# Supplementary material for: Multi-Omic Data Integration Suggests Putative Microbial Drivers of Aetiopathogenesis in Mycosis Fungoides
Source: Cancers (Basel). 2024 Nov 25;16(23):3947. doi: 10.3390/cancers16233947 (PMC11640326; doi:10.3390/cancers16233947)
Supplement: Supplementary file 1 [file cancers-16-03947-s001.zip]

Archive with 7 entries (7 files):
- Suppl_Material1.xlsx
- Suppl_Material2.xlsx
- Suppl_Material3.zip
- Suppl_Material4.pdf
- Suppl_Material5.zip
- Suppl_Material6.xlsx
- Suppl_Material7.pdf
