# Supplementary material for: Multi-Omic Data Integration Suggests Putative Microbial Drivers of Aetiopathogenesis in Mycosis Fungoides
Source: Cancers (Basel). 2024 Nov 25;16(23):3947. doi: 10.3390/cancers16233947 (PMC11640326; doi:10.3390/cancers16233947)
Supplement: Supplementary file 1 [file cancers-16-03947-s001.zip › Suppl_Material1.xlsx]

## Sheet: Patch_vs_nonlesional
GENE	baseMean	log2FoldChange	lfcSE	stat	pvalue	padj
TNFRSF4	3.06971e+16	2.18543e+16	0.6938043566306475	3149918255226450	0.00163316151652058	0.07547941550736985
TNFRSF18	1767474858238610	0.5635243519581105	0.4411470715678439	1277406988003650	0.20145859895731083	0.4812076986263643
ATAD3B	1.14078e+16	-0.26946033958590754	0.4888422109989808	-0.5512215056781775	0.5814818394236017	0.7622428560338009
ENSG00000260179	1.3601e+16	-0.21106006457963694	0.7256773234322048	-0.2908456110787577	0.771169399876208	0.8777151164048801
ENSG00000234396	2.3022e+16	-1.39869e+16	2.05386e+16	-0.6810055848928143	0.49586795656901056	NA
MTND1P23	6827745658247180	0.32410948413467916	0.409568815848281	0.7913431677248127	0.42874376448648016	0.655332604413575
RPL7P7	0.9027664800136946	1.59556e+16	3865164714263770	0.4128048999343571	0.6797495611780784	NA
MTCO3P12	1.99823e+16	0.19317126782739913	0.3590405311743908	0.5380207833236891	0.5905627002846954	0.7678297192448741
ENSG00000279928	0.8745935300189783	0.2718852770221418	4111462567575280	0.06612860327766155	0.9472754385638643	NA
LOC100996583	9800356052018010	1.04582e+16	0.913638110037217	1.14468e+16	0.2523417811075625	NA
PRDM16	5512387438427590	-0.17038360733021096	0.36164222473555063	-0.47113858857273444	0.637541770013146	0.798320572073852
MTND2P28	9839481734049810	-0.24061507519876932	0.30634971605801814	-0.7854261407351864	0.4322037591225998	0.6574682882996726
ACAP3	5543989185009550	-0.2009845576883172	0.3353745355167253	-0.5992838942844961	0.5489835860874095	0.7394547647531504
ENSG00000227589	0.6125779646364872	1.05753e+16	4161464360249870	0.25412462331413094	0.7993992809969498	NA
ENSG00000237402	0.07805980184331654	-0.35361270746216555	4170604749099490	-0.08478691430505764	0.9324307969485367	NA
ENSG00000284616	0	NA	NA	NA	NA	NA
PUSL1	4133459835632650	1.0514e+16	0.4036133160534962	2604971277370440	0.009188196213517656	0.18282854056250827
PEX10	6309132473906760	0.7847223529049293	0.4060173519546284	1.93273e+16	0.053269335066520894	0.35084004936189644
LOC100129534	5996212560872350	-0.32313201051917867	0.48038714001538796	-0.6726491689782286	0.5011705129397825	0.7058052030907436
MTCO1P12	2175025045742830	0.14844146780590134	0.318272195873578	0.46639784979792664	0.6409307503083137	0.7999566781037548
CPTP	2.10647e+16	0.7160023155362579	0.4295410138315318	1.6669e+16	0.0955341059016555	0.40347986099853755
RPL23AP21	3423310927092890	-1.04428e+16	0.5190285404302851	-2011992980964760	0.0442206768969061	0.3336183717200017
ENSG00000260972	0.1804272106152565	-0.08446389446191682	4155005373726220	-0.020328227490634822	0.9837815381553944	NA
SKI	4388652666016550	0.09354700906856828	0.2331459967350542	0.4012378954757459	0.688244982826492	0.828951078872604
MEGF6	4804021316919570	-0.49317081745649616	0.35464737934654944	-1.39059e+16	0.16434832048420378	0.4566326810389257
RPL21P21	0.17317610124303262	-0.10455834761922203	4177292066496560	-0.025030174082827233	0.9800308957061791	NA
ENSG00000270035	2915227324604250	-1.40949e+16	1.71221e+16	-0.8232034612651631	0.41039230089663703	NA
TAS1R3	5406154912083950	0.05420595868908054	0.5865174922735537	0.09242002055038233	0.9263643334024169	0.9641835118683687
RPL27P3	0.24594561351962324	1.3758e+16	4142575472170250	0.3321123061537836	0.7398044580639545	NA
ENSG00000233653	0	NA	NA	NA	NA	NA
ENSG00000268663	0	NA	NA	NA	NA	NA
LINC01345	0.03805510683974258	0.9407830499541338	4175596143544260	0.22530508641470107	0.8217419430057606	NA
ERRFI1	88985914891148	-0.6414326984540689	0.45435228985732345	-1.41175e+16	0.15802303225788272	0.4505810452297314
EEF1DP6	0	NA	NA	NA	NA	NA
PEX14	9099865959105990	0.4897971680129052	0.324839712175727	1.50781e+16	0.1316026879166669	0.43248241738804427
LINC01646	0.21749271706870804	-0.10094807458484129	4177712920433650	-0.024163478081773677	0.9807222098871938	NA
LINC01777	0.6823399165171008	0.5556147681591435	4135368254956000	0.13435678128381198	0.8931204552382326	NA
ENSG00000232663	0	NA	NA	NA	NA	NA
ENSG00000284646	7084058895075860	0.2692599815669962	0.9183719705982413	0.2931927260275553	0.7693748437057595	NA
MTATP8P1	0.1752344459927312	-0.3536312292797825	4170604659169360	-0.0847913571722268	0.9324272647730177	NA
MTCO2P12	1.23998e+16	0.2203582065289986	0.35840858124209357	0.6148240250423961	0.5386709412400537	0.7328080578139902
ENSG00000231510	0	NA	NA	NA	NA	NA
PLCH2	3077134474532140	-0.5298948167921637	0.47430547860992034	-1.1172e+16	0.2639081572084011	0.5310285461025339
ENSG00000284739	0	NA	NA	NA	NA	NA
SPSB1	1.4628e+16	0.5498803876455067	0.2850312455778925	1.92919e+16	0.053706861631371415	0.35133703085986584
ENSG00000272235	0.20450707437889862	1.47004e+16	4170919921926860	0.3524494953514698	0.7245011882981649	NA
RPL23AP24	0.11965584977595026	-0.8188784054964607	4161090097679860	-0.19679420206571602	0.8439885884783145	NA
ENSG00000284694	0	NA	NA	NA	NA	NA
LZIC	9417910202136950	-0.44709037431047405	0.32494137894902403	-1.37591e+16	0.1688492305103796	0.45920280668489594
LOC101928626	1.22649e+16	-2019062086212890	1.06308e+16	-1.89925e+16	0.05753126739808624	0.3606206152626848
ENSG00000271264	0.8449895265667661	0.9406095227106748	4175596135918360	0.22526352934843902	0.8217742699060822	NA
ENSG00000287356	4013531797819150	-0.41937617674364336	0.4560280270896167	-0.9196280750990538	0.3577671502432622	0.6015899997459067
ENSG00000224387	180460616734973	-0.613704371122661	1.17404e+16	-0.5227295116749978	0.6011624981530919	0.7750744308241492
ENSG00000285629	0	NA	NA	NA	NA	NA
HES3	0.03784879537136576	0.42640988590561524	4181163017118220	0.10198355915802326	0.9187697249276687	NA
TP73-AS1	6209454904872180	-0.03714784989405015	0.23093710118243704	-0.16085700263771768	0.872206028132573	0.9352146076507324
SLC2A5	2.18023e+16	0.717788914692908	0.41418997702575827	1.73299e+16	0.0830966624352515	0.3942713679216352
NDUFB4P8	1416964017732740	0.4631569236718849	2.72458e+16	0.169992096713158	0.8650163520994272	NA
LINC02781	0.055626129337978045	0.4264093849612618	4181163017114470	0.10198343934830306	0.9187698200261643	NA
ENSG00000272161	0.5128267445151998	-1494502784036290	4126033200100370	-0.36221298073896824	0.7171928800160556	NA
ENSG00000237094	2.47812e+16	-0.3744531637117086	0.7013333675869692	-0.533916081877103	0.5933995950959209	0.7701307236394977
MTCYBP45	0	NA	NA	NA	NA	NA
ENO1	4.32059e+16	1.03291e+16	0.48130041974501614	2146087789287980	0.03186597529434555	0.3052236653512506
PLEKHM2	3405074921954520	0.6838528631362782	0.32642283435289665	2094990886565740	0.036171802623185485	0.31827409969860193
ENSG00000287727	6.71118e+16	-0.46883902618117973	1.04014e+16	-0.45074450106200503	0.6521737051276051	NA
B3GALT6	150292269431534	0.5273871426049828	0.4359813245612544	1.20966e+16	0.2264111689216525	0.5014020032628216
ENSG00000223989	0	NA	NA	NA	NA	NA
ENSG00000228423	1.00486e+16	2376648226067240	3396795152971360	0.6996736980115686	0.48413110587563385	NA
ENSG00000286448	1453895793729190	-1.5688e+16	2555088765300820	-0.6139885239245775	0.5392229107339808	NA
DHRS3	2.16258e+16	0.5402223027287922	0.34658024179803226	1.55872e+16	0.11906215478312253	0.42420715631732686
ENSG00000237365	0.2024573162190957	-0.14758402032589524	414849205285424	-0.03557534121931237	0.9716209707284732	NA
CA6	1235496906405310	-1297744643763750	0.36298424211777713	-3575209315402390	3.49948e+12	0.027474563134891054
LOC100129776	0.14576196622412196	0.426372439311832	4181163017080540	0.1019746031355511	0.9187768337385848	NA
ENSG00000284703	0	NA	NA	NA	NA	NA
RPL22P3	308574960684562	-0.4543876657106789	1.18368e+16	-0.383877837893621	0.7010689930451747	NA
LRRC38	1.68694e+16	-0.5501272129020898	0.8616932910645098	-0.6384257816635421	0.5231965526458375	0.7216451127496689
NMNAT1	1793577088122300	0.021876226525687083	0.26123119203920814	0.08374278107801034	0.9332609422042724	0.9679212206921609
MTATP6P1	749828128901809	-0.055375426940959246	0.30456786092021715	-0.18181638329680844	0.8557268268084757	0.9268669653584692
CAMTA1-AS2	0.14930736551569868	0.940804324819312	4175596137112780	0.22531018181031057	0.8217379793602207	NA
ENSG00000215720	1.2422e+16	-0.4304437926936399	3067525671567780	-0.14032280045227588	0.888404950394324	NA
PRAMEF18	0	NA	NA	NA	NA	NA
ENSG00000241326	0	NA	NA	NA	NA	NA
ENSG00000285701	722455563684357	-1.13227e+16	0.9762909254571523	-1159770688092680	0.24614218120693715	NA
PGAM1P11	1.25432e+16	1.03939e+16	2.50338e+16	0.4151941574687054	0.6779997755048752	NA
CCDC27	1.15312e+16	0.5058255102820137	252248509951144	0.2005266593566729	0.841068710245499	NA
CHD5	1.85982e+16	-1.19973e+16	0.6653433404165131	-1803172723488960	0.07136109280696862	0.3808513995588475
VAMP3	3.66489e+16	0.2718091887132849	0.2841277813054227	0.9566441812358505	0.3387468808251021	0.5885413399816867
ENSG00000233645	0	NA	NA	NA	NA	NA
ENSG00000234064	0	NA	NA	NA	NA	NA
DISP3	3.44275e+16	1.02094e+16	1.47412e+16	0.6925759545630531	0.48857570459466765	NA
ENSG00000284708	5917364854702560	-1.41e+16	1266415145914520	-1113379649204690	0.26554541150322564	NA
CLSTN1	1.2353e+16	0.13819641798370885	0.2822586612051023	0.48960913154508623	0.6244105135054516	0.7904703853422472
ENSG00000280113	5014847780300630	-1.4471e+16	1357934673126930	-1.06566e+16	0.2865751125597293	NA
MMEL1	8104608373476880	-1.30387e+16	0.8512742018927361	-1531670748949950	0.1256037041403226	NA
ENSG00000235146	0	NA	NA	NA	NA	NA
SCNN1D	1.7346e+16	-0.390099737078689	0.44474747383117913	-0.8771263695288941	0.380418003313052	0.6194709202608789
ENSG00000225931	4243332239765890	0.843272207909637	1.50922e+16	0.5587461303720894	0.5763349917218379	NA
ENSG00000236601	0.4351281317707239	1.55721e+16	4130561971502510	0.376997514265212	0.706175452190827	NA
TMEM51	4722511412504980	0.35296537828417707	0.28219497629613943	1.25079e+16	0.2110127545439243	0.48968939180210463
ENSG00000228150	3.30707e+16	-0.5042992648955475	1.54202e+16	-0.3270384857989732	0.7436387768025379	NA
C1orf127	7213630986151890	1687288608090020	0.9309114179389782	1.81251e+16	0.06990703984393158	NA
ENSG00000279457	3095620770022500	-0.40125827588763374	0.28533577646002195	-1406266963315240	0.15964486630672098	0.4517811121482883
TTLL10	1.61912e+16	-0.7618108930751372	1.03319e+16	-0.7373412426370849	0.4609148574969041	0.6789191524384787
RPL9P11	1625466211724450	-1701896349059900	1.9735e+16	-0.862375225518456	0.38848106909561236	NA
ENSG00000238173	0	NA	NA	NA	NA	NA
TPRG1L	3799293914969880	0.45645717623903054	0.4067483860704545	1.12221e+16	0.26177308873184	0.5288664755218343
ENSG00000229393	2.39182e+16	-1617995714822670	0.9606370820840024	-1.68429e+16	0.09212477565552746	0.39993039294662536
ENSG00000269978	4187056015514720	-0.7095005942151423	1.35793e+16	-0.5224856893604952	0.6013322078028502	NA
FBXO42	1.21885e+16	0.08633977446535714	0.204219683059679	0.42277890735990475	0.6724565782722902	0.819592020664948
C1QTNF12	2.37546e+16	-0.38389788514039347	0.3513533720719222	-1.09263e+16	0.2745579727601469	0.5398513493459837
ENSG00000287586	0.28200655898858035	-0.1314659044748049	4.15867e+16	-0.031612475135687795	0.9747810946433071	NA
ALDH4A1	2277527392546900	1061708051334050	0.4573397335351094	2.32149e+16	0.020260597858812752	0.2561126296613061
RERE	2558125595364580	-0.15247038521560644	0.20831647050550614	-0.7319170915560246	0.46421917345782737	0.6808354362015533
ENSG00000227169	0	NA	NA	NA	NA	NA
ENSG00000283356	0	NA	NA	NA	NA	NA
CLCN6	5239673045416700	-0.2858915518585901	0.36385381700487496	-0.7857319024765369	0.4320245689565821	0.6574088891331852
ENSG00000272482	4547039828969220	-0.8857753834242488	1.41488e+16	-0.6260416789379603	0.5312876039879375	NA
ENSG00000284747	7317277883551100	-0.280812217974807	1.26969e+16	-0.22116529266292323	0.8249637325431145	NA
TTC34	1.6509e+16	-0.24438617015282946	0.7152070016074253	-0.3416999128973463	0.7325767376650028	0.8544527791739273
PRAMEF2	0	NA	NA	NA	NA	NA
PRAMEF4	0	NA	NA	NA	NA	NA
CELA2A	0.5949580237706038	0.9166285536615125	4127310477321240	0.22208858739806572	0.8242449219659365	NA
CELA2B	2058232282366920	1.06389e+16	1.86676e+16	0.5699113619668333	0.568737818235545	NA
RER1	3558439929512490	0.8078397210269074	0.3421974959659169	2.36074e+16	0.01823845448370745	0.24462213004452224
PANK4	6860152651310950	0.12358128440324775	0.24190444713573775	0.5108681790124497	0.6094433643909642	0.7805334304437959
WRAP73	6366424406404020	0.21797847341670212	0.3122421179694351	0.6981072087079544	0.4851101502270855	0.6953331952380285
TMEM274P	1.14401e+16	-0.15295148816233245	4126169962645500	-0.03706863496826661	0.9704302805020673	NA
ENSG00000238290	1.36403e+16	-1.24051e+16	2.30661e+16	-0.5378095379711908	0.5907085464715962	NA
ENSG00000225387	0	NA	NA	NA	NA	NA
VPS13D	3.84886e+16	-0.47010747055682744	0.3653672047617607	-1286671229464510	0.1982089050948059	0.47820621024140425
HTR6	8158354599119140	-0.6796819686036756	0.8935689141519217	-0.7606374369555544	0.44687365254730566	NA
LINC01647	0.04807678588619824	-0.09722685736681967	4176581970108220	-0.023279049247128807	0.9814276834641661	NA
RPL10P17	0	NA	NA	NA	NA	NA
ARHGEF16	6385531812579410	-0.06300367535156993	0.3837070477803212	-0.16419733678605924	0.869575797591167	0.9341642432492301
RBP7	4.11255e+16	0.026683124527285978	0.33689751377717847	0.07920249760268044	0.9368715580358349	0.9694197592910777
PRAMEF13	0	NA	NA	NA	NA	NA
ENSG00000279625	0	NA	NA	NA	NA	NA
GPR157	1.61091e+16	0.4645467192770234	0.28466809073801463	1.63189e+16	0.10270287664053217	0.4117556455227967
ENSG00000231219	0	NA	NA	NA	NA	NA
ZBTB40	9422843123723180	-0.4072340589375792	0.4557319382283395	-0.8935824434879501	0.3715453432781815	0.6120875172319401
ENO1-AS1	1.78518e+16	-207700701908495	1.8265e+16	-1.13715e+16	0.2554738321117676	NA
ENSG00000270136	0.04419547270146332	0.42640915176333855	418116301711253	0.10198338357489169	0.9187698642960912	NA
FBXO44	9827213783242220	-0.04497677249433076	0.3734477073411079	-0.12043660092214434	0.9041372990583516	0.9516060286925572
PRAMEF10	0	NA	NA	NA	NA	NA
ENSG00000288398	1786216565726580	-0.17503327969541704	0.3727036336421041	-0.46963126703373154	0.638618481895852	0.7986561713072359
ENSG00000224621	777091404035636	0.44303754567154335	1.01158e+16	0.4379666666137235	0.6614104471754357	NA
PRAMEF11	0	NA	NA	NA	NA	NA
ENSG00000285833	0	NA	NA	NA	NA	NA
PRAMEF1	0	NA	NA	NA	NA	NA
ENSG00000215785	0.9211909591790333	-1.06777e+16	341833914234794	-0.3123661240896391	0.7547622922989083	NA
NPHP4	6725043824661410	-0.30603779255037605	0.20821869936023402	-1.46979e+16	0.1416185987710688	0.44031962134363184
LOC105376686	0.5620177459735657	-0.29662237958889404	3.91732e+16	-0.07572073585283004	0.9396412785283651	NA
ENSG00000284745	0.4694442142526151	1021864156625740	4146654689853290	0.24643097461821661	0.8053486311223923	NA
ENSG00000280222	4048853398021030	0.5806134668440768	1.4353e+16	0.4045247311911945	0.6858268954018394	NA
TMEM201	560539723489654	0.3791819565292767	0.2821749244341073	1343783319122750	0.1790184651134407	0.46591574857532736
LINC01714	0.08706616221758183	0.42637958525155567	4181163017121560	0.10197631221398486	0.9187754771631682	NA
MTOR	1357891969084370	-0.09650959411173894	0.23279596186472853	-0.41456730322417734	0.678458688056391	0.8231862130000749
TP73	8624408304755870	0.22139707404635187	0.2647596638601052	0.8362190479412852	0.4030316844955237	0.6358236529236595
ENSG00000285945	0.8446897473880299	0.4046633948229183	4113130605282080	0.09838330791228692	0.9216279287289821	NA
ANGPTL7	1180988289608320	0.0417579550753782	0.3880140346909366	0.10761970274770992	0.9142973672317471	0.9573057194763966
ENSG00000229162	7387963668455100	-0.45577880953386973	1035094198149640	-0.4403259242961935	0.6597010671372865	NA
HES5	8668907177469560	-1.02192e+16	0.4848265672620483	-2.1078e+16	0.03504862263518774	0.3158457101256449
ENSG00000233755	1.50991e+16	3.14314e+16	2822444123036830	1.11362e+16	0.2654414397370693	NA
PARK7	4219351737411610	0.5491047791036916	0.4010347590180226	1.36922e+16	0.1709305422963764	0.4603748465771291
ENSG00000238164	1.03769e+16	0.6595316389577072	0.49738107609042537	1.32601e+16	0.18483681243206457	0.4712094319264759
ENSG00000233929	97586202266372	-0.3830727409744053	0.6773188034301894	-0.5655722815229479	0.5716845750304773	NA
ENSG00000271742	0.07781703330319499	0.9375751157117727	417523203383803	0.22455640982662187	0.8223243787116012	NA
ENSG00000226396	2.07238e+16	0.6196736812786291	0.5823541452223525	1.06408e+16	0.2872906848855746	0.5494607630143464
PRAMEF6	0	NA	NA	NA	NA	NA
ENSG00000229247	0	NA	NA	NA	NA	NA
CLIC4	318992683898537	-0.25895915535296243	0.26291566876935035	-0.9849513974008949	0.32464794513311757	0.5777362127239116
ENSG00000224311	0	NA	NA	NA	NA	NA
NPM1P39	4577222419232930	0.3918478840867791	1.10143e+16	0.3557635849318539	0.7220176221860473	NA
ENSG00000272088	2.2095e+16	-0.6267585219539716	2.18041e+16	-0.28745028244797816	0.7737675650523026	NA
LINC01784	0	NA	NA	NA	NA	NA
GPR3	1.38803e+16	-0.743430383052096	0.6273070665087419	-1.18511e+16	0.2359723788207866	0.5081447324337571
ENSG00000241547	3848887051581020	0.9389101129505582	1739358367458190	0.5398025677265286	0.5893331960927359	NA
ENSG00000224129	0	NA	NA	NA	NA	NA
ENSG00000234166	0	NA	NA	NA	NA	NA
ENSG00000237436	1756777383719740	-0.1222841323737359	0.761840478622597	-0.16051146638312638	0.8724781898672305	0.9352457536295277
CD164L2	397386123327742	0.7072331580154071	0.3531897612953376	2002416931401410	0.045239908992329846	0.33633506544335384
ENSG00000235282	0	NA	NA	NA	NA	NA
SZRD1	3961015534589510	0.6628224587656072	0.38149548299289854	1.73743e+16	0.08231094758407578	0.39339852788273
PDIK1L	3217594231503440	-0.9375765768451247	0.4651838287284288	-2.0155e+16	0.04385260782419936	0.3336183717200017
CAMTA1	7966797739081040	0.3566225300487882	0.3428772640770235	1.04009e+16	0.2982990152664943	0.5576649120713858
NECAP2	3.15234e+16	0.8607459208744268	0.4204188290865916	2.04735e+16	0.04062339790354106	0.32894085515958355
ENSG00000284699	0.6028496292518961	0.5523396021969293	414698654614415	0.13319059419435356	0.8940426493179902	NA
RPL18AP5	0	NA	NA	NA	NA	NA
ENSG00000230035	0	NA	NA	NA	NA	NA
MICOS10-DT	0.10179282934499448	0.42640938317109905	4181163017114470	0.10198343892015366	0.9187698203660062	NA
ZNF593OS	2.71858e+16	-0.347465621077373	1814593036312070	-0.19148404855754944	0.8481463767226027	NA
FBXO6	894499170602624	1436511042724820	0.5175108091334317	2775808770313890	0.005506458540084271	0.14491330721758944
ENSG00000225643	6159860537249850	-0.37859632178095476	1.07714e+16	-0.3514845410511117	0.7252248680519398	NA
ENSG00000284666	0	NA	NA	NA	NA	NA
ENSG00000243659	2317211878411730	0.34576948760925	1.4801e+16	0.23361280970604176	0.8152855821905696	NA
ENSG00000228943	0	NA	NA	NA	NA	NA
ENSG00000232848	0.085925581257564	-0.0972132639934191	4176582089201290	-0.023275793918852355	0.9814302801367546	NA
ENSG00000234397	0.14117783682638751	-0.1630700750658684	4152424595598230	-0.039271050277163454	0.9686742873369102	NA
ENSG00000284309	2731270461532430	-0.7805415448015072	1.53185e+16	-0.509540278134971	0.6103735732145013	NA
ENSG00000269925	918013517732874	-1.57741e+16	1.0807e+16	-1.45961e+16	0.14439662509657078	NA
LAPTM5	2.55784e+16	162850618687647	0.5616123862021357	2.8997e+16	0.0037352261820272196	0.11884803870729302
SLC30A2	4.165e+16	0.7316071796246129	0.5723140249095288	1.27833e+16	0.20113248323851934	0.4809455005954197
PHACTR4	1215384997703390	-0.05825020885968937	0.2558362942395502	-0.22768547767169922	0.8198907630774906	0.9064060730799525
ENSG00000233419	0.2788087844945356	0.21109315642978174	414713835493652	0.0509009197097339	0.9594044726392411	NA
ENSG00000235263	0.17888228480467808	0.42586336567002947	4156120685040490	0.10246655425644363	0.9183863589216956	NA
ENSG00000228176	0	NA	NA	NA	NA	NA
ENSG00000231251	0	NA	NA	NA	NA	NA
CNKSR1	702798667676061	-0.1284991604298356	0.3534638896027888	-0.3635425405809877	0.7161996406688982	0.8449399596046028
FAM110D	1.84513e+16	0.15762834265109335	0.3513246644919099	0.4486685922807538	0.6536707447002519	0.8083752622128468
ENSG00000261025	6049286315669320	1.10443e+16	1.25255e+16	0.8817437214151791	0.37791541179438104	NA
ICMT	3.00694e+16	0.46234958831294387	0.3156039205890266	1464967822484710	0.14292969697510297	0.4406924015249303
WASF2	6974334071391040	0.38168882738616117	0.2740893948976091	1392570579130750	0.16374968493740572	0.4561578556719055
MED18	5.07019e+16	0.4361374511958782	0.35356032883596994	1.23356e+16	0.21736735732500098	0.4943991410760286
EEF1A1P46	0	NA	NA	NA	NA	NA
ENSG00000237429	6282369814316120	1.37045e+16	0.9684335451230194	1.41512e+16	0.15703233497544214	NA
ENSG00000271398	0.49575717469581565	-0.5354791299877977	4131070296106730	-0.12962237183241634	0.8968652024126026	NA
ENSG00000225011	0	NA	NA	NA	NA	NA
ENSG00000240731	7325238275887920	-0.9377231915600065	0.5864543962057566	-1.59897e+16	0.10982719073894945	0.41593361707648546
ENSG00000235069	0	NA	NA	NA	NA	NA
ENSG00000284676	0	NA	NA	NA	NA	NA
ENSG00000237058	0	NA	NA	NA	NA	NA
LINC01648	0	NA	NA	NA	NA	NA
SLC9A1	1.46047e+16	0.3072901744233104	0.2878099280434475	1067684414197560	0.28566289125780775	0.5489199761422701
ENSG00000225990	0	NA	NA	NA	NA	NA
LDLRAP1	1.45984e+16	0.43290375889828814	0.34332173144904926	1.26093e+16	0.20733502550406055	0.4864889658335629
RNF207-AS1	3718061293092590	-1.50899e+16	1.35022e+16	-1.11759e+16	0.2637431095872229	NA
ENSG00000270282	0.29106777746022733	0.841865495583713	4159324999350570	0.20240435544593394	0.8396006237164311	NA
ATP5IF1	2505457352054100	0.04052306617675238	0.293198085297195	0.13821054164005506	0.8900740240314754	0.9452345343215012
ENSG00000235131	1.73058e+16	-0.2885926418367714	2940388722557140	-0.09814778557094768	0.9218149432680517	NA
ENSG00000229044	0.6449934106960872	0.10738357255372444	4136077227676870	0.02596266139209374	0.9792871202972449	NA
SDC3	2.18585e+16	0.3394686430710105	0.49648077915429295	0.6837498193772225	0.49413315857750717	0.7016500590880821
PIK3CD-AS1	3.50219e+16	3.15593e+16	2.22162e+16	1.42056e+16	0.1554457645524869	NA
ENSG00000272449	1.84928e+16	-0.015904738026335075	0.3617094242573806	-0.043971035753322764	0.9649274916490708	0.9817752658769745
ENSG00000214973	0.03784879537136576	0.42640988590561524	4181163017118220	0.10198355915802326	0.9187697249276687	NA
PAFAH2	4734259401859100	-0.39018360618163933	0.22602030156864686	-1.72632e+16	0.08428966893767838	0.39450990197308283
ENSG00000214812	0.13508896302444995	0.4112707847377302	417513186865371	0.09850486108606345	0.9215314121458844	NA
WDTC1	3571257795130610	0.43932475765642287	0.33756785867912786	1.30144e+16	0.19310743985554407	0.47430619523199696
RPL37P9	0.43998525861274507	1.39545e+16	4150486585653440	0.3362131423936824	0.7367101430061207	NA
DNAJC8	2.23347e+16	0.030065141777186985	0.2590969448300329	0.1160381948807218	0.9076222711058939	0.9540965991614001
ENSG00000229447	58631303520952	-1.13644e+16	1.17337e+16	-0.9685242302327169	0.3327826238887412	NA
ENSG00000229607	0	NA	NA	NA	NA	NA
RPL5P4	1.39566e+16	-0.15115200848071678	0.5398579869943454	-0.27998475918130666	0.7794891978612513	0.8829129125116818
SESN2	5580216431289130	0.79021477478794655	0.35582006446128034	2220826911445670	0.026362687100271814	0.28659770161064674
SERINC2	2.09905e+16	0.3533948065735808	0.3701552770122986	0.9547204336136995	0.33971909366028813	0.5893028634040535
AJAP1	6615275211861180	-0.7087363309459567	0.37610981071412725	-1.88439e+16	0.059512685419433733	0.36331746183549957
PTAFR	1050772336737200	1.48135e+16	0.422427068249069	3.50676e+16	4.53593e+11	0.03248559266925774
RPS6KA1	272392340606542	0.8506804973139122	0.4523923160771276	1880404390354140	0.06005298566694803	0.3643263681644808
ENSG00000225126	1.50481e+16	1.43653e+16	2.31854e+16	0.6195866275344197	0.5355299729791181	NA
NKAIN1	7608194399129990	0.8437424630576371	0.5428410744527314	1.55431e+16	0.12011086150731441	0.42483286886884297
SNRNP40	1.22442e+16	0.4805839914198835	0.38348287018640675	1.25321e+16	0.210129838409287	0.4888066105625261
SLC25A33	2480317345892510	0.25115944671817	0.312579119942794	0.803506794580954	0.42168187113489725	0.6500557118549202
ENSG00000241169	0.9735286321183929	1931857663843340	3.98295e+16	0.48503208041527307	0.6276535893943841	NA
ENSG00000270927	0	NA	NA	NA	NA	NA
GJB3	4959805149789360	0.9773325275506943	0.36277310185006645	2.69406e+16	0.007058744214665127	0.16208224832537982
LINC01756	0.1159085972146823	-0.35359963986921067	4.1706e+16	-0.08478377972187456	0.9324332890107832	NA
DNAJC16	3.77106e+16	-0.41212034538028974	0.32282679148234505	-1.2766e+16	0.20174387020722126	0.4813186631480661
ENSG00000231207	0	NA	NA	NA	NA	NA
SYTL1	4730218059426250	0.22682565071518587	0.3066616660895035	0.7396609221088091	0.4595057653374385	0.6782164855495709
EYA3	6168954223561360	0.20186120416868425	0.2534719568218301	0.796384762636981	0.4258084319682576	0.6536749912012096
ENSG00000270330	0	NA	NA	NA	NA	NA
ZNF593	0	NA	NA	NA	NA	NA
RPL7P11	0.2765669107061819	-0.8477288867644921	4166060207959830	-0.20348455001797358	0.8387563203756943	NA
FABP3	1.31481e+16	0.5258158759752602	0.4234309907031397	1.2418e+16	0.21431099749501592	0.49183269495392234
CFAP107	1897316789392380	-3.19771e+16	3.45627e+16	-0.9251894645584053	0.3548673627225089	NA
EPHA2	1.58884e+16	0.2677912159900287	0.22920274183662567	116835956605139	0.24266175752421967	0.5137431138648829
LINC02780	0	NA	NA	NA	NA	NA
ENSG00000233234	0	NA	NA	NA	NA	NA
ARHGEF19	1130752994782710	0.03279035297111377	0.31313145074812276	0.10471753282135089	0.9165999492740067	0.9583796638904191
KAZN-AS1	3999008934737010	2.38765e+16	1.75463e+16	1.36077e+16	0.17358511517336786	NA
DRAXIN	3041166057201680	-0.5977555998135253	0.7132800643594922	-0.838037721340628	0.4020095184254261	0.6353863379156584
GPR153	1.40678e+16	0.8377366618240223	0.3985651440500077	2101881397132180	0.03556366651234982	0.31662588157114396
ENSG00000270605	2.93874e+16	0.013139608118425536	0.6246279995681738	0.02103589356786661	0.9832170230778485	0.9905016762070626
ENSG00000238199	1909047602515330	0.7530243461466053	2.34411e+16	0.3212407510477696	0.7480279524461153	NA
MAP3K6	521543380871616	0.3512650724138619	0.28714688500332936	1.22329e+16	0.22121865825390868	0.4975503498858521
KAZN	1.36011e+16	0.38429164946490574	0.19245251696376522	1996812801036310	0.045845522456445076	0.3384211106640835
PRAMEF5	0	NA	NA	NA	NA	NA
ENSG00000233268	0.2436135669207479	1.17724e+16	4169517177731640	0.28234338898890443	0.7776802187195884	NA
ENSG00000232912	6234927050002770	0.019103466815495764	1.06825e+16	0.017882951137323782	0.9857322298619993	NA
ENSG00000235084	9770271660404400	0.3988959927285244	0.7620233885976154	0.523469487547659	0.600647579121192	NA
ENSG00000235143	0	NA	NA	NA	NA	NA
ENSG00000225478	0	NA	NA	NA	NA	NA
ENSG00000225077	8496216661605190	4141691898967490	1.30251e+16	3.17979e+16	0.0014738271936731728	NA
TNFRSF1B	2.21849e+16	1.07524e+16	0.5832203628757259	1.84363e+16	0.06523772505877505	0.3722848559820368
ENSG00000223944	0.07611021367948516	1.1823e+16	4169710120808290	0.28354546210382825	0.7767587371661262	NA
ENSG00000238249	0.9346527626109195	0.3059350145751649	3.80339e+16	0.0804373758146192	0.9358894015955833	NA
ZMYM4-AS1	0.7180845428559417	1094650866967440	3.55606e+16	0.30782677628278377	0.758214145732763	NA
TMEM51-AS2	1.51718e+16	0.15259279563747036	2.08564e+16	0.07316342753345685	0.9416760689612482	NA
ENSG00000233372	0	NA	NA	NA	NA	NA
ENSG00000283259	0.08319209586526745	-0.3286470009530201	4169679767767100	-0.07881828323929378	0.9371771613662422	NA
KIAA0319L	1466086551064680	-0.054036869128619706	0.21784380532895986	-0.24805327398233856	0.8040931878518303	0.8973477207595898
ENSG00000284543	1.86532e+16	-0.6876498944522513	212893273096159	-0.3230021712060651	0.7466935977444771	NA
ENSG00000226166	0	NA	NA	NA	NA	NA
UBE4B	1.63511e+16	0.10002751944226058	0.25792086653749036	0.38782251620467856	0.6981473816156756	0.8346973220392863
TMEM51-AS1	3839866082256900	0.3629451694067374	0.6286706319814266	0.577321654524909	0.563722188003284	0.7501902933116043
ENSG00000236266	8235241064061530	-0.9438923957401266	0.8486299430317946	-1.11225e+16	0.2660287801486835	NA
PLA2G5	2.62213e+16	-0.043896034403970934	0.6862527449841034	-0.06396482159789067	0.9489982377197702	0.9755123771542549
ENSG00000231103	0	NA	NA	NA	NA	NA
PTPRU	8938321044318000	-0.4775249751451752	0.29582139483547293	-1614234073268290	0.10647666388675905	0.4134225002515334
ZMYM6	3.21887e+16	-0.7098123534379562	0.38626238186339557	-1.83764e+16	0.06611503150642682	0.37434594181852526
LOC107985097	0.4079036590867727	1.91703e+16	4157297537586510	0.4611246615526134	0.6447091692266833	NA
FTLP18	0	NA	NA	NA	NA	NA
GJB5	2.677e+16	0.8406732207278561	0.446743647295364	1881779910732660	0.0598659045312169	0.3641524350612282
AGO4	1.31795e+16	-0.5942754310293026	0.43853180571594597	-1.35515e+16	0.1753704579494186	0.46290131688636804
CDCA8	3140090639811930	0.9729671208924945	0.44682982492854967	217748920642904	0.02944408627177419	0.29649791489888366
ENSG00000272420	1433320358185720	-224803316250417	0.9328768931737699	-2.40979e+16	0.015961904150022247	0.23891611901770818
ENSG00000224333	0	NA	NA	NA	NA	NA
CPLANE2	1.13012e+16	0.6896545566068979	0.4200394877714869	1.64188e+16	0.1006148150281278	0.41051019551811047
ZBTB8B	1.56766e+16	-1.16559e+16	377776018143525	-0.30854106576637136	0.7576706573764003	NA
RPL22	3127595024498320	-0.12042266010799725	0.3078608983321789	-0.39115932150000543	0.6956794743843828	0.8330578416600203
ENSG00000272510	0.36225206862666387	1.09408e+16	4163195264637830	0.26279815415257557	0.7927061583197779	NA
RNF207	1.20239e+16	-0.16939541421017323	0.6935495056629972	-0.24424415680065986	0.8070417302202191	0.8985230508977957
LINC02810	0.03842485506354439	0.9376218107220489	4175232036934500	0.22456759347211255	0.8223156776321907	NA
ENSG00000232273	2.31107e+16	0.010264607898584317	1.54897e+16	0.006626725357558084	0.9947126768460197	NA
PAX7	0.41973259384465356	2.0016e+16	4132857126540770	0.48431481440935653	0.628162463793456	NA
ENSG00000287396	0	NA	NA	NA	NA	NA
TAS1R2	5309501942159210	0.14565399339016735	1437137361316980	0.10135008476621232	0.9192725589474363	NA
ENSG00000223589	1.15888e+16	-0.768883397642267	2809903085114750	-0.27363342234661636	0.7843663466029313	NA
AADACL3	1.35892e+16	-4758950164983780	1.85856e+16	-2.56056e+16	0.010450452188003069	0.19403217931213995
ENSG00000229259	0.42621104614405875	-0.14204904407031202	4151935761412110	-0.03421272684190077	0.9727075179306685	NA
ENSG00000270171	1.54479e+16	-0.9188599825883645	2.37516e+16	-0.3868626514091553	0.698857892248473	NA
EXTL1	2.26397e+16	-1.03948e+16	0.41160492233536994	-2525420306733080	0.01155599878936327	0.2034115959508559
ENSG00000269732	0	NA	NA	NA	NA	NA
CASZ1	1.60371e+16	-0.45581757526958905	0.37055161994500335	-1.23011e+16	0.21865761130932024	0.4954584492945399
AGMAT	3555942175034150	1.53434e+16	0.6440801182632696	2.38222e+16	0.017208446601018165	0.2435137948880127
ENSG00000237301	2179525695224820	0.49978321086755595	2.23154e+16	0.22396380086306852	0.8227854704845686	NA
FAAP20	1.6564e+16	0.5956955149850409	0.4326500584994226	1.37685e+16	0.16855771224281788	0.4591013182103903
DNALI1	4350508328971220	-0.9693984895316899	0.4246352110891781	-2282897094297020	0.02243643069340202	0.2685929684818953
ENSG00000227527	4681044280342550	0.2736013689046047	0.9895326962999139	0.2764955316056376	0.7821674911973702	NA
IFFO2	1.22311e+16	-0.17411400157749604	0.25452441028559586	-0.6840758471147298	0.49392727255530566	0.7015412230998723
RRAGC	86324438778652	0.33420678888381977	0.3223493857046499	1.03678e+16	0.29983638438250937	0.559201860307465
ENSG00000228589	1.47419e+16	1157206654598510	0.679625042634811	1702713381649660	0.08862171938406861	0.3989061302235675
GRIK3	6868215533788680	-0.2984331368100326	0.541505905788673	-0.5511170489920724	0.5815534388712371	0.7622428560338009
PLA2G2D	1.15236e+16	-1.0436e+16	1.68866e+16	-0.6180058621724233	0.5365714743759196	0.7314233308287321
YRDC	3756902684217880	0.28647394352365124	0.29470482804557874	0.9720707510069889	0.3310153519750767	0.5832086445502667
ENSG00000250575	0.18187596397381908	-0.10097152193354743	4177712920421390	-0.024169090566271506	0.9807177330799046	NA
PRAMEF33	0	NA	NA	NA	NA	NA
FBXO2	1.06202e+16	0.3227353917079478	0.4167030277799647	0.7744973522927329	0.4386367333381292	0.662740934403467
ENSG00000230163	0	NA	NA	NA	NA	NA
ENSG00000227538	0	NA	NA	NA	NA	NA
ENSG00000232208	0.16676385679365913	0.42624510863926884	4.18116e+16	0.10194414975260709	0.9188010060513218	NA
ENSG00000236500	0	NA	NA	NA	NA	NA
GUCA2B	3.73807e+16	0.16758803213779486	1.93784e+16	0.08648198300604541	0.9310832778854783	NA
RCC2	3.93928e+16	0.5012000593427759	0.22058289857756214	2272161906361660	0.023076733152881265	0.2713106647121955
HSPA5P1	3464375219928030	0.7457443830133885	1.32009e+16	0.5649213117813326	0.5721272871988357	NA
ENSG00000231868	3.53251e+16	-0.2394978117808809	1.03533e+16	-0.23132616884541235	0.8170614181535374	0.9049309674320019
ENSG00000284650	1.4843e+16	-2.42133e+16	3.06123e+16	-0.7909669001907994	0.42896330700462226	NA
ENSG00000237329	0.4151094912891605	-1.76008e+16	4143382654324190	-0.42479263399525924	0.6709878478461918	NA
ENSG00000236948	0.13420867861213906	0.24885207287398559	4163774172032190	0.059765986960942555	0.9523420156040335	NA
ENSG00000270850	0	NA	NA	NA	NA	NA
PSMB2	358151699675113	0.6885089475499081	0.3888101819012617	1770809972576160	0.07659230702287874	0.3863381852089507
ENSG00000274944	1653590589372680	-0.2307393883134138	1.99055e+16	-0.11591724699975232	0.9077181267112123	NA
CASP9	1790507279626110	0.39865644307488785	0.3243984897523967	1.22891e+16	0.21910567305464604	0.4957827475899207
DDI2	1.13045e+16	-0.4009040699765777	0.4215865813840038	-0.9509412483207397	0.34163420113232945	0.5901697799711867
ENSG00000284748	0.6818814919900609	0.0883794824689004	4111092741110280	0.021497808012239532	0.9828485520128207	NA
ENSG00000272078	6370926190684960	-0.4323417772066537	0.6392359345237819	-0.676341478719809	0.49882386341839624	0.7042837451604806
UQCRH	4343643921331670	0.6864759899917426	0.44124051685274795	1555786388086460	0.11975889599280276	0.42463263877720164
ENSG00000224592	1.65645e+16	-0.300170219305044	0.44903905419463613	-0.6684724112547572	0.5038320868463377	0.707617420930178
ENSG00000233728	0	NA	NA	NA	NA	NA
RPS29P6	0.22268212254654254	-0.3537344087972267	4170604142392270	-0.0848161073839828	0.9324075878435671	NA
ENSG00000231606	2.66125e+16	0.2734492001808816	1.69771e+16	0.16106958132431834	0.8720385979800308	NA
ENSG00000215900	0	NA	NA	NA	NA	NA
AGO1	154708586990419	0.23952003527668717	0.21609731634565915	1.10839e+16	0.26769355997133143	0.5339642775913748
ENSG00000284632	2.10013e+16	0.6440687490063257	2.13654e+16	0.30145422964171703	0.7630681470111272	NA
PRAMEF7	0	NA	NA	NA	NA	NA
GPR199P	8205232075355890	0.047847942269318364	0.8956337782902332	0.0534235570711281	0.9573944361824849	NA
THRAP3	3.06715e+16	-0.3322246598677343	0.30322749020038886	-1.09563e+16	0.27324141363463034	0.5386794576920131
ENSG00000254553	0.072311160351613	0.42629230048552014	4181163016476480	0.10195543651506841	0.9187920471970925	NA
ENSG00000230415	1427100587201320	-0.8652195710171856	0.9578791170677001	-0.9032659294899675	0.3663847742761145	0.6072647208300515
ENSG00000284653	0.2651728362087799	0.4264205347991676	4.18116e+16	0.10198610603295526	0.9187677033559548	NA
ENSG00000237749	1.80477e+16	-0.08802237123115934	1.62407e+16	-0.054198466616104835	0.9567770423538461	NA
PADI6	1.3679e+16	2221537479906390	3.98736e+16	0.5571447824759554	0.577428512669282	NA
ENSG00000284705	0	NA	NA	NA	NA	NA
ENSG00000287828	2.60538e+16	1202322803800950	2.08266e+16	0.577301443822786	0.5637358385095103	NA
ENSG00000228776	0	NA	NA	NA	NA	NA
MIR34AHG	9929792176287940	-1113362534727830	0.6685780738525245	-1665269290559200	0.09585904240215555	0.4039297263943514
PADI4	1.03028e+16	-1.27648e+16	0.7938622308484863	-1.60793e+16	0.10785023850951127	NA
ENSG00000223814	0	NA	NA	NA	NA	NA
C1orf122	1.06189e+16	0.616601446949444	0.4892358083082398	1.26034e+16	0.20754821883087968	0.48656106673446103
HSPE1P24	0	NA	NA	NA	NA	NA
LINC01654	0	NA	NA	NA	NA	NA
EPHA10	3.48726e+16	-5.17297e+11	0.4862173872021231	-0.0010639218405364761	0.9991511133496817	0.999523990557841
PRAMEF31P	0	NA	NA	NA	NA	NA
FHL3	6777370340812310	0.7474618995133935	0.3905090277015416	1.91407e+16	0.055611118951107506	0.35613892013603454
ENSG00000284743	0	NA	NA	NA	NA	NA
RHBDL2	3380403903483230	0.2545719393156692	0.3299911826196289	0.7714507317885119	0.44043981457867887	0.6640215877192938
TMEM35B	0.2697565124126659	1.32386e+16	4167157370746440	0.3176899285651984	0.7507201515916404	NA
INPP5B	4033267257612860	0.1399590003732245	0.23578496491454135	0.5935874682423101	0.5527880648079262	0.7420769384442036
FAM183A	7917019588054560	-0.1712202546249514	0.5183939466457075	-0.3302898417947203	0.741180967742826	0.8593906988028417
ENSG00000271806	3.42348e+16	0.05923332140207582	1.19868e+16	0.0494152996166596	0.9605883357262852	NA
ZMYM4	7887480825798240	-0.8228944248734211	0.45465185500114963	-1.80994e+16	0.07030446236032915	0.3802371021944122
ENSG00000279214	0.49886151592391453	1.15033e+16	4160309587105260	0.27650076403392665	0.7821634728990691	NA
UTP11	7040954725185330	-0.20813669888645528	0.35410580536730984	-0.5877810974337387	0.5566792333220061	0.7446601880560036
ENSG00000271164	0	NA	NA	NA	NA	NA
ENSG00000271741	0	NA	NA	NA	NA	NA
ENSG00000214141	0.2846405435588258	-0.44383931158113205	4157698473169940	-0.10675120248504612	0.9149863609431093	NA
C1orf216	5532698195060700	0.2733721385929256	0.32819469475627444	0.8329572139974369	0.40486886017454216	0.6371472255363793
ENSG00000224751	0.7689069827218213	-1066232709252850	41344585707135	-0.25788931997179354	0.7964923275720356	NA
ENSG00000279096	0.8378230643877334	0.37136661324998066	4102129077615670	0.09053021156170785	0.9278658871611241	NA
ACTL8	1687699082860720	208546905048797	3.24659e+16	0.6423564496313021	0.520641769731802	NA
ENSG00000230585	2.32377e+16	-0.7326429387020861	1.98746e+16	-0.3686331650519558	0.7124011717738061	NA
RLF	6344354868749510	-0.638207592252339	0.41069248192210245	-1.55398e+16	0.12018936787762294	0.42483286886884297
ENSG00000284989	0	NA	NA	NA	NA	NA
CTNNBIP1	1.06328e+16	0.5885466895310959	0.42949289159258675	1370329290779940	0.17058413361895164	0.46023310717489047
ENSG00000231630	0	NA	NA	NA	NA	NA
CLSPN	962598783944842	0.2680401268493595	0.4690641676500797	0.5714359470095285	0.5677041678071213	0.7532989890907873
ENSG00000255811	0	NA	NA	NA	NA	NA
GNL2	1.16887e+16	-0.8028867083254231	0.45055177849074446	-1782007632984880	0.07474798700347753	0.38447676209793097
GJA4	2.51584e+16	0.6180131370420388	0.5130150035027754	1.20467e+16	0.22833120898907472	0.5032896090258441
TUBAP8	0.3695800884952179	0.42622617957607234	4181163015853490	0.10193962253085402	0.9188045995310802	NA
ENSG00000225142	0.2816665285515691	1.0124e+16	4152340276431180	0.2438141292389145	0.8073747769575587	NA
ENSG00000230138	6604604431753970	4876102965332450	1.4609e+16	3.33775e+16	8.44601e+11	NA
ENSG00000223390	0.12708018193830728	-0.06783177333259018	4171277122251940	-0.016261631952175344	0.9870256667579914	NA
LINC02793	0.5668742782752655	-1.04814e+16	4155128668742940	-0.25225302285924317	0.8008454964959417	NA
ENSG00000284720	0	NA	NA	NA	NA	NA
ENSG00000225028	1.98325e+16	-0.9692890610497688	1.96448e+16	-0.493406735162903	0.6217252243683002	NA
ENSG00000225671	0	NA	NA	NA	NA	NA
MORN1	1.90419e+16	0.3741022701356063	0.33068871122780974	1.13128e+16	0.2579363116963373	0.5267451943148131
ENSG00000226147	0.03805510683974258	0.9407830499541338	4175596143544260	0.22530508641470107	0.8217419430057606	NA
PRKCZ-AS1	6257963526954290	-0.5895621156493848	0.45260985478250143	-1.30258e+16	0.1927170038163027	0.47423987702519393
ENSG00000286518	1.75483e+16	-1.51285e+16	1.81134e+16	-0.8352097044001529	0.4035996466656027	NA
TTC22	1.72938e+16	0.5712005199095973	0.2921838384419052	1.95494e+16	0.05059069929015401	0.34477142444974423
RPL6P1	0.7046701401685869	1.60784e+16	4149114042463930	0.387514307099714	0.6983754952064711	NA
TIE1	4414895395735100	0.03403382651460913	0.3225661848647076	0.10550959186525945	0.9159714592655658	0.9582311830195626
MYCBP	4658809165636470	-0.1098679849189576	0.29738742230041354	-0.3694439531742255	0.7117968416206921	0.8418629647759638
MICOS10	1268526252743680	-0.05286986303606352	0.3330971813925727	-0.15872203665918622	0.8738878755263859	0.9359913292069814
DLGAP3	4488396987988830	1.10336e+16	0.598880400212769	1.84238e+16	0.06541972059820918	0.37277122298961346
GOT2P1	0.10122865810954786	-0.13131568960750498	4158671764279020	-0.0315763534731072	0.9748099011791576	NA
ENSG00000236723	1.2833e+16	0.07691102025383058	2.67316e+16	0.028771543617324955	0.9770467963845321	NA
ENSG00000232467	0.46438740570699555	2.32264e+16	4147653157871220	0.5599882599831851	0.5754874454909635	NA
RIMS3	5785699622704680	0.8067333819448645	0.37119478038554254	2173342472938190	0.029754551055324874	0.2968178607135119
ECHDC2	201350049454004	-0.1551379199372	0.43229565936220354	-0.35886994601353617	0.719692383644924	0.8467395945079287
RAB3B	1366353790279360	-1.07548e+16	0.4702179584266914	-2.2872e+16	0.02218395896641885	0.2676245011740384
SMIM12	1.38468e+16	0.8920428399679147	0.4190433144312642	2.12876e+16	0.033274083579065	0.3090035963206196
ENSG00000225779	0.2879477645204574	1.8326e+16	4163393560355210	0.4401700677864689	0.659813936974536	NA
LOC105378736	1.2013e+16	-2.10678e+16	2.74562e+16	-0.7673258008520456	0.4428878320041326	NA
TNFRSF9	2284365841887240	2341470636661020	0.6492798618635099	3.60626e+16	3.10644e+11	0.025565489075194334
ENSG00000237130	0.14631553589878527	0.42627516120875636	4181163016217320	0.10195133735646716	0.9187953008981464	NA
TMEM61	1.59554e+16	-0.9761912824570962	0.660907236198305	-1.47705e+16	0.1396629449673972	0.4392617330486492
ENSG00000229716	0	NA	NA	NA	NA	NA
ENSG00000226133	0.3142829133077096	-0.10854520880566748	4145572246772440	-0.02618340782510206	0.9791110499836002	NA
ENSG00000227416	0.03784879537136576	0.42640988590561524	4181163017118220	0.10198355915802326	0.9187697249276687	NA
ENSG00000232335	0	NA	NA	NA	NA	NA
ENSG00000260971	1860019590345010	-1.67999e+16	1.83207e+16	-0.9169942525255158	0.3591456518902345	NA
ENSG00000259832	0.11937043929374218	-0.1196848397975468	417892699836269	-0.028640088674542413	0.9771516390484147	NA
LINC02808	0	NA	NA	NA	NA	NA
ENSG00000238242	0	NA	NA	NA	NA	NA
ENSG00000285839	0	NA	NA	NA	NA	NA
LINC01343	7556978126035180	0.4198893922456598	1.09616e+16	0.38305508824256224	0.7016789188527572	NA
ENSG00000232762	0.4830009327047381	-1.34213e+16	4.15181e+16	-0.32326432238908903	0.7464950712689942	NA
ERI3	1.68868e+16	0.6281643894195178	0.4261205301139161	1.47415e+16	0.14044196048434174	0.4397952180454253
CZIB	8117367461374620	0.4118050220365565	0.303598999512773	1.35641e+16	0.1749684358126017	0.46290131688636804
FAM151A	7.42834e+16	1.87827e+16	1.01726e+16	1.84639e+16	0.06483520258154941	NA
PODN	118530750286077	0.2846205843516269	0.42672925483339946	0.6669816543577411	0.5047838518461727	0.7082751959950336
CYP4Z2P	1.48395e+16	-0.8165399258865075	0.7682184222145322	-1.0629e+16	0.28782696951475156	0.5495241888297498
OSBPL9	114713529586728	-0.592821037483844	0.3107599055165396	-1.90765e+16	0.056436508201885976	0.3588710076907373
ENSG00000228121	0.4213083589897056	0.20284414928461214	4.14306e+16	0.04896003235487153	0.9609511472788582	NA
C1orf210	2827114441328210	0.39704415258349746	0.3832263842748226	1036056411759910	0.30017582567568524	0.5592904349148272
PARS2	1.96355e+16	0.5261399305305858	0.3610460062827889	1457265615392200	0.14504307439883615	0.44308348477334814
ZYG11A	1.0497e+16	0.07157815129240132	0.9308138158249477	0.0768984624803448	0.9387043206900274	NA
ENSG00000227742	2063672223890930	0.6028963922160452	2158445430359100	0.27931972879005745	0.7799994671902108	NA
ENSG00000284686	1590605396926530	-3161245488961520	3.3279e+16	-0.9499215255698054	0.34215212838267195	NA
ZYG11B	712239675420503	-0.22173337916283625	0.3325565063772418	-0.6667539949175096	0.5049292830468914	0.7084262798782616
LINC01755	0.4803545207486927	1365913733011200	4161875516942740	0.3281966813881506	0.74276295687874	NA
NFIA	1264078907582430	-0.4919673581587234	0.23827156202054886	-2.06473e+16	0.03894819046033556	0.3246964838457135
ENSG00000259818	0.6890825844786952	2.13173e+16	4151044338290210	0.5135412042882063	0.607572795699458	NA
ST3GAL3-AS1	0.38294781943428563	-1.02083e+16	4153541984246510	-0.24577428331011303	0.8058569654904397	NA
L1TD1	8359942265933840	-0.8447812487289059	1.01408e+16	-0.8330555586065868	0.4048133960416392	NA
ENSG00000234318	0.36861589892973023	0.7513160417046062	4144883502897040	0.18126348814857604	0.8561607634946578	NA
ENSG00000284773	3600354942424400	-1.17987e+16	0.636550449195504	-1.85354e+16	0.0638051932510856	0.37000724902452015
ENSG00000234481	0	NA	NA	NA	NA	NA
TXNDC12	8900802262037140	0.7040869990006196	0.35556822054701803	1.98017e+16	0.04768396343283876	0.3420267163049643
ENSG00000235612	0	NA	NA	NA	NA	NA
TXNDC12-AS1	1.14566e+16	-0.608651474020613	2502496179057160	-0.2432177435930898	0.807836722098896	NA
SF3A3	1.95891e+16	0.01702408498427048	0.2024719164145852	0.08408121622858378	0.9329918590310227	0.967848818959351
ENSG00000227485	0	NA	NA	NA	NA	NA
HSD52	6618498555109200	-0.7417633840820491	0.9847972471017081	-0.7532143151954213	0.4513211384329028	NA
ENSG00000235545	3167633683122790	0.5455994204079153	1.51084e+16	0.3611220382826654	0.7180082191573578	NA
ENSG00000236646	0	NA	NA	NA	NA	NA
PCSK9	2.09836e+16	1.27266e+16	0.4638128234139304	2743911642750200	0.0060711876597297244	0.1531179640418932
MTCO2P34	0	NA	NA	NA	NA	NA
ENSG00000231622	0.691634463732788	0.8793308593603623	4123199057217680	0.213264226916498	0.831120874476448	NA
ENSG00000238063	0.06540274945923992	0.9887941724365618	4180017066578510	0.23655266394544272	0.8130038466343728	NA
ENSG00000235804	0	NA	NA	NA	NA	NA
PIGQP1	0	NA	NA	NA	NA	NA
TTC4	1088006041559390	-1036570867322830	0.7848092747215025	-1.32079e+16	0.1865702792483932	NA
KLF17	0.3118128157075194	-0.10099289105541889	417771301691636	-0.024174205036698152	0.9807136535148694	NA
PLPP3	3549021778648700	0.06578417174040946	0.3396585624155908	0.1936773543188908	0.8464285247163004	0.9216750833349547
ENSG00000285079	0.368006449896847	0.4263230727237802	4181163016430180	0.10196279624796087	0.9187862054234482	NA
RSPO1	3773998706730530	-0.9356603796909514	0.39957277816343184	-2.34165e+16	0.01919860860672667	0.2508653843291221
SNIP1	5825862174051940	0.079977387128192	0.23985799544344222	0.33343640256949625	0.7388048884979594	0.8577487271238529
RPS13P2	2.80529e+16	0.8018946203503128	0.6486459956077717	1.23626e+16	0.2163622083426424	0.4935184442461418
ENSG00000224570	0.1575077612802877	-0.10457873633106353	4177291880113850	-0.0250350560440639	0.980027001684932	NA
RPL23AP85	0.24987992633611977	0.029110468617372088	4142300892974630	0.007027608416072243	0.994392825899332	NA
ENSG00000185031	2.17589e+16	2.1179e+16	2.34327e+16	0.9038239267005976	0.3660887723711696	NA
ENSG00000278967	0.6516080062123941	-0.7842367290605609	4106263248690160	-0.19098549741318238	0.848536955408298	NA
CPT2	2.37613e+16	0.31552643484234566	0.31625317706106604	0.9977020239749874	0.31842387148249635	0.5727478455231558
ENSG00000272491	4573206004154470	-2.61172e+16	1540471925011650	-1.6954e+16	0.08999914575160722	NA
FOXJ3	1.45692e+16	-0.3084516795615591	0.2355235036964337	-1309642879460220	0.19031667541693525	0.47326561377794935
TUT4	69459477804717	-1.05224e+16	0.5832698358131354	-1804041484740460	0.07122480378758225	0.38074148304377614
GTF2F2P2	0	NA	NA	NA	NA	NA
ENSG00000287703	0.11354638611409727	0.42641588836268535	4181163017073420	0.10198499475419931	0.9187685854289245	NA
KLF18	0	NA	NA	NA	NA	NA
ENSG00000229032	0	NA	NA	NA	NA	NA
ENSG00000229294	0	NA	NA	NA	NA	NA
TACSTD2	1.85657e+16	0.3242500433244475	0.27631562667144677	1.17348e+16	0.24060455943788478	0.5121615375260884
FOXD3	3479721301694730	-0.0615180443013682	0.49568361663107335	-0.12410747952388904	0.9012301761442325	0.9499780958073922
MAGOH-DT	6.58289e+16	-0.7660820109892783	0.7565906657665925	-1012544888077710	0.3112775955055624	NA
ENSG00000232993	0	NA	NA	NA	NA	NA
RPS15AP7	0	NA	NA	NA	NA	NA
GAPDHP51	0.4010569820527282	-0.09729605309895879	4176581348413970	-0.023295620265101787	0.9814144652893626	NA
LINC01738	1.5676e+16	-0.6427775796533465	2.15677e+16	-0.2980277382434388	0.7656819929984308	NA
ENSG00000277397	0.06540274945923992	0.9887941724365618	4180017066578510	0.23655266394544272	0.8130038466343728	NA
ENSG00000271200	2.83163e+16	-0.7160354942459689	1515471054737140	-0.472483781203041	0.6365815156672727	NA
ENSG00000235446	0	NA	NA	NA	NA	NA
CYP4A43P	0.24957628759580233	-0.5158813114884998	4153662697927140	-0.12419913435579327	0.9011576076169479	NA
LINC00466	0.9927281674624943	0.8323447224778279	3.90691e+16	0.21304451731623028	0.8312922398437266	NA
NFIA-AS1	0.4794128273544625	-0.39333748406317043	4140961263449450	-0.09498699916248834	0.9243251533921076	NA
MAGOH	1.04822e+16	0.10641825073907207	0.3108873435809495	0.34230486681540534	0.7321214733769481	0.8543238387092694
ENSG00000231413	0.25307164527386966	-0.15095684509592253	4.1464e+16	-0.036406719571262194	0.9709580562899416	NA
DEPDC1-AS1	0.18203590130990688	0.9887425343804543	418001706631498	0.23654031040885443	0.8130134313903039	NA
ENSG00000242391	0.16010406991614562	-0.3535877607780679	4170604882477860	-0.08478093004293229	0.9324355545684964	NA
LINC01707	0	NA	NA	NA	NA	NA
ENSG00000284808	0.600742859322786	0.16733236489081624	4118980091147330	0.0406247083472079	0.9675950860007718	NA
ENSG00000242267	4862761740972190	-1.31741e+16	139810202346857	-0.9422847892303639	0.34604685360844667	NA
ENSG00000237227	0	NA	NA	NA	NA	NA
TUBB6P1	0	NA	NA	NA	NA	NA
ENSG00000116652	9303734882596850	-0.9169715860839037	0.8974797693386609	-102171839122302	0.3069142040226618	NA
ENSG00000203605	0	NA	NA	NA	NA	NA
CDKN2C	8309866096675200	0.46073502607288136	0.3928141718342442	1.17291e+16	0.2408325567030956	0.5121634831723908
ENSG00000285778	0	NA	NA	NA	NA	NA
CAPZB	769079556582545	0.5438280690480246	0.36492650444615976	1.49024e+16	0.13616114592604608	0.43607945020664735
ENSG00000233407	0	NA	NA	NA	NA	NA
LRP8-DT	2.37913e+16	1.00632e+16	2.69458e+16	0.37346101274001803	0.7088053570446466	NA
ELOCP18	0	NA	NA	NA	NA	NA
C1orf87	1759635059453980	0.5590419458137679	3659427135529280	0.15276761228172678	0.8785815395389226	NA
ENSG00000280317	0	NA	NA	NA	NA	NA
ZSWIM5	1.12215e+16	-0.5381447781735811	0.28297943399607345	-1.90171e+16	0.05720909687587858	0.3598595621406183
OMA1	1.13016e+16	-0.5939130073149947	0.42175775208450045	-1.40819e+16	0.1590762495618548	0.45171106942776074
SLC35D1	7119068622742920	-0.32169026583093663	0.38946377568402774	-0.8259825070147838	0.408814015031132	0.6396775775006054
ENSG00000227644	0	NA	NA	NA	NA	NA
LRP8	1.59994e+16	0.48562916170683684	0.5147255154567137	0.9434720975041234	0.345439480772019	0.5924887035837445
TCEANC2	2.94825e+16	0.08317094325524317	0.300782535002458	0.27651520143802066	0.7821523855729987	0.8841311202721682
KTI12	7093956061789310	0.407734615085171	0.3850415519951495	1.05894e+16	0.28962862702283737	0.5511756143465031
LRRC42	7052207548906910	-0.1126319966176525	0.25859049493570313	-0.4355612399661392	0.6631550978774978	0.8147025943217814
ENSG00000234204	0	NA	NA	NA	NA	NA
ENSG00000233099	0	NA	NA	NA	NA	NA
GDI2P2	2.27839e+16	0.6107475013908756	1.63835e+16	0.37278276517598996	0.709310131152906	NA
ENSG00000237180	0.04419547270146332	0.42640915176333855	418116301711253	0.10198338357489169	0.9187698642960912	NA
ENSG00000213561	2313673553846280	0.7927501622754906	1.93077e+16	0.41058713437436195	0.6813752991616	NA
ENSG00000234496	0	NA	NA	NA	NA	NA
LINC01360	0	NA	NA	NA	NA	NA
LINC02567	0	NA	NA	NA	NA	NA
KANK4	6157472791969200	-0.9562840461079842	0.45386134123044686	-2106996034329420	0.03511792332321041	0.3158457101256449
ENSG00000227556	0	NA	NA	NA	NA	NA
DNAJB4	4204204130305250	-0.39253480191163387	0.34606685682973215	-1134274473746450	0.25667943312290026	0.5255710260932017
ENSG00000271355	0	NA	NA	NA	NA	NA
USP1	1.04091e+16	-0.48765568126620545	0.3429952565094687	-1.42176e+16	0.15509699757305148	0.4493905018910989
ERI3-IT1	2484233808574420	-0.7721860138997818	1.6292e+16	-0.4739661951585864	0.6355240137534718	NA
ENSG00000233271	0	NA	NA	NA	NA	NA
ENSG00000285954	5212803454318990	4872137268017640	1.42696e+16	341435079935359	6.39342e+11	NA
ENSG00000233333	0.43696750330334094	1.46185e+16	417022424969379	0.3505436656200291	0.7259307259333925	NA
AK5	8922963689608780	0.31143057033070903	0.5074920103063801	0.6136659573077692	0.5394360884963236	0.7332915795720932
ENSG00000234108	0	NA	NA	NA	NA	NA
ADH5P2	0.03784879537136576	0.42640988590561524	4181163017118220	0.10198355915802326	0.9187697249276687	NA
ENSG00000225167	0	NA	NA	NA	NA	NA
SPATA6	2115288737664020	-0.6919927598964987	0.33498648333005043	-2.06573e+16	0.03885366177289224	0.3246964838457135
ENSG00000213579	0.04419547270146332	0.42640915176333855	418116301711253	0.10198338357489169	0.9187698642960912	NA
GIPC2	1.92378e+16	-0.8006828501794575	0.4728616985025353	-1.69327e+16	0.09040395620011953	0.3989061302235675
ENSG00000237852	1564725778213100	2.786e+16	4117231197231310	0.6766691221458989	0.4986159119275039	NA
RPE65	6341340376715150	0.7028198712592899	1.31044e+16	0.5363224832684051	0.5917356945295695	NA
ANGPTL3	2.04074e+16	-1.72639e+16	2256282565524540	-0.7651501525656098	0.4441821383744865	NA
ENSG00000285407	0.2737212497741902	0.4837768868796241	4141299898717570	0.11681764149209142	0.9070045635792343	NA
ENSG00000272506	1.31959e+16	-0.24318227348022373	4105678342234120	-0.05923071736493977	0.9527683436650749	NA
GNG12	535250102775692	-0.15854379105502248	0.2962618643364364	-0.5351474831569256	0.5925478779011006	0.7694815594705984
LOC102724319	0.12478814379790117	-0.47585835886019406	4167269549504670	-0.11418948383522602	0.9090875880642961	NA
ENSG00000272855	0.20024845004120406	0.42625739676842916	4181163016059710	0.10194708867632958	0.918798673283133	NA
ENSG00000270549	0.25505934925282236	1.68291e+16	4164393429293870	0.4041191622887719	0.6861250944773509	NA
ENSG00000237163	0.13351073612390893	-0.151626037559091	4159365287832720	-0.03645412871108924	0.9709202543624628	NA
KRT8P21	0	NA	NA	NA	NA	NA
DNAJC6	555541832425145	-0.2700704625469768	0.4380291993434219	-0.6165581266084439	0.5375262210071884	0.7319367598000825
AK4	1.97573e+16	-0.15172987006335298	0.3005225082266168	-0.5048868750587464	0.6136382931046314	0.7838195324584958
LEPROT	2206332090277310	-0.10069208674790364	0.19880564672139925	-0.5064850441044603	0.6125161862360661	0.7829725266389771
RPL31P12	0	NA	NA	NA	NA	NA
ENSG00000227016	0	NA	NA	NA	NA	NA
ENSG00000233664	0.05061432905477393	-0.10097055332826284	4177712890682780	-0.02416885888770609	0.980717917878673	NA
NFIA-AS2	5422661885679280	-1504736609084670	1.2879e+16	-1.16836e+16	0.24266049758760702	NA
CACHD1	5691207554986940	-0.44403683015072737	0.4000674806893746	-1109904832518720	0.2670400378726848	0.5337257666355189
ENSG00000213703	0.8982171416364526	0.5985320714473874	3961423495618000	0.15109015032335318	0.8799046022072544	NA
EFCAB7	1.26233e+16	-0.7925212674227099	0.5514871632923225	-1.43706e+16	0.15070036632261308	0.44565053281365674
ENSG00000223479	0	NA	NA	NA	NA	NA
ENSG00000233674	0.23463310344126412	1.70858e+16	4150918208537530	0.41161441290932166	0.6806220658118962	NA
MCOLN2	2.3475e+16	0.7723293532156523	0.4213648251619572	1832923175110300	0.0668139967624048	0.37522961253124576
ENSG00000233290	0.13762650619302563	0.4220726027004476	4160497779698850	0.10144762118608752	0.9191951351937482	NA
ST6GALNAC5	4057138139518470	-1.41875e+16	0.4645633392513915	-3053933016519120	0.0022586250493835487	0.09416625380733715
ENSG00000286918	4866762653825810	-0.3187563104960247	1088538756990490	-0.2928295464438013	0.7696524428962056	NA
ENSG00000228734	0.055626129337978045	0.4264093849612618	4181163017114470	0.10198343934830306	0.9187698200261643	NA
ATG4C	1582664113753200	-0.533832947817656	0.3776728990551149	-1.41348e+16	0.15751474800941662	0.45056044693141334
ENSG00000285041	0.12478814379790117	-0.47585835886019406	4167269549504670	-0.11418948383522602	0.9090875880642961	NA
AK2P1	7735390493435130	1.06326e+16	0.8408719056561985	1.26447e+16	0.20606006912886288	NA
ENSG00000285808	0.072311160351613	0.42629230048552014	4181163016476480	0.10195543651506841	0.9187920471970925	NA
ENSG00000275678	0.4419547270146332	0.4264209821292887	4181163017049000	0.10198621302028288	0.918767618435206	NA
ENSG00000229440	0	NA	NA	NA	NA	NA
COX6CP13	0.34837334406875875	1.9462e+16	4147432780419710	0.46925380917503234	0.6388882275313783	NA
LINC01359	1.47015e+16	-1.10195e+16	106249508354762	-1.03714e+16	0.29967223351049255	0.559201860307465
ENSG00000213540	0.26328824381895044	-0.4758578999585479	4167269555984410	-0.11418937353720998	0.9090876754974874	NA
ENSG00000277670	0	NA	NA	NA	NA	NA
PDE4B-AS1	0	NA	NA	NA	NA	NA
ASB17	0	NA	NA	NA	NA	NA
COX6B1P7	0	NA	NA	NA	NA	NA
ENSG00000230498	0.73174764458989106	-1.18496e+16	4148110989494350	-0.285663304170564	0.7751360129928709	NA
RPL21P24	0	NA	NA	NA	NA	NA
ENSG00000285782	0.14137011685087797	0.4263923717387954	4181163017078310	0.10197937033240745	0.9187730497922632	NA
ADGRL4	4254612442488310	-0.24945866131741348	0.2311535521854865	-1.07919e+16	0.2805029222166842	0.5442525587609593
ENSG00000224493	0	NA	NA	NA	NA	NA
GJA9	0.17446961076152814	-0.15164109261549502	4159365285044540	-0.03645774829172544	0.9709173682734512	NA
ENSG00000272371	0.3003155422293286	1.46185e+16	417022425522889	0.3505438599569191	0.7259305801150844	NA
ENSG00000287647	0.4153461562919981	1.17722e+16	4169517175657630	0.2823387862570214	0.7776837476697331	NA
ENSG00000229225	0	NA	NA	NA	NA	NA
ENSG00000230863	0.16687838801393412	0.42641831917812034	4181163017084710	0.10198557612695941	0.9187681239666603	NA
ENSG00000271576	1.34969e+16	-0.9033321892650457	0.6889840333464641	-1.31111e+16	0.1898214199025784	0.47323984067981395
ENSG00000213560	0.1260960631392401	-0.10449911482034122	4177292608086180	-0.025015991127376937	0.9800422085250178	NA
ENSG00000287224	0.1575687129586024	0.4262670147422741	4181163016027590	0.1019493889877698	0.9187968474133841	NA
ENSG00000225598	0.11226579385529166	1.18223e+16	4169710120491730	0.2835286324054173	0.7767716362605226	NA
ATP6V0E1P4	0	NA	NA	NA	NA	NA
ENSG00000286455	0	NA	NA	NA	NA	NA
ENSG00000225087	0.9594209576370188	0.483815107688195	4141299945348030	0.11682686935817563	0.9069972508778202	NA
PPP1R8P1	1404513946446440	1.07123e+16	2.32888e+16	0.4599764600349721	0.6455331171219747	NA
ENSG00000280378	9747256836348570	-0.24608309206829862	0.8649695342701628	-0.28449914397960463	0.7760278899505436	NA
MTF1	5729963288533040	-0.003504911049084172	0.31389003965897094	-0.011166047361337488	0.9910909683361692	0.9948021252733432
JAK1	5404178571479490	0.25431917253480457	0.2132312126055798	1.19269e+16	0.2329899994814357	0.5057526369946466
ENSG00000230053	0.10122865810954786	-0.13131568960750498	4158671764279020	-0.0315763534731072	0.9748099011791576	NA
TTLL7	1.18954e+16	-0.636727620590117	0.36875537577259276	-1.72669e+16	0.0842226699716975	0.39450990197308283
ENSG00000273338	0.8748507901107998	0.20708709120677726	2486924932190540	0.0832703426332896	0.9336365815243537	NA
GADD45A	7277731878939480	-0.219192581326649	0.3231175473801399	-0.6783679286497377	0.4975384385294433	0.7033155989578479
ENSG00000223720	0.13965351317309224	0.23548044753758812	4152155102592050	0.05671282544107888	0.9547739572357393	NA
ENSG00000224326	0	NA	NA	NA	NA	NA
ENSG00000286548	1.24529e+16	-0.9879530491255795	0.8633384794315613	-1.14434e+16	0.2524825197350208	0.5223929871328624
KDM4A	518005976919738	-0.08628589050983422	0.2237933511803246	-0.3855605631478666	0.6998221450417568	0.8355780217291155
ENSG00000230027	0	NA	NA	NA	NA	NA
ENSG00000233061	0.5179461612333985	1.32948e+16	4167289222666200	0.31902647579525417	0.7497064361840957	NA
ENSG00000272094	0.15217755264601848	1423007677513820	4165823996098470	0.3415909262721008	0.7326587666795883	NA
NEGR1-IT1	0	NA	NA	NA	NA	NA
CAPNS1P1	0.3823670646068269	0.23548351036636103	4152155103487730	0.05671356307681255	0.9547733696333144	NA
LINC02777	1.88017e+16	0.14244319665706384	0.490539847971673	0.29038048029339597	0.7715251751552266	0.8777151164048801
LDC1P	0.1181765347189518	0.42628468992395635	4.18116e+16	0.10195361632058161	0.9187934919735963	NA
ENSG00000284895	0	NA	NA	NA	NA	NA
ZNHIT6	4836280280025010	-0.5150847049159714	0.3901097581803973	-1.32036e+16	0.1867153783072691	0.47148536822652554
MGC27382	2.17601e+16	0.7725052685292216	1.74292e+16	0.4432243754701979	0.6576034495038072	NA
MROH7	1.32957e+16	-1.76083e+16	1.08215e+16	-1.62716e+16	0.10370370289342469	0.41189830192517557
ENSG00000284645	0.0393921782396506	0.42634818533826546	4.18116e+16	0.10196880236266527	0.918781438084852	NA
ENSG00000225605	0.04616670000701643	0.4263949815960173	4181163017123880	0.10197999452538044	0.918772554341346	NA
ENSG00000225446	0	NA	NA	NA	NA	NA
ENSG00000288543	1.33343e+16	-0.952535058023695	2996213861897770	-0.31791290673101935	0.7505510019747164	NA
PTGFR	5624031189195610	-0.39192982850903785	0.31523445446626874	-1.2433e+16	0.21375866992196002	0.4913049562414066
LINC02801	0.9905262865036216	-0.9084032657014695	3377418716588110	-0.26896376846609726	0.7879575641519214	NA
EEF1GP7	0.1385001000210493	0.4263949804609385	4181163017123880	0.10197999425390608	0.9187725545568277	NA
LMO4	2709931471263950	-0.7720782916025277	0.25452610878043747	-3.0334e+16	0.00241818640128453	0.09695480690962163
RPL17P6	5.77908e+16	-0.21848834449205712	0.4065399158828405	-0.537433929501335	0.5909679117413723	0.7682500967102058
PRPF38A	1.03261e+16	-0.20966856001336986	0.22422107438415537	-0.9350974728367734	0.34973806883062236	0.595885328569672
PIGK	6191949132540390	-0.19227520372114862	0.22999286846362477	-0.8360050683552325	0.4031520517566191	0.6359600755915259
HNRNPA3P12	2.47017e+16	1.28411e+16	1.43716e+16	0.8935063809597655	0.3715860565276929	NA
ST6GALNAC3	4180542979995680	0.25857549422168596	0.5581079166426378	0.46330733987286277	0.643144085400555	0.8015912068054476
ENSG00000230953	2541544569238210	0.6245622474017253	1.02219e+16	0.6110043244202507	0.5411967174450232	0.7349120861295713
ENSG00000287743	4657323878114110	2512546752589260	1269897487284960	1.97854e+16	0.04786748548284385	NA
ENSG00000229332	0.07627365043491015	0.9376368163519047	4175232033845730	0.22457118760134212	0.8223128813389807	NA
MTND2P30	0	NA	NA	NA	NA	NA
RPL7P10	0.5576864555766888	-0.5154560522736764	3.41879e+16	-0.1507715952473447	0.8801558937932834	NA
PKN2-AS1	5800695419947260	-2210486793334610	1.24423e+16	-1.77659e+16	0.07563550526899906	NA
ENSG00000285462	0	NA	NA	NA	NA	NA
ENSG00000233216	0.07805980184331654	-0.35361270746216555	4170604749099490	-0.08478691430505764	0.9324307969485367	NA
GUCA2A	0.12377437662892976	-0.09720827252703707	4176582133833360	-0.023274598562202087	0.9814312336350639	NA
ENSG00000226804	0	NA	NA	NA	NA	NA
ENSG00000285325	0	NA	NA	NA	NA	NA
ENSG00000230728	0.4926895464077784	0.7131202377857145	4147757183860120	0.17192911884056972	0.8634932539162542	NA
USP24	1.60237e+16	-0.5627556310016814	0.426754513377003	-1318687004733630	0.18727377305727674	0.47196113142826657
SLC25A6P3	0	NA	NA	NA	NA	NA
ENSG00000219201	2.42575e+16	-1.34606e+16	1.36264e+16	-0.9878368361301728	0.32323256389346444	NA
PSAT1P3	2.68575e+16	2391727293054280	1.62425e+16	147251149996782	0.14088280386405708	NA
DOCK7	7802354656334670	-0.5495581800158887	0.3448436257034078	-1.59364e+16	0.11101566033970438	0.4170104130950395
NEXN-AS1	1.82586e+16	-2.02983e+16	1.98802e+16	-1.02103e+16	0.30724108284162643	NA
ENSG00000223920	0	NA	NA	NA	NA	NA
ENSG00000237453	4296648648904010	-1142284460259120	1.55933e+16	-0.7325470303126149	0.4638347482134665	NA
NEGR1	6171702715369140	-0.1560329202345924	0.319230819988185	-0.48877774470637675	0.6249990557525656	0.7905328318077746
ENSG00000285473	0	NA	NA	NA	NA	NA
ENSG00000237959	0	NA	NA	NA	NA	NA
ENSG00000231364	0.47952843381460636	-1.56678e+16	4.12102e+16	-0.38019130960757175	0.7038034097083163	NA
ENSG00000234578	0	NA	NA	NA	NA	NA
FAAH	7025562161482100	-0.1814585585000324	0.3187978683580121	-0.5691962729695961	0.5692229496753232	0.75403455190312485
KYAT3	680947415115549	0.03171671112105961	0.2221447355717359	0.1427749842436285	0.8864678943291918	0.9436480154985508
ENSG00000229505	0	NA	NA	NA	NA	NA
LOC100421400	0.34779840046512955	-1.26174e+16	4138029776748540	-0.30491229835031053	0.760432948789374	NA
ENSG00000285201	1.25761e+16	-1098170966580530	354034134991386	-0.310187876829237	0.7564180890734213	NA
SHISAL2A	6646725699007720	-0.017643687166682468	1258026824994850	-0.014024889466688902	0.9888101240655808	NA
ENSG00000236407	0	NA	NA	NA	NA	NA
ENSG00000236915	3102872747496290	0.47106565798184713	1.3063e+16	0.3606097315251357	0.7183912134647366	NA
ENSG00000271949	0	NA	NA	NA	NA	NA
ENSG00000227062	0	NA	NA	NA	NA	NA
DNTTIP2	9978951542427830	-0.857726431377749	0.424385499648459	-2021102116090790	0.043269195352384326	0.33302017292540587
ENSG00000235011	0	NA	NA	NA	NA	NA
RPS2P13	0.1575687129586024	0.4262670147422741	4181163016027590	0.1019493889877698	0.9187968474133841	NA
ENSG00000226938	0.0393921782396506	0.42634818533826546	4.18116e+16	0.10196880236266527	0.918781438084852	NA
HNRNPA1P64	0.03784879537136576	0.42640988590561524	4181163017118220	0.10198355915802326	0.9187697249276687	NA
ENSG00000287587	0.5547677385315387	1.09431e+16	4163198484377220	0.26285201770384464	0.7926646404407363	NA
PTPRF	1.6114e+16	0.20964384547910267	0.2779783845182622	0.7541731917120693	0.4507452328102078	0.67183568315737
DHCR24	1.4685e+16	0.4528454572726059	0.3529180440429291	1.28315e+16	0.19944085031674127	0.4792915106740949
ENSG00000232882	2.22135e+16	-259987068596954	1.68582e+16	-154220327374397	0.12302420480477891	NA
COL24A1	4.10298e+16	0.055295363564358	0.575440574746444	0.09609222218770855	0.9234473285171592	0.9623752109023035
BSND	1.96038e+16	0.3845756488962466	1.65616e+16	0.23220973052868876	0.8163751204308949	NA
GPX7	2.50678e+16	0.7270014936282544	0.4561940772665101	1.59362e+16	0.1110204410537457	0.4170104130950395
SLC44A3	2.06461e+16	-0.4655272250373756	0.27203141745345155	-1711299486637540	0.08702584108785853	0.3975055701491182
ACTG1P21	0.04705927894212916	-0.11950306370539084	4178924064249090	-0.02859661048348441	0.9771863154227334	NA
LINC01362	0.9256786568791261	0.403247781817742	3.44087e+16	0.11719340995544435	0.9067067890282728	NA
NSRP1P1	2188040542330800	0.07120798447144212	2.54917e+16	0.027933818846606707	0.9777149354218054	NA
PKN2	1.07625e+16	-0.786114705312804	0.5052324371561467	-1.55595e+16	0.11972078509422542	0.42463263877720164
DAB1-AS1	0.04616670000701643	0.4263949815960173	4181163017123880	0.10197999452538044	0.918772554341346	NA
MTCO1P21	0	NA	NA	NA	NA	NA
ENSG00000233877	1041525886945010	2197254534285310	4133389046169150	0.5315866737300576	0.5950122965446462	NA
RPS2P11	0.09445701682432009	0.42637989399223797	41811630171195	0.10197638605489745	0.9187754185521907	NA
ENSG00000237899	2010131105546260	-1.24028e+16	2.19048e+16	-0.5662155792054743	0.5712472405773419	NA
ENSG00000234784	0.03902990092165827	-0.10448517306428835	4177292732857930	-0.025012652870224843	0.9800448712356783	NA
GBP1P1	1921146253062930	0.46635106172940993	0.37610700404120223	1239942507633600	0.2149966598710107	0.4922351550822319
LOC100418965	0	NA	NA	NA	NA	NA
LINC01364	0.5737504210234239	-1.60537e+16	4125378999221300	-0.38914571985665236	0.6971683541326819	NA
ENSG00000229486	0	NA	NA	NA	NA	NA
RPSAP65	0	NA	NA	NA	NA	NA
ENSG00000282898	0	NA	NA	NA	NA	NA
ENSG00000285409	0	NA	NA	NA	NA	NA
MIR4422HG	2.92456e+16	3290395667234730	1.71348e+16	1.9203e+16	0.05482018174231699	NA
ABCD3	1.42593e+16	-0.5753873084626366	0.4443082215838479	-1.29502e+16	0.1953138928314617	0.4767955828191012
MROH7-TTC4	0.24402501200931662	1.17734e+16	4169517178312510	0.28236886825746843	0.7776606836502165	NA
ALG14	3247964785848310	0.3834050056774696	0.37669299087977715	1.01782e+16	0.30876433118216	0.5658091788847933
ZZZ3	8144748218842610	-0.7354539096570177	0.46855731331693634	-1.56961e+16	0.11650504338018121	0.42162709893821965
ENSG00000287724	1.71862e+16	-0.6838985266693086	1.91886e+16	-0.35640953734166325	0.7215338879558649	NA
YIPF1	8719023429502230	0.7179501919741722	0.43756366486479453	1.64079e+16	0.10084096434870377	0.4108968197696151
LOC100131348	0	NA	NA	NA	NA	NA
ENSG00000287870	0.07684971012708879	1.17739e+16	4169517176998270	0.2823793589151513	0.7776526404568119	NA
ENSG00000235563	1129844622627760	0.11643225860438701	2575712164448720	0.0452039091213077	0.9639447784091066	NA
HNRNPCP9	0.03805510683974258	0.9407830499541338	4175596143544260	0.22530508641470107	0.8217419430057606	NA
ENSG00000232857	0	NA	NA	NA	NA	NA
ENSG00000273637	0	NA	NA	NA	NA	NA
ENSG00000272145	1319717778366770	-0.46038697422569735	0.9888941553234891	-0.4655573822004182	0.6415323543288378	0.8003798601480261
LDLRAD1	2629723203268950	-2.54654e+16	2030823879358310	-1253942338854040	0.20986296448002564	NA
ENSG00000228838	0.1525473008698203	1.17741e+16	4169517179665600	0.2823842004069354	0.7776489284902539	NA
ENSG00000283761	2.40892e+16	1.08049e+16	1.68108e+16	0.6427345843118429	0.5203963360677841	NA
ENSG00000284716	0.6001310389572475	-0.714439063880678	4138523829666950	-0.17263137613446394	0.8629411875664504	NA
GJB4	5388906784463690	0.8976412798219934	0.4085395690116629	2197195444234600	0.028006490835660522	0.29175190535991363
ENSG00000230759	0	NA	NA	NA	NA	NA
LOC100652967	0.29966610467670224	1.72165e+16	4146085390124780	0.41524781132204597	0.6779605017019452	NA
TMEM125	4129908433070260	0.8345152003259736	0.4466847182761147	1.86824e+16	0.06172833172875651	0.36688958395894433
DMRTA2	2.31097e+16	-0.2526088870596947	3.00252e+16	-0.08413240966166695	0.9329511567989518	NA
ENSG00000285525	0.15396370405442486	0.28244354558867024	4161548298669960	0.06786982279622697	0.9458892612636897	NA
ENSG00000236098	0.9066581240328873	-2376902972390440	2.60166e+16	-0.9136105706264085	0.3609215100094117	NA
ENSG00000233514	1.32263e+16	-1.19409e+16	1.93773e+16	-0.6162296457517377	0.53774296491200535	NA
HIVEP3	1.00982e+16	0.2352696885655982	0.33532410903050097	0.7016187689152948	0.4829169435129201	0.693773613198809
LOC105378721	1140466779047440	-0.936913659896716	0.9050450929521048	-1.03521e+16	0.3005698544049321	0.5593109720236655
CLCA3P	2.35061e+16	1.23158e+16	2390514601465860	0.5151936730534658	0.6064176898044551	NA
SH3GLB1	287475114674808	-0.3590346225410954	0.37684730465141064	-0.9527323616476646	0.34072569225521226	0.5895106840264123
ENSG00000223675	0.3540657660936757	0.031209171206212808	4.12432e+16	0.007567103405150695	0.993962382643142	NA
PRAMEF8	0	NA	NA	NA	NA	NA
TM2D1	5627241703610450	-0.1520555389480677	0.17585377640234012	-0.864670307677534	0.38721977096959603	0.6251218947322981
ENSG00000229316	0	NA	NA	NA	NA	NA
SCP2	2.53303e+16	-0.6976855092014937	0.38488417661424423	-1.81272e+16	0.06987571396808774	0.3795025607967866
ENSG00000287406	0.07684971012708879	1.17739e+16	4169517176998270	0.2823793589151513	0.7776526404568119	NA
ENSG00000225767	2303848389852180	2.20005e+16	1620989283530170	135722460030316	0.1747098564632309	NA
ENSG00000234099	0.09233340001403285	0.426394980879861	4181163017123880	0.10197999435409885	0.9187725544773001	NA
BCAR3	4.39323e+16	-0.784180176030989	0.35303764195998216	-2221236726138900	0.026334931917352363	0.28659770161064674
ENSG00000235308	2.72758e+16	0.6747640749639223	1553949282098690	0.4342252882620581	0.6641248511833348	NA
MTCO3P21	0	NA	NA	NA	NA	NA
ENSG00000235829	0.3805356844557323	0.13846127283487913	4143188157939550	0.03341901636051622	0.9733404452690606	NA
BARHL2	0.20312376532187035	-0.6438660575812655	4.15276e+16	-0.15504538851556895	0.876785535063342	NA
LINC02607	3.34397e+16	-1.63285e+16	0.581596468525926	-2807525251272800	0.004992376566947581	0.1376623331092728
ENSG00000226745	0.22210114016270166	0.6488477913749883	4169477592730030	0.15561848623586078	0.8763337525619952	NA
DMAP1	1.20979e+16	0.08140953672196898	0.2739695571143736	0.2971481122918452	0.7663534339610532	0.8750064399930146
ENSG00000280040	1.11902e+16	0.8970372394927366	3347488643533470	0.2679731987218514	0.7887199488053959	NA
AHCYL1	2.74583e+16	-0.009410944299669053	0.20188007950823036	-0.04661650779310983	0.9628188750171229	0.9807031564979869
CNN3	2.58849e+16	-0.17630567679670972	0.2282193788916793	-0.7725271957750373	0.4398022458953617	0.6637002848625195
ENSG00000270507	0	NA	NA	NA	NA	NA
OOSP1P1	0	NA	NA	NA	NA	NA
LOC100129138	0.8632343179024777	-0.33607567296749136	3964635152129320	-0.08476837339925015	0.9324455373841397	NA
VAV3	2475689137249530	-0.4634036094699409	0.45371417207589076	-1021355818245030	0.3070858897076204	0.5651946674324462
ENSG00000227935	0	NA	NA	NA	NA	NA
HNRNPA1P6	0.48165277725257627	1388671932131640	4.1315e+16	0.336118063870724	0.7367818370804105	NA
ENSG00000228502	8647800587712680	0.03598150341961006	0.3263012574638935	0.11027080832991137	0.9121946076314205	0.9562779829932383
LINC01361	1.67472e+16	-2560936663537180	1995926030226520	-1283081950309810	0.19946336667518444	NA
ENSG00000271277	0	NA	NA	NA	NA	NA
ENSG00000236888	0	NA	NA	NA	NA	NA
ENSG00000279778	4836187450572990	-0.008888756699093692	1099121194670030	-0.008087148844183793	0.9935474591312087	NA
ENSG00000232015	0.7302627782875755	2.34338e+16	4.11358e+16	0.5696698112604496	0.5689016692235057	NA
ENSG00000230955	0	NA	NA	NA	NA	NA
ENSG00000230828	0	NA	NA	NA	NA	NA
DPYD	6169573385553180	0.11454837289495907	0.28134812416949495	0.4071410578374808	0.6839043894263718	0.8263522053197289
TLCD4	1.01534e+16	-1.80979e+16	0.5178720086587476	-3.49467e+16	4.7465e+11	0.03348243155910326
ENSG00000237279	0	NA	NA	NA	NA	NA
ENSG00000233359	0	NA	NA	NA	NA	NA
ENSG00000237954	0	NA	NA	NA	NA	NA
POU3F1	4893759939678310	0.3594432745679372	0.3809338014236279	0.9435846155542611	0.3453819569348158	0.5924887035837445
LRRC8D	4.88352e+16	-0.3255416754757156	0.27475932253341256	-1.18482e+16	0.236086701775455	0.5081869760618811
ENSG00000233129	0	NA	NA	NA	NA	NA
S1PR1	5566167585983300	0.048353467536453455	0.33053290127771967	0.14628942338126275	0.8836929149549083	0.9421606028525554
ENSG00000258634	2.15764e+16	-0.21687782424819832	0.3008861863472938	-0.7207968796476087	0.47103449552897664	0.6858987485725374
ENSG00000271914	0	NA	NA	NA	NA	NA
ENSG00000233557	0	NA	NA	NA	NA	NA
ENSG00000237897	0.32952672172028474	0.42597745952325566	4156120742406480	0.10249400484852271	0.9183645712284457	NA
ELAPOR1	8176086164659330	-1.05339e+16	0.3108921158405382	-3.38829e+16	7.0329e+10	0.04472361538648982
ARHGAP29	1.48918e+16	-0.3675410859324583	0.46346984609941355	-0.7930204931900172	0.4277658830850144	0.6548832010643785
ENSG00000227832	0	NA	NA	NA	NA	NA
ENSG00000286692	0.5851184880606318	-0.04073259071487945	4094180193280330	-0.009948900339494755	0.9920620569727845	NA
LOC441887	0	NA	NA	NA	NA	NA
ENSG00000260464	1.13897e+16	0.2657914233780103	0.7275778406451892	0.36530994833805863	0.7148800531267177	0.8439137663963341
LINC02790	0.06540274945923992	0.9887941724365618	4180017066578510	0.23655266394544272	0.8130038466343728	NA
ENSG00000231996	0	NA	NA	NA	NA	NA
ENSG00000273204	0.4170242290510115	-0.10706533519703054	4153194746535990	-0.02577903077777157	0.9794335873056612	NA
PGM1	1.67208e+16	0.4383674837220499	0.33972632227512817	1.29035e+16	0.1969275051953387	0.4775640708499754
IGSF21	8103972408980110	18828914321023	0.7726192930736078	243702357549453	0.014808713851118925	0.2302083892001691
COA7	5.01661e+16	-0.15335878370664688	0.2909891523928372	-0.5270257755162349	0.5981756891613723	0.773174115273403
RNPC3-DT	0.0840154953783822	0.42640988412061787	4181163017118220	0.1019835587311092	0.91876972526653	NA
MAD2L2	9748337198781910	0.9011754803811964	0.46065424125163384	1.95629e+16	0.05043044059482269	0.34477142444974423
ENSG00000215871	0.41874085391418053	-0.3536542458483169	4170604545385300	-0.08479687824625534	0.9324228754015733	NA
ENSG00000287372	0	NA	NA	NA	NA	NA
ENSG00000232542	0	NA	NA	NA	NA	NA
ENSG00000231095	0	NA	NA	NA	NA	NA
OLFML3	1.89095e+16	0.43240528579772336	0.5289619987726808	0.8174600194361934	0.4136655881889583	0.6434569424502706
ENSG00000287756	0.2012422832850883	-0.18714781740419456	4161094222451480	-0.04497562597703868	0.9641267369421929	NA
TRABD2B	1.1123e+16	-0.827278669137897	0.3431967826081423	-2.41051e+16	0.0159303118855516	0.23891611901770818
ENSG00000284652	8252802821796780	-0.17720827538766917	0.7261099252084132	-0.24405158122140472	0.8071908713818744	NA
GCLM	3.93479e+16	-0.12558833315645399	0.3122993431391402	-0.40214088154677935	0.687580347463111	0.8285228384149638
TGFBR3	2.03121e+16	-0.6393662031968587	0.31838311980934697	-2.00817e+16	0.04462563900167647	0.33434337167196587
ENSG00000232185	0	NA	NA	NA	NA	NA
VAV3-AS1	1.07087e+16	-0.25825843685003697	3.19722e+16	-0.08077585816556203	0.9356202077108046	NA
RPL17P5	0.7458150014750586	-0.6157412128649451	3.58448e+16	-0.17177972573028932	0.8636107051048338	NA
RPS20P6	0.12848898018983937	0.4263248065106303	4181163016809870	0.10196321090487066	0.9187858762904645	NA
RPL21P23	0.4686753544968432	0.3786354472256258	4155494316958570	0.09111682470131505	0.9273997640746522	NA
ENSG00000285928	1.29661e+16	-0.18773915292630075	0.746391843496157	-0.25152894496664924	0.8014051864998812	0.8955299751454958
ENSG00000224685	0	NA	NA	NA	NA	NA
ENSG00000287076	0	NA	NA	NA	NA	NA
ENSG00000237480	0	NA	NA	NA	NA	NA
ENSG00000271252	0.8578411991859887	-0.5300853000051212	3389572932608740	-0.15638704655254232	0.8757279469041999	NA
ALG14-AS1	0.18823711576851665	-0.16900725644303732	4148869263191530	-0.040735739239232543	0.9675065694387797	NA
MTND3P21	0.08839094540292664	0.4264157169201677	4181163017098620	0.10198495375003688	0.9187686179758128	NA
ENSG00000286758	0.522695371962927	0.1531039725609054	413715756593809	0.03700704411681972	0.9704793891962696	NA
ENSG00000237337	0	NA	NA	NA	NA	NA
ENSG00000233983	0	NA	NA	NA	NA	NA
SZT2	1175118182285390	-0.18988620637755382	0.4178109914944205	-0.4544787242153958	0.6494843018064638	0.8052458873139696
ENSG00000225183	0.62265604631653	-0.35371973068789814	417060421554942	-0.0848125864758664	0.9324103870357084	NA
ENSG00000230402	0	NA	NA	NA	NA	NA
PHTF1	1613822249729220	0.15346546074399336	0.3259680259886048	0.47079912294636594	0.6377841909215178	0.7983575741179295
ENSG00000286899	2035852362654100	0.055419313916501386	1.99496e+16	0.027779618571854233	0.9778379217124391	NA
GSTM5	3.19319e+16	0.12456925869921291	0.46649093997021895	0.2670346796170693	0.7894424598070582	0.887385606432075
ENSG00000238122	0	NA	NA	NA	NA	NA
ENSG00000260879	0	NA	NA	NA	NA	NA
GSTM2	9010498062790740	-0.7986506213139116	0.550724187586503	-1.45018e+16	0.14700761245912955	0.4445106157806794
ENSG00000230864	0	NA	NA	NA	NA	NA
ENSG00000283354	0	NA	NA	NA	NA	NA
RPL21P26	0	NA	NA	NA	NA	NA
ENSG00000236360	0	NA	NA	NA	NA	NA
RPSAP19	1.9448e+16	0.8459040658175756	0.6283357489475695	1.34626e+16	0.17821828059011172	0.4650379386723482
ENSG00000234332	4331966821531350	0.13967752173568823	1.79015e+16	0.07802579337078634	0.9378075353919082	NA
F3	9159397856181680	-1.21897e+16	0.4936364916350277	-2.46936e+16	0.013535363999983199	0.22085920252421903
FTH1P22	1.72995e+16	2824985798970070	1.31841e+16	2.14272e+16	0.032135739469088515	0.30602994060372485
LOC100420170	0	NA	NA	NA	NA	NA
ENSG00000224238	667970327849468	0.10225640641577359	1038364695794340	0.09847831578821922	0.9215524897482442	NA
LINC01739	0.07805980184331654	-0.35361270746216555	4170604749099490	-0.08478691430505764	0.9324307969485367	NA
ENSG00000162699	0.048587322074707326	0.4263804205398566	4181163017115700	0.10197651198828092	0.9187753185929896	NA
RPL22P6	0	NA	NA	NA	NA	NA
VCAM1	827751679739733	0.8915518651175841	0.5228488316190142	1.70518e+16	0.08816068258739379	0.3989061302235675
HSP90B3P	0.1826955727225126	0.42640914883351116	4181163017112520	0.10198338287417104	0.9187698648522854	NA
ENSG00000227070	9004525136508240	-0.3168723953855157	0.807823619408587	-0.39225443249294945	0.694870228775332	NA
ENSG00000270457	1.5943e+16	-0.725191916832594	2.29472e+16	-0.316026193633669	0.7519826265688174	NA
HIPK1	1.81553e+16	-0.4981766542589657	0.39784342055909755	-1252192768599430	0.21049963038814884	0.4892017667331217
HSD3BP2	0.9897247927156141	-0.6904622534647216	4134126834277550	-0.16701525645992432	0.8673580446131304	NA
LINC01787	0.18945028832520563	0.9408044720954094	4175596137075720	0.2253102170829858	0.8217379519220567	NA
SEC63P1	3.35553e+16	0.32496217119242543	1.06496e+16	0.3051408007461078	0.7602589175634258	NA
CYP4A27P	0.3546213074990516	-1344355943864550	4139207814448360	-0.3247858054316405	0.7453431882799764	NA
LINC01708	0.144622320703226	0.42625619182396446	4181163016200700	0.10194680048884833	0.9187989020316686	NA
MTATP6P13	0.08839094540292664	0.4264157169201677	4181163017098620	0.10198495375003688	0.9187686179758128	NA
LOC100287840	0	NA	NA	NA	NA	NA
ENSG00000229201	0	NA	NA	NA	NA	NA
GPR88	4846481524698620	-1126737523909090	1.26121e+16	-0.8933783803213516	0.3716545764304983	NA
RWDD3	3.96948e+16	-0.8124970584761955	0.5335172363593645	-1.52291e+16	0.12778200961179034	0.42865976204530615
MAN1A2	1.26489e+16	-0.4732322469096822	0.39537902501368044	-1.19691e+16	0.23134248581690087	0.5049737212772083
LRIG2-DT	8133983772944760	-1.73112e+16	0.9887810252106868	-1.75076e+16	0.07998732956209625	NA
LPAR3	2.20542e+16	0.21538458859411766	0.4174554245305135	0.5159463165111521	0.6058919039336326	0.778588938872119
ENSG00000228852	6439552996522450	0.09097297921034393	1.02632e+16	0.08863998078318541	0.9293680330548584	NA
LINC02868	0.8894609162206983	1865462631045830	415521858023009	0.4489445248251018	0.6534716757173048	NA
ENSG00000233482	0	NA	NA	NA	NA	NA
LINC01753	0	NA	NA	NA	NA	NA
ENSG00000287374	0.5394758817299294	0.9823034243732637	4.14385e+16	0.23705103162621974	0.8126172007682608	NA
DPYD-AS1	1.9958e+16	1.78564e+16	2.50446e+16	0.7129852510399359	0.47585488381621704	NA
CTTNBP2NL	8726675535855940	-0.17271949111410415	0.36537356725192116	-0.472720269321004	0.6364127636516852	0.7977330128557648
ENSG00000275064	0.5276961060468702	0.4264061679557633	4181163017040690	0.10198266994563662	0.918770430736541	NA
RPS2P14	3475966599796740	0.44781120963258253	1.48616e+16	0.30132132845603843	0.7631694785026966	NA
ENSG00000223575	0.04705927894212916	-0.11950306370539084	4178924064249090	-0.02859661048348441	0.9771863154227334	NA
LINC01676	0	NA	NA	NA	NA	NA
HIPK1-AS1	4951597257366750	-0.7980141724787105	1265164082867770	-0.6307594274015718	0.5281978356271946	NA
LINC01525	0	NA	NA	NA	NA	NA
ENSG00000272715	3.30287e+16	-0.28249424578499305	1.34242e+16	-0.21043633161041492	0.8333271389138855	NA
ENSG00000235038	0.03842485506354439	0.9376218107220489	4175232036934500	0.22456759347211255	0.8223156776321907	NA
STRIP1	1112309703901410	0.21611254220989493	0.18021855389232494	1.19917e+16	0.23046215413133847	0.5043956382933668
BCL2L15	1.90245e+16	-0.09459002941664917	0.7498692069027101	-0.1261420372325297	0.8996194923140227	0.9493426209285323
ENSG00000226415	3.76046e+16	2.04847e+16	0.6182710054190658	3313221101100230	9.2228e+11	0.052282988691825655
SLC25A24	5628562041512620	-0.30978378694767833	0.3440869077974321	-0.90030681181875	0.36795699703785767	0.6091103283696503
PIFO	7275210979829770	-0.4010640278692546	0.35856419952227575	-1118527807303690	0.263341637037517	0.5308134576616145
SLC25A24P1	0.6309234685854852	-0.5838894914274715	4167665030915210	-0.1400999089649126	0.8885810525193544	NA
ENSG00000230434	0	NA	NA	NA	NA	NA
ENSG00000230718	0.07744728507939318	0.9407364612666559	4175596137116710	0.22529392938758724	0.8217506219357419	NA
TSPAN2	165988350351275	-0.18069904709076517	0.38088806939919295	-0.47441508833762397	0.6352039355955996	0.797042038753232
ENSG00000235595	0.33398418954908343	-0.642931973355808	4136865795284150	-0.1554152358746377	0.8764939736120027	NA
LINC01776	0	NA	NA	NA	NA	NA
RPL26P9	0.15222042735897032	1.34734e+16	4160634739351460	0.3238306090779454	0.7460662811262532	NA
LRIG2	5958638984700530	-0.732166359381826	0.3694105091593501	-198198573464513	0.047480837277664785	0.341352655432223
ENSG00000279513	0.6458976180715388	0.07763048532808513	4148573794359350	0.018712571880398057	0.9850703991011713	NA
SLC35A3	591029912683269	-1.00329e+16	0.5107093018510593	-1.9645e+16	0.04947217255569364	0.3431800361268557
ENSG00000280186	3.0836e+16	0.39503151107902074	1.42749e+16	0.2767310163166339	0.7819866539965674	NA
ENSG00000223906	0.055626129337978045	0.4264093849612618	4181163017114470	0.10198343934830306	0.9187698200261643	NA
AGL	5964502182040390	-0.7148066170537172	0.4057276728683808	-1.76179e+16	0.07810492645910243	0.38894281765959826
SLC6A17	4508582263159680	0.5348557023016393	0.42839175051774225	1248520079238750	0.21184065983120998	0.4899516998733913
ENSG00000259946	0.08839094540292664	0.4264157169201677	4181163017098620	0.10198495375003688	0.9187686179758128	NA
CD101-AS1	1.087e+16	1.04324e+16	0.8545954282053326	1.22075e+16	0.22218177884494408	NA
HSD3B2	0.6248511829823677	0.9374446328915543	4175232032541170	0.2245251582631195	0.822348693111724	NA
ENSG00000228086	0.17733887178903301	0.8252874225857297	4143960329653100	0.1991542768110465	0.8421420647329008	NA
RPL7AP17	0	NA	NA	NA	NA	NA
PTPN22	1.92922e+16	1.14627e+16	0.48163046551315014	2.37998e+16	0.01731344394210268	0.24389838703120095
ENSG00000234020	0.2910489157435482	0.9374729744731799	4175232032054650	0.22453194631481216	0.822343411844494	NA
COL11A1	1545409462673000	-1.07246e+16	0.48920483894442074	-2.19224e+16	0.028361906710648643	0.29307448358796684
RPS3AP12	0.4735548252208814	0.42640925659861334	4181163017027200	0.10198340865020587	0.9187698443926586	NA
ENSG00000231072	0.03902990092165827	-0.10448517306428835	4177292732857930	-0.025012652870224843	0.9800448712356783	NA
ENSG00000273406	0.16263693916926694	-0.47584489006784136	4167269599186030	-0.11418625043140608	0.9090901511826122	NA
RNPC3	3.42366e+16	-0.8270798314164939	0.6057274371181309	-1365432339257220	0.17211720540961187	0.4611269348218005
SNX7	4.56315e+16	-0.258167062896312	0.27165992676055134	-0.9503317842085252	0.34194369361998966	0.5904869746995662
AP4B1	3533888559991440	-0.00946110360734271	0.288884494570317	-0.03275047219621472	0.9738735744644983	0.9861593636691564
ENSG00000226715	0	NA	NA	NA	NA	NA
SLC30A7	7133709603000810	-4.68586e+12	0.32836481101132886	-0.0014270289757258264	0.9988613959988945	0.9995101043455804
SLC16A1-AS1	878389495144634	0.11962569314966916	0.5139831562871612	0.23274243851453094	0.8159614128175731	0.9043532161907231
GSTM1	810452379059834	1.54085e+16	0.6246229172711467	2.46685e+16	0.013630882131836882	0.22106298385634163
ENSG00000286620	0.23153796881749833	1.64776e+16	4160189308177360	0.396077203579534	0.6920480749480329	NA
SEC22B	1.48067e+16	0.009531221486678452	0.19144341395372125	0.04978610279579788	0.9602928413119516	0.9799723650073173
MYSM1	8492696932482540	-0.8426583788108714	0.5422743871226241	-1.55393e+16	0.12020026118230054	0.42483286886884297
CYP4A44P	0.03805510683974258	0.9407830499541338	4175596143544260	0.22530508641470107	0.8217419430057606	NA
ENSG00000275129	0.04419547270146332	0.42640915176333855	418116301711253	0.10198338357489169	0.9187698642960912	NA
LOC101060164	0	NA	NA	NA	NA	NA
PTGFRN	3.20047e+16	0.12023255594169298	0.2540328952045034	0.47329522361622695	0.6360025693214368	0.797504348073435
ENSG00000187481	0.6816177246897706	-0.08749602646168465	4175535341748060	-0.020954445190985948	0.9832819951589143	NA
BCAS2	6747676715973490	-0.5607515861308834	0.4384310177086952	-1.279e+16	0.20089840969321043	0.4807343453577325
ZNF326	6956948073925130	-0.7932678920505657	0.49728370368219227	-1.5952e+16	0.1106671016280686	0.41639412371146567
TENT5C-DT	0.03842485506354439	0.9376218107220489	4175232036934500	0.22456759347211255	0.8223156776321907	NA
TRIM45	1.69415e+16	-0.8480082294487689	0.4434603122356375	-1.91225e+16	0.05584377506349185	0.3564430820442442
ENSG00000277655	0.13080549891847984	1.0943e+16	4163198423881850	0.26285114609602905	0.7926653122689948	NA
ENSG00000223416	1.34161e+16	2.9982e+16	4075259485968590	0.735706743067413	0.46190918513017865	NA
LOC100130018	0	NA	NA	NA	NA	NA
NBPF17P	0	NA	NA	NA	NA	NA
SEPTIN2P1	0.07569759074273152	0.4264153157678399	4181163017093980	0.10198485780738814	0.9187686941299029	NA
ENSG00000243967	0.20784655669694835	1347361469825740	4.16064e+16	0.32383553195172515	0.7460625538893589	NA
DPYD-AS2	0.1691056646834162	0.3980762069352213	4174788040839250	0.09535243539099435	0.9240348949253118	NA
ENSG00000260246	0.16409286986539753	0.42627534382894056	4181163016208050	0.1019513810335801	0.9187952662294958	NA
VANGL1	1.00491e+16	-0.0772211765139339	0.3071353096165054	-0.2514239623257698	0.8014863433298441	0.8955570622426723
ENSG00000285532	0.1230164101341052	1.17739e+16	4169517183429390	0.28237927511833616	0.7776527047037849	NA
ENSG00000278182	0.42353351047916243	-0.1792054417837883	4142810459547520	-0.04325697338404443	0.9654966893607164	NA
ENSG00000226755	0.03902990092165827	-0.10448517306428835	4177292732857930	-0.025012652870224843	0.9800448712356783	NA
LINC01780	0.9368227402301414	-1.20802e+16	3.8787e+16	-0.31145001170302694	0.7554585392027563	NA
TENT5C	2.81906e+16	-0.14953891294501995	0.36245489327754715	-0.41257247651644097	0.679919870011187	0.8237355656566319
ENSG00000227712	1.77235e+16	0.21767046934452738	1.93907e+16	0.11225526258922182	0.9106210128090606	NA
PDZK1	4.23788e+16	-2.01086e+16	0.5367204356820083	-3.74656e+16	1.79273e+12	0.017671096188634595
ENSG00000277095	0.07611021367948516	1.1823e+16	4169710120808290	0.28354546210382825	0.7767587371661262	NA
RPL7AP15	0.5686918887214045	1.23916e+16	4.1194e+16	0.3008115059503204	0.7635582340686135	NA
NBPF25P	1.43294e+16	-0.8047474936083446	0.8904691609978685	-0.9037342659980909	0.3661363248012616	0.6071496321356029
ENSG00000234283	1.53597e+16	-0.3958409112887112	2923159443599770	-0.13541543625182692	0.892283420181325	NA
ENSG00000237188	1.08766e+16	2640604201955710	3.65262e+16	0.7229337551483486	0.46972058411102385	NA
NBPF8	3639273815162410	-0.17662465031156643	0.5026851634648527	-0.3513623698263692	0.725316509436537	0.8500305404451428
ENSG00000232780	0.7818559049703651	1.67403e+16	4091417539049480	0.4091553740834106	0.682425641359365	NA
VPS45	8133094219919760	-0.06838876097099825	0.23285597360281177	-0.293695540264089	0.768990562458627	0.876257904534747
ENSG00000274927	0	NA	NA	NA	NA	NA
CLCA4-AS1	2.60016e+16	0.5874031278435025	0.4832663039862684	1.21549e+16	0.22418102097441342	0.49958105038461204
ENSG00000264145	0	NA	NA	NA	NA	NA
LINC01397	5305611483704000	-0.48301491471996283	1.40403e+16	-0.3440191684564992	0.7308318706008137	NA
MTND5P20	0.17733887178903301	0.8252874225857297	4143960329653100	0.1991542768110465	0.8421420647329008	NA
RNF115	1079502075363270	-0.010348150226332039	0.17084985137383438	-0.06056868146574727	0.9517027162829665	0.9766232919241431
SYCP1	4711227190639110	-1.04415e+16	1.3065e+16	-0.7991948473237089	0.42417743924550627	NA
ENSG00000224335	0	NA	NA	NA	NA	NA
ENSG00000277702	3.68276e+16	-1.25794e+16	1.34778e+16	-0.9333409969255665	0.3506439341121613	NA
PIP5K1A	1.25921e+16	-0.026158196722198802	0.20948144865004226	-0.124871184970171	0.9006255308474314	0.9498278698752924
GDAP2	2.57718e+16	-0.10070786625288439	0.2793931864093336	-0.360452119635227	0.7185090564365	0.845870695522681
PRPF3	9392019144042550	-0.47290190213335287	0.37328594329613907	-1.26686e+16	0.20520451811103807	0.4845780994003924
ENSG00000225871	3625780123738030	0.35466482968089397	1.68663e+16	0.21028010750644008	0.8334490601092557	NA
NEFHP1	0	NA	NA	NA	NA	NA
DCLRE1B	3465587504878050	0.5281239743168046	0.3135533106515691	1.68432e+16	0.0921199271669116	0.39993039294662536
ENSG00000230546	0.13258641810438995	0.42641954972943136	4181163017092230	0.10198587043515531	0.918767890360737	NA
ENSG00000213262	0.2741224529720559	-0.8591872367858056	4166540334031890	-0.20621118911727498	0.8366259480241764	NA
ENSG00000285554	1.76864e+16	-1.73894e+16	2710964806579880	-0.6414481869713418	0.5212315340190176	NA
ENSG00000232536	5903708119198980	-0.3952324823913156	0.9459168581717433	-0.4178300439165617	0.6760713829527489	NA
ENSG00000287015	0.07805980184331654	-0.35361270746216555	4170604749099490	-0.08478691430505764	0.9324307969485367	NA
ENSG00000241720	3025123053203580	-2.77535e+16	1.40797e+16	-1.97117e+16	0.048704271330754126	NA
ENSG00000235526	0.9157845782948943	0.002344760118172562	2.96085e+16	7.9192e+11	0.999368139348343	NA
ENSG00000228347	0	NA	NA	NA	NA	NA
ENSG00000276975	1.49033e+16	-0.44417259570830514	0.7980277897332533	-0.5565878800496072	0.5778090364334516	0.7596166720127013
ENSG00000236012	0.0393921782396506	0.42634818533826546	4.18116e+16	0.10196880236266527	0.918781438084852	NA
LOC100419654	0.5250347582216625	0.4262769326632242	4181163015957260	0.10195176103786262	0.9187949646016048	NA
ENSG00000272824	5515307220364940	-0.4997917153216926	1.08155e+16	-0.4621053607844728	0.6440057660573997	NA
TSHB	1.26498e+16	0.3749463863682064	2.58842e+16	0.1448552066534339	0.884825193234886	NA
POGZ	1.44633e+16	-0.4461148872128608	0.33368027505286096	-1.33695e+16	0.18123793745545957	0.4676497055025087
SOD2P1	0	NA	NA	NA	NA	NA
C1orf54	1.77544e+16	0.5681737185463025	0.4832026352284146	1175849792867370	0.23965490484256977	0.5109515548762616
ENSG00000231128	2.14413e+16	1.9738e+16	2.3443e+16	0.8419585707100868	0.3998111437084592	NA
WDR3	7242697306410550	-0.2597221565433284	0.2848035898418286	-0.9119342796471434	0.3618033148471012	0.6048032381416714
PLEKHO1	1644770492454400	0.6630683987010371	0.551170055918629	1203019633561020	0.2289687229489857	0.5034695435834401
LINC02798	8744120489846790	0.7501986382967443	0.8972869832130376	0.8360743578497104	0.4031130728460114	NA
ENSG00000228626	0.3962726598900684	-0.4339801763977856	41361820299449	-0.1049228910274935	0.9164369948085842	NA
PSMC1P12	0	NA	NA	NA	NA	NA
SLC22A15	1.62936e+16	-1.61171e+16	0.5624729636389131	-2.8654e+16	0.004164772106980818	0.12534385922178998
SCNM1	1.02685e+16	0.651460121473603	0.4542796690808591	1.43405e+16	0.1515577674683542	0.44630099635533554
FLG	3954978644412100	0.2885212568642888	0.5693651245735912	0.506742061309723	0.6123358139395922	0.782864515146323
ALX3	0.47342404635951246	-0.15177187613183207	4159365225213400	-0.03648919195934398	0.970892296538712	NA
ENSG00000228453	0	NA	NA	NA	NA	NA
ENSG00000274642	6698582616202860	-1.78182e+16	1.26713e+16	-1.40619e+16	0.1596677057374761	NA
NHLH2	8146550611794700	-0.8027210161397287	0.5742748521120841	-1397799351978340	0.16217332903089965	0.4539403391950144
TRIM33	1261145896774600	-0.5884800641128349	0.4272491259478684	-1377369849048300	0.16839792979405474	0.4590417562144563
ENSG00000213244	1.20539e+16	0.33378777692687023	2440821565036590	0.13675222380373614	0.891226648627831	NA
LOC100996318	6587184825754650	-2844595136878010	1.11744e+16	-2.54563e+16	0.010907921394608293	NA
FLG-AS1	4177692618230180	0.18540748699267967	0.5364648601809227	0.34560975145725487	0.7296360164928924	0.8528024301403161
ENSG00000261168	3.04621e+16	-0.28798492903063416	1699844878982620	-0.16941835845809414	0.8654675842677066	NA
ENSG00000287980	0	NA	NA	NA	NA	NA
ENSG00000229283	0	NA	NA	NA	NA	NA
LOC100421116	0	NA	NA	NA	NA	NA
LOC105378933	0	NA	NA	NA	NA	NA
CDC14A	1.90706e+16	-1.18688e+16	0.515298094775671	-2.3033e+16	0.021262108314665976	0.26084196403211546
CD53	1.47404e+16	1.78518e+16	0.6487068672609427	2751907083238540	0.005924932921712371	0.15064422946207442
RLIMP2	0	NA	NA	NA	NA	NA
AP4B1-AS1	8077218588878510	-0.21769441953332846	1336290306570600	-0.16290952532014524	0.870589670901911	NA
ENSG00000285062	0	NA	NA	NA	NA	NA
APH1A	7945601728443760	0.6631158514150834	0.4431643768008006	1.49632e+16	0.13457020863235716	0.43468331808875016
MTIF2P1	0.1084667405274195	0.4262725757371181	4.18116e+16	0.10195071899159784	0.9187957917244615	NA
ENSG00000227700	0	NA	NA	NA	NA	NA
ENSG00000229911	0	NA	NA	NA	NA	NA
FLG2	2413266079227350	-0.2540948438885624	0.6767074152083461	-0.3754870098627945	0.7072983055438921	0.8391341303253409
SRGAP2C	4285519596052880	-0.7511577366920673	0.4675941794562631	-1.60643e+16	0.10817926699503583	0.41412703495675973
ENSG00000270719	0.0393921782396506	0.42634818533826546	4.18116e+16	0.10196880236266527	0.918781438084852	NA
SPAG17	1.83145e+16	-0.6740414373433731	0.6805781407307303	-0.990395366826888	0.32198090916648214	0.5754581477443736
CIART	455738501225338	-0.29468045822661215	0.3083193739411593	-0.9557636760213776	0.3391916438082426	0.5890660235135504
SRGAP2-AS1	0.810196118252062	-0.3080798903653827	411215728247602	-0.07491928669126222	0.9402789311211504	NA
TTF2	5467535970272090	0.16469174259451833	0.3152053098244337	0.5224903815429063	0.6013289416604943	0.7750744308241492
S100A7	4642418586362320	4512309899595280	0.9878502968762264	4567807403474060	4.92853e+09	0.0014344871070595662
UBE2WP1	0	NA	NA	NA	NA	NA
PGLYRP4	4183203185924510	1.41611e+16	0.35042672290986143	4041099975036250	5.32011e+10	0.007820492628870235
RPL6P2	0.6990940529176134	1.17734e+16	416951717861034	0.2823690875289424	0.7776605155344049	NA
GATAD2B	1.07674e+16	-0.10566558463709214	0.24328629348718805	-0.43432609014883405	0.6640516605075129	0.8148757672986051
ENSG00000227091	0.3375164933180421	1.88913e+16	4156131526194520	0.4545394951250208	0.6494405719712915	NA
NPR1	4.50208e+16	0.3081497049742694	0.33562676398993213	0.918132098021578	0.35854971225067594	0.6022582401460642
ENSG00000214204	0.04807678588619824	-0.09722685736681967	4176581970108220	-0.023279049247128807	0.9814276834641661	NA
MAGI3	2.45242e+16	-0.741259795372355	0.47803893648502166	-1.55063e+16	0.12099124158609431	0.4257234939825047
ENSG00000225650	0.42827794249072737	-0.6667133361437418	4127219226605720	-0.1615405675196116	0.871667662641009	NA
PGBP	0.03842485506354439	0.9376218107220489	4175232036934500	0.22456759347211255	0.8223156776321907	NA
ENSG00000224965	2717433504158580	1.09973e+16	1.60594e+16	0.684790077207834	0.49347639781380936	NA
LINC01649	1.76766e+16	-2.90815e+16	2.23626e+16	-1.30045e+16	0.19344713110159675	NA
RPL26P10	0.131802181192643	-0.11958556183591236	4.17892e+16	-0.028616351746227852	0.9771705706175272	NA
ENSG00000197364	0	NA	NA	NA	NA	NA
ENSG00000273481	0.9631576709154087	1.3138e+16	4116925550042330	0.31912144149596067	0.7496344250798551	NA
UBL4B	7106756161504310	0.13945454243998132	1.22128e+16	0.11418703246934743	0.909089531261265	NA
SLC27A3	1.96987e+16	0.3476473533657706	0.3039419385457041	1.1438e+16	0.25270854959331535	0.5225144089183349
GABPB2	6190068999798410	-0.5034090671264905	0.384306013971461	-1.30992e+16	0.19022383957139263	0.47326561377794935
ENSG00000230932	0	NA	NA	NA	NA	NA
RPS10P6	5010026239937600	-0.6521784801527961	1.12192e+16	-0.5813048070830126	0.5610350413573352	NA
CA14	1.35146e+16	0.23182038089339768	0.4200386578526432	0.5519024893530734	0.581015162759879	0.7621054843413138
CD5L	1.58794e+16	1.18429e+16	2.43788e+16	0.4857845076296305	0.627119959621017	NA
S100A8	6967776235417370	5377708024528530	1.02091e+16	5267547822231100	1.38258e+08	8.64759e+11
ENSG00000228826	0.12186429074974796	0.4264153141993493	4.18116e+16	0.10198485743225548	0.9187686944276631	NA
LINC01761	0.14576196622412196	0.426372439311832	4181163017080540	0.1019746031355511	0.9187768337385848	NA
CDK4P1	0	NA	NA	NA	NA	NA
ENSG00000228420	0.04616670000701643	0.4263949815960173	4181163017123880	0.10197999452538044	0.918772554341346	NA
RPS19P2	0.07569759074273152	0.4264153157678399	4181163017093980	0.10198485780738814	0.9187686941299029	NA
ENSG00000250890	0	NA	NA	NA	NA	NA
ENSG00000232240	0	NA	NA	NA	NA	NA
SELENBP1	1.27411e+16	-0.09974627364542427	0.28295184156570863	-0.3525203196893159	0.7244480823713204	0.849596488600966
ENSG00000272583	4223284018126500	2742094603121030	2057018398796540	1.33304e+16	0.18251759324883673	NA
ENSG00000280649	82989565296166	1.3824e+16	0.5207568102746066	2.65461e+16	0.007940119424078476	0.17192623545482277
FMO5	3168565921563670	-1.3656e+16	0.48382548855303	-2822505531083970	0.004765000006389792	0.13465430740948503
ENSG00000223599	1.69847e+16	-0.994098256498494	2206866516501490	-0.4504569030638154	0.6523810227061967	NA
ENSG00000224645	0	NA	NA	NA	NA	NA
HAO2-IT1	0	NA	NA	NA	NA	NA
ENSG00000286151	0.9126507528376718	-0.663113014147377	4117054577446020	-0.16106490736849377	0.8720422791959246	NA
ENSG00000234388	0	NA	NA	NA	NA	NA
ENSG00000235015	0	NA	NA	NA	NA	NA
ENSG00000271736	0.33426697281385204	-0.42960914651385795	4163684986718210	-0.10318003112249684	0.9178200881693783	NA
ENSG00000235988	0.048587322074707326	0.4263804205398566	4181163017115700	0.10197651198828092	0.9187753185929896	NA
ENSG00000233717	0.33332520174885283	1.17723e+16	4169517166887910	0.2823431019854599	0.7776804387672157	NA
PDE4DIPP6	2825653254297320	-0.3373642531774062	0.4974368585510994	-0.6782051779597879	0.497641609945962	0.7033618997034167
S100A9	9411113026413720	5652017738984790	0.9869926621178214	5726504315500250	1.02521e+08	1.06873e+11
S100A15A	6900890074407900	3.45341e+16	1888862450924010	1828301874230760	0.06750425870456846	NA
ENSG00000227295	1172562615053640	-0.23610636780725888	2.85422e+16	-0.0827217593584651	0.9340727827020603	NA
LYSMD1	1965499190253530	0.37817944656591895	0.260276582284313	1.45299e+16	0.1462263435453638	0.44401658338854705
KCNN3	6207925846737280	0.08812262603427808	0.46599144220804484	0.1891078205572178	0.850008312162649	0.9235411678876634
PFN1P2	2.25996e+16	-1.75218e+16	0.9067321187474998	-1932413644290080	0.05330847129699978	0.3508513602365393
ENSG00000243613	0	NA	NA	NA	NA	NA
ENSG00000241975	6083184251997450	1.01325e+16	1.37108e+16	0.739017559321996	0.45989633492629434	NA
LOC101928952	0.9964606583260702	-0.7954900514592098	4115165986063690	-0.19330691742524944	0.8467186091818838	NA
ENSG00000270976	0	NA	NA	NA	NA	NA
ENSG00000228217	1018569848310160	-0.779007304417575	255921881971541	-0.3043926132522744	0.7608287947412561	NA
ENSG00000270342	0	NA	NA	NA	NA	NA
NUP210L	4117047066533350	0.33883613092514137	1.50204e+16	0.22558423575525857	0.8215248028756298	NA
ENSG00000246203	1.7743e+16	-0.12737376320539978	0.7651681832277729	-0.16646505434672987	0.8677909820303769	0.9329759919107312
DENND2C	8586056697440250	-0.432096730784065	0.49834301441714624	-0.8670668962610788	0.38590535732022796	0.6240200038570112
ENSG00000231100	0	NA	NA	NA	NA	NA
PRR9	2.77236e+16	1.74429e+16	0.872334126782072	1.99957e+16	0.045546781834134895	0.3375354716965668
CD2	8901903511717370	2.17282e+16	0.578917737599592	3.75325e+16	1.74557e+11	0.017515393165858963
ENSG00000235887	0	NA	NA	NA	NA	NA
ENSG00000237460	0.07684971012708879	1.17739e+16	4169517176998270	0.2823793589151513	0.7776526404568119	NA
ENSG00000236327	0.41742756085830135	0.9886747607746447	4180017070819610	0.23652409643886574	0.8130260113886693	NA
ALG6	3885320049359950	-0.009511413752176314	0.25585867795615413	-0.037174481741855406	0.9703458851644999	0.9846187642887019
ENSG00000223804	712477207724141	0.1757389620670416	0.4134601334429598	0.4250445154255391	0.6708042240259511	0.818366682745489
RPS15P1	0.6384061690848211	0.12427878933129183	4.13272e+16	0.030071876675420398	0.9760097297454021	NA
RPLP0P4	0.21140735553703185	1.17741e+16	4169517179670260	0.28238429618544175	0.7776488550570271	NA
DEPDC1	7559845227600340	-0.8679461864073995	0.5612292129468661	-1.54651e+16	0.12198162046787892	0.42629762697040396
ENSG00000236480	3.57645e+16	-0.18172015039730433	129694261269818	-0.140114256882385	0.8885697163498185	NA
ENSG00000235756	0	NA	NA	NA	NA	NA
ENSG00000173810	0.03842485506354439	0.9376218107220489	4175232036934500	0.22456759347211255	0.8223156776321907	NA
ENSG00000235005	0.24845300370066592	-0.40702076323169506	4.15591e+16	-0.09793784127431764	0.9219816514199705	NA
ENSG00000271890	0	NA	NA	NA	NA	NA
ENSG00000238107	0	NA	NA	NA	NA	NA
FCGR1BP	4.73119e+16	-0.9209175776346785	0.9717363756964935	-0.9477031020626447	0.3432806212933567	0.5911635075209751
ENSG00000227425	0	NA	NA	NA	NA	NA
ENSG00000233222	0	NA	NA	NA	NA	NA
ENSG00000225279	6.53173e+16	-1.20659e+16	0.8922693175481852	-1.35227e+16	0.17628957211957613	NA
ENSG00000229101	0.11134106127327127	-0.10457874117120924	4177291879924950	-0.02503505720387632	0.9800270007598254	NA
ENSG00000224927	0.04616670000701643	0.4263949815960173	4181163017123880	0.10197999452538044	0.918772554341346	NA
ENSG00000239216	0	NA	NA	NA	NA	NA
ENSG00000283360	1.83565e+16	-0.12427948666668241	1844153763606020	-0.06739106527845509	0.9462703818950119	NA
SMIM42	0	NA	NA	NA	NA	NA
GPR89A	1812278080942840	0.22812876464779427	0.2257112628464229	1010710594459860	0.3121549648457304	0.5685381552294806
LORICRIN	4366510585579230	0.802101911958116	0.6894115237505375	1163458811356270	0.24464340013360125	0.5152642002589397
ENSG00000227907	0	NA	NA	NA	NA	NA
ENSG00000237076	1.07227e+16	0.48426456485182245	4.11096e+16	0.11779841072249168	0.9062273888404832	NA
INTS3	1.45421e+16	0.05274667236091397	0.26069121918185656	0.20233390494107215	0.8396556957714625	0.9176806921633978
NR1H5P	0.30398535706823515	1.79104e+16	4157433138479150	0.43080399350631293	0.6666108955923336	NA
S100A12	8671340091102350	3.16404e+16	0.9735802907315112	3.2499e+16	0.0011544498495207648	0.0610199914828384
ENSG00000261055	0.5800099793490416	0.5776299768601646	4120272502548050	0.14019217818795904	0.8885081517763285	NA
ENSG00000231613	3.44448e+16	-2.65826e+16	1.76193e+16	-1508720852171210	0.13137013441821177	NA
GTF2B	7424953614839120	-9.46341e+11	0.2511202303180986	-0.0037684785984632733	0.9969931962253912	0.9984926413739963
MTCO2P21	0	NA	NA	NA	NA	NA
ENSG00000233589	0.11527456519063317	1.32391e+16	4167157370997050	0.3177001912800876	0.7507123661075514	NA
TNFSF4	7545994238922210	1.47479e+16	0.5425911010196008	2.71806e+16	0.006566640645439359	0.15846616504410818
S100A7A	9817663451458040	5528390049008390	1048556468004720	5272381810326570	1.34665e+09	8.64759e+11
ENSG00000230946	1020230147065840	0.605699865634342	2.25545e+16	0.26854970141532997	0.7882762231210145	NA
ENSG00000226028	0	NA	NA	NA	NA	NA
KCNJ9	9090347657837940	-0.34810835646687743	1.12733e+16	-0.30879003222540147	0.7574812519900909	NA
ENSG00000229021	2395060258368200	-2311845909981230	210107361094499	-1.10032e+16	0.27119425621901333	NA
RPS18P4	0	NA	NA	NA	NA	NA
ENSG00000203825	0.07569759074273152	0.4264153157678399	4181163017093980	0.10198485780738814	0.9187686941299029	NA
CSF1	1.5109e+16	0.8253471772343383	0.38718085268506514	2131683866881910	0.03303284397092299	0.30846648034018986
MTATP6P14	0	NA	NA	NA	NA	NA
ENSG00000242943	0	NA	NA	NA	NA	NA
ENSG00000233203	4333932674183550	0.06546134601482051	1.30391e+16	0.05020385809287613	0.9599599371194156	NA
LOC100421402	39896857084305	0.04959572152051872	1.07261e+16	0.04623820457641987	0.9631203921760223	NA
CGN	833301638960103	-0.08604427879627564	0.3322143669238522	-0.2590022809458993	0.7956334805907295	0.8916188861565006
LINC02805	1.39602e+16	2.29888e+16	3.35769e+16	0.684661171697007	0.49355775618390996	NA
TNFAIP8L2	1.59321e+16	1075388770737910	0.5870639523264675	1.83181e+16	0.06697994808999906	0.3754850159387697
RGS5	1.26877e+16	-0.6200801390277443	0.6504234656240792	-0.9533483519583345	0.3404136005976091	0.5893803574155171
LOC105371458	1.1679e+16	1488560869152400	4.1166e+16	0.36159927332977393	0.7176515077728415	NA
FMO8P	0	NA	NA	NA	NA	NA
RPL7AP19	1524010359313850	0.939206868210472	3322225774307910	0.28270410622713565	0.7774036682910017	NA
ENSG00000287218	5409776191159340	0.4369574290858012	1.26088e+16	0.3465488162453028	0.7289303041886696	NA
ENSG00000177173	9382209118209950	0.5048631792858893	0.9958166920277117	0.5069840497028342	0.6121660101944755	NA
ENSG00000277406	2.21852e+16	0.4873886366339294	0.4965958842923456	0.9814592751376975	0.3263663078239641	0.579424486707244
ENSG00000238022	0.09411855788425832	-0.15157978755927215	4159365308593680	-0.03644300904421458	0.9709291206815824	NA
LINC01307	0.16687838801393412	0.42641831917812034	4181163017084710	0.10198557612695941	0.9187681239666603	NA
IGSF8	3151222300247510	0.3032585275964826	0.3115200201939333	0.9734800588664971	0.33031476632252266	0.5825212664732909
MPC2	9207630881887170	0.37863716495482364	0.36047820968320965	1.05037e+16	0.2935459066195563	0.5537696836537815
ENSG00000237008	0	NA	NA	NA	NA	NA
TLCD4-RWDD3	6.43337e+16	0.6815181871151635	0.856660760017017	0.7955520071931691	0.4262924711299726	NA
SLC25A24P2	0	NA	NA	NA	NA	NA
ENSG00000276118	0	NA	NA	NA	NA	NA
FMO11P	0	NA	NA	NA	NA	NA
LINC00624	1.27136e+16	0.8865187339367373	0.8861860707832059	1000375387477300	0.31712887640068504	0.5718987253034554
CD160	2593630678467340	1.07092e+16	0.7414481406143476	1.44436e+16	0.14863691404961135	0.4448740896678236
C1orf112	8758779953520550	0.5842641971608562	0.3242467699058955	1.80191e+16	0.07155922693128576	0.38102648528338423
FAM78B	6330210674879080	0.6267567816420109	0.4000646953585189	1.56664e+16	0.117199197389177	0.4222591666302837
ENSG00000275075	0	NA	NA	NA	NA	NA
LAMC1	4061106114519010	-0.020219527693337194	0.24256043761950905	-0.08335872037407202	0.933566310599378	0.9679212206921609
LOC401957	0.7260206702370446	-1.64845e+16	2747099026783920	-0.6000709569409541	0.548458947309878	NA
CD1D	2.82949e+16	0.22146686306257346	0.6391287754405613	0.346513678577393	0.7289567062056884	0.8523019874180966
ENSG00000227722	0.2657920224225596	0.8742380925000376	4148762528561800	0.2107226158357869	0.8331037259535351	NA
ENSG00000285922	0	NA	NA	NA	NA	NA
ENSG00000233411	0	NA	NA	NA	NA	NA
ENSG00000275801	0.24312759120526942	0.42625323149879357	4181163015943950	0.10194609248033863	0.9187994640127697	NA
MGST3	2.97187e+16	0.24283486850464492	0.38419230277427	0.6320659387268389	0.5273437910677652	0.7244895955187836
S100A7P1	0	NA	NA	NA	NA	NA
CASQ1	2.76195e+16	-0.14576932358936734	0.7306264579349857	-0.19951279071026815	0.8418616389382814	0.9192674460566755
FASLG	1.23986e+16	3227188133719140	0.7135838911783197	4522506987076430	6.11115e+09	0.0015926327760718063
ENSG00000232188	0.09227225858766155	-0.09721383890687382	4.17658e+16	-0.023275931586050527	0.9814301703239731	NA
LINC01701	0.12478814379790117	-0.47585835886019406	4167269549504670	-0.11418948383522602	0.9090875880642961	NA
ILF2	3913283773095620	0.4931492552500293	0.3267607877036142	1.50921e+16	0.13124621471324874	0.43182605170601424
ENSG00000241042	0.3228825303952992	138512482372931	4154407074596020	0.33341095344249533	0.7388240960668171	NA
TIPRL	92653495892787	-0.18001745752799725	0.321995805543219	-0.5590677096687674	0.5761155110153725	0.7587192201496665
ENSG00000260322	0	NA	NA	NA	NA	NA
ENSG00000223495	0	NA	NA	NA	NA	NA
ENSG00000241666	8083953711886010	0.4798813811950778	1155409413451890	0.41533449148677565	0.6778970549911194	NA
NME7	1.17652e+16	0.13609112094811998	0.2956483026862565	0.4603142304948071	0.6452906882572289	0.8026699339014971
RCSD1	6745707631926940	1.04115e+16	0.534961527255672	1.94621e+16	0.05162941751481462	0.34760473277645554
FDPSP1	0.23071150056701345	-0.6404559230435874	4173471570430650	-0.15345879616894098	0.8780364812684979	NA
ENSG00000237756	0.29486154567603545	-0.05712611451545664	4169688506158810	-0.01370033143508895	0.9890690590257267	NA
TNR	2462544259005310	0.4540537032334979	2.65103e+16	0.17127429172455186	0.8640080939885328	NA
SFT2D2	2.75479e+16	0.29019677676753336	0.21841940962129358	1.32862e+16	0.18397279487298454	0.46993446446674814
ENSG00000203307	2.71167e+16	1367798360269930	1.94837e+16	0.7020236159932955	0.4826644358588461	NA
UCK2	9527356601241100	0.10864462123297072	0.25579618547069255	0.42473120165202194	0.6710326355558185	0.8184644028581239
ENSG00000271187	0	NA	NA	NA	NA	NA
ENSG00000260360	871900674404725	1.54575e+16	0.9491175252575045	1.62861e+16	0.10339482739908054	NA
ENSG00000274562	0	NA	NA	NA	NA	NA
PIGM	3793152296787090	-0.07850472621443487	0.2788323953016137	-0.28154808242247503	0.7782900544232485	0.8821937043130262
FAM20B	1307396372257550	-0.5834986094952052	0.3783147716503367	-1542362744520350	0.12298546952162923	0.42629762697040396
LINC01720	0	NA	NA	NA	NA	NA
XCL2	9893045216467310	3469886260998310	0.91572648077827	3789216904647420	1.51123e+11	0.0159307330506804
RPSAP16	0.913811459508806	-1226267825985750	3488045956276720	-0.3515629786296516	0.7251660336176368	NA
QSOX1	5.54624e+16	0.7902431616872776	0.3387661681514125	2.33271e+16	0.019663381292146155	0.25355678292238676
ENSG00000272931	2.50456e+16	-0.17944525087679475	0.4359889225300415	-0.41158213340713995	0.6806457293290021	0.8243294808434964
POU2F1	6340832380551030	-0.17907843210235777	0.3602084839551478	-0.49715217736141976	0.619081742273533	0.7875025294570247
ENSG00000225475	1.17158e+16	0.26207242011664744	2.6961e+16	0.09720419682993611	0.9225642352424354	NA
ENSG00000230898	0.5145881322550946	0.8330316599078156	4141136145417270	0.20116017214978	0.8405733328999636	NA
ENSG00000234998	4317838028906870	-0.589008541497783	1.24394e+16	-0.47350304170301644	0.6358543314251153	NA
CNN2P10	0	NA	NA	NA	NA	NA
ENSG00000224698	0	NA	NA	NA	NA	NA
ENSG00000287697	0.8418902854468866	-0.09027272881064353	4055789280683820	-0.022257746288885893	0.982242354101081	NA
KIFAP3	615097111775264	-0.4507430355809228	0.30678463443070786	-1.46925e+16	0.1417652480965972	0.44031962134363184
ENSG00000235303	0.47813107914454245	-0.8240340530886291	4162039212124650	-0.19798805611636064	0.8430544085969053	NA
AXDND1	3.3209e+16	-1.15119e+16	1624077775267840	-0.7088248745485058	0.47843315956068605	NA
ENSG00000273160	7492990325375220	0.1875025187062346	1.00439e+16	0.1866838275620723	0.8519085369137657	NA
ENSG00000234810	2667066048766450	0.5794023668231265	0.5992150116993284	0.9669356666816227	0.3335761952546071	0.5851929438815863
ENSG00000232750	0.5002602977114603	0.4551726289506033	4.13198e+16	0.11015847054338126	0.9122836974712661	NA
LAMC1-AS1	5.60769e+16	-1.61386e+16	1.18153e+16	-1.36591e+16	0.17196628143687484	NA
ENSG00000235628	0	NA	NA	NA	NA	NA
MTCO1P14	0.03842485506354439	0.9376218107220489	4175232036934500	0.22456759347211255	0.8223156776321907	NA
ENSG00000229785	0.13075825507757724	0.9376218082565493	4175232036934500	0.2245675928816067	0.8223156780916143	NA
TBX15	2661636022129400	-0.09995396919543983	0.3291898429857963	-0.30363624918935483	0.761405031758022	0.872275719879573
ENSG00000238270	0	NA	NA	NA	NA	NA
ENSG00000285894	0.5053728703886452	1.01226e+16	4152339219977260	0.24378086672081592	0.8074005394903159	NA
ENSG00000236025	0	NA	NA	NA	NA	NA
ENSG00000230687	0	NA	NA	NA	NA	NA
ENSG00000230704	0	NA	NA	NA	NA	NA
ENSG00000283255	0	NA	NA	NA	NA	NA
LOC729867	1.64123e+16	-0.33606789778721974	1.00584e+16	-0.3341176871169543	0.7382907538825267	0.8574978778356378
RPL34P1	0.1951495046082913	-0.4150412032230502	415248666189173	-0.09995003886032272	0.9203839899483491	NA
ENSG00000269887	4.82799e+16	-1.11972e+16	1.11939e+16	-1.0003e+16	0.3171664250041935	NA
ENSG00000286754	0	NA	NA	NA	NA	NA
RPL26P11	0.13136330093569112	-0.10448475622428186	4177292747060940	-0.02501255299806202	0.9800449508972119	NA
ENSG00000236364	9061923171509990	0.5591546363168687	1177453935392530	0.4748845109855265	0.6348692920390862	NA
CD48	1700054828721000	1.5479e+16	0.6775770678557919	2.28446e+16	0.022344577273130283	0.2685929684818953
MRPS10P1	0.1891144290758232	-0.10097086222216181	417771290131994	-0.024168932764685735	0.9807178589505852	NA
RXRG	7628484094194380	-0.0275519599920071	0.4961106899391666	-0.055535912752425344	0.9557115198467252	0.9783399322642636
ENSG00000272033	2.77723e+16	-2989511062720270	23226911341733	-1287089367473860	0.19806314096809494	NA
ENSG00000275767	0	NA	NA	NA	NA	NA
LINC01657	0.05061432905477393	-0.10097055332826284	4177712890682780	-0.02416885888770609	0.980717917878673	NA
TPR	2234167830964470	-0.6270354890920241	0.4999745720633101	-1.25413e+16	0.2097930285229584	0.48859998932347887
ENSG00000231992	0.07745475598520266	0.402772680083427	4175911976261790	0.0964514296213643	0.9231620475509343	NA
ENSG00000270209	0.17678189080585327	0.42642002102788523	4.18116e+16	0.10198598315497613	0.9187678008898434	NA
ATP1A2	2.52865e+16	-0.43273930981675174	0.31754858003797615	-1362749944480930	0.17296133145936546	0.4616733178992441
METTL18	1.16754e+16	-0.41217422808682463	0.3637651681043306	-1.13308e+16	0.2571815927613524	0.5262955226610556
ENSG00000287919	0.6428327673160981	0.7007990691513473	4153326220235750	0.16873200706867866	0.8660074417297978	NA
RPS10P8	1.49882e+16	0.9388062710297721	3.46393e+16	0.2710236093567921	0.786372873953653	NA
LINC01680	0	NA	NA	NA	NA	NA
LOC101928372	0.3956398889119969	2.59805e+16	4143597658246370	0.6270028253716177	0.5306573831266338	NA
ENSG00000229407	0	NA	NA	NA	NA	NA
CHIA	0.13554575001204708	-0.34330755644019606	4170231542156530	-0.08232338012163784	0.9343895628714901	NA
PRELID1P7	0	NA	NA	NA	NA	NA
SEC16B	405698970894499	-1.32164e+16	1.50505e+16	-0.8781365517735417	0.37986961908846234	NA
EXTL2	2.23012e+16	-0.6144685813281596	0.3497753208987762	-1.75675e+16	0.07896004759118398	0.38999903474624276
ENSG00000288574	0.2876313944355449	0.15686139124183776	4147260825371520	0.037822890299595666	0.9698288936082593	NA
ENSG00000238108	0	NA	NA	NA	NA	NA
ANKRD36BP1	0	NA	NA	NA	NA	NA
KIRREL1	1228333785113080	0.1921640339539945	0.22718506063248026	0.845848021075912	0.39763753250590106	0.6321503566839556
ANP32E	1.24566e+16	-0.35134106636815077	0.3480306880335495	-1009511742637710	0.31272927289583574	0.5690891678751738
LOC284685	4424526152234510	-0.24434662285910627	1020213120217730	-0.23950547000116731	0.8107136554290484	NA
DDX59	4.2617e+16	-0.7393091142028874	0.4601750954160411	-1.60658e+16	0.10814605121746956	0.41412703495675973
NIBAN1	2270556157067350	0.17289810284217305	0.31229213417205076	0.5536421956337795	0.5798237423426331	0.7611986777665408
ENSG00000227621	0.12222199678692572	-0.8076919275192785	4.16188e+16	-0.19406909562680405	0.8461217796742365	NA
LPGAT1-AS1	0.055626129337978045	0.4264093849612618	4181163017114470	0.10198343934830306	0.9187698200261643	NA
ENSG00000287472	0	NA	NA	NA	NA	NA
ENSG00000227776	0.16974857514425395	0.9376562100708103	4175232033812500	0.22457583254711094	0.8223092674961087	NA
ENSG00000241318	0.18787108702399777	0.521785626743383	4151764084405730	0.12567805302407223	0.8999867752475015	NA
LOC101928009	4917165061205870	0.048114392601406715	0.9629980196188633	0.049963127255910136	0.9601517717912917	NA
ENSG00000228238	0.6757574240146295	-0.15113711093911766	4146400610990030	-0.03645019502904004	0.9709233909020901	NA
RPL5P6	0.5395235236974324	-0.9506817986491928	4128121136359490	-0.23029406532570407	0.8178632718766247	NA
LHX4	2.63042e+16	-0.276693119872108	0.8418312116578985	-0.32868004421835323	0.7423975394529336	0.8601634720774836
AGO3	5434572202938180	-0.2688145257328381	0.4037452656799042	-0.6658022980904961	0.5055374758044435	0.7088713076289612
OR10J5	0	NA	NA	NA	NA	NA
LAMC2	2422903115957730	-0.19222720031185533	0.365858711132405	-0.5254137579965615	0.599295591473187	0.7737155964223806
ENSG00000188460	1355289256958870	1.13897e+16	2.12711e+16	0.5354547963076732	0.5923354075929692	NA
DDX59-AS1	4.50326e+16	-0.1533867389220779	1288610882426440	-0.11903262731512258	0.9052495066755362	NA
LOC100996756	7511652430925120	-0.22408198397197482	0.536430384840867	-0.4177279854094192	0.6761460086744517	0.8214834407728803
CD58	4193839959986390	-0.3274762305794861	0.37334757027030196	-0.8771350255270036	0.380413302281232	0.6194709202608789
ENSG00000225487	0.3755553714020921	1.01827e+16	4148804183022800	0.24543771402887757	0.8061175302702812	NA
ENSG00000224620	0	NA	NA	NA	NA	NA
ENSG00000232917	0.12422650185033296	-0.35361270899610425	4170604749091850	-0.08478691467301061	0.9324307966560061	NA
EEF1A1P14	2064522222976230	-0.8790852789943288	1.84999e+16	-0.47518292648425814	0.6346565953972229	NA
LOC107985453	0	NA	NA	NA	NA	NA
RGS2	5902833984745530	-0.7430988087332406	0.45461357981355865	-1.63457e+16	0.10213871809851134	0.4112728455919046
RPS29P4	0	NA	NA	NA	NA	NA
GPA33	1.09174e+16	1.84729e+16	1.04538e+16	1.7671e+16	0.077211406416021	NA
XCL1	1.50234e+16	4185542910062010	0.8530429869604743	4.9066e+16	9.26675e+08	3.78003e+11
ENSG00000231966	0.6955821103318223	-0.10904282193356842	3.63002e+16	-0.030039143437179474	0.9760358352971432	NA
ENSG00000176320	2286472337936430	2044790627364470	1926398227736700	1061457905184470	0.28848185347856753	NA
ENSG00000260976	0.1170897027649748	-0.3942715074681514	4161428569107260	-0.09474426892607521	0.9245179545888109	NA
ENSG00000235215	0.28942958803057534	-1047687539281300	4157709159151140	-0.25198673095623886	0.8010513201008758	NA
RPS24P5	0.5772710940209929	0.4803124915464622	4138578273502810	0.11605736555030405	0.9076070777747842	NA
ENSG00000233771	0	NA	NA	NA	NA	NA
ENSG00000224691	0.7852070283741529	0.41476053653400735	4107975040719400	0.10096471678206038	0.9195784689385991	NA
ENSG00000286572	2035278453489790	-0.9170734974434649	2267986594506750	-0.40435578396481225	0.6859511097989586	NA
ENSG00000272880	0	NA	NA	NA	NA	NA
ENSG00000235101	0.7817819219683866	0.9375724344265276	4175232033407190	0.22455576766147362	0.8223248783284188	NA
ENSG00000228215	0.2722631303892736	107123373042817	4153911653100720	0.2578855353431836	0.7964952485060854	NA
KCNJ10	2265453552665830	-2.45371e+16	1.16125e+16	-2.11299e+16	0.034601224931802406	0.3143840528080372
ENSG00000233626	1.29961e+16	-0.9488058405111165	2502598938993750	-0.37912820377547685	0.7045926633762855	NA
ENSG00000185495	2322053935699210	-0.4189576662513881	0.4243998330012277	-0.9871767933758262	0.32355597633082844	0.576778587267906
ENSG00000233691	0	NA	NA	NA	NA	NA
ENSG00000283518	0	NA	NA	NA	NA	NA
LOC100420658	0	NA	NA	NA	NA	NA
NUF2	1.09648e+16	-0.8974311480320214	0.7946615054403539	-1.12933e+16	0.2587607354228064	0.5268739907154062
TUBB8P9	2.8159e+16	3.87588e+16	4.10598e+16	0.9439604204700233	0.3451898743264269	NA
LOC646870	0.2814499358340865	1.09427e+16	4163197963557910	0.2628429711779132	0.7926716134372879	NA
ENSG00000231714	0	NA	NA	NA	NA	NA
MFSD4A	4352953328889660	-1.57986e+16	0.32076611585245285	-4925270119353640	8.42439e+07	3.51278e+10
TBX19	8696170733596770	-0.2775621422568133	0.44289957710149414	-0.6266931751736752	0.5308603784018222	0.7271380495168839
ENSG00000224837	1662902627273650	-1.54017e+16	1.75541e+16	-0.8773883826702841	0.3802757210211679	NA
NR5A2	678892962693657	-0.11140211990172942	0.45096840516055053	-0.2470286579434957	0.8048860453981213	0.8977909368279782
ENSG00000272205	4.55308e+16	0.429207871785053	1242555290026620	0.34542356000581276	0.729775967613	NA
ENSG00000227740	3258537984766580	-2.72167e+16	135168644467089	-2.01354e+16	0.04405794565065413	NA
ENSG00000260990	0.03842485506354439	0.9376218107220489	4175232036934500	0.22456759347211255	0.8223156776321907	NA
SCYL3	2928217744503990	-0.3435032101892882	0.32027665500675084	-1072520287755740	0.28348640655326784	0.5466896081203683
DUSP10	2699106736190380	0.26986832117704473	0.24805228970576493	1.08795e+16	0.27661747918918883	0.5412921451148127
ENSG00000285638	0	NA	NA	NA	NA	NA
ENSG00000226520	0.6525534534388228	-0.5487129873987051	4.14943e+16	-0.13223825058417607	0.8947958471783202	NA
ENSG00000284592	0	NA	NA	NA	NA	NA
LOC647132	0	NA	NA	NA	NA	NA
LINC02802	0.041596047932633724	-0.0874289476853878	4175535925017900	-0.020938377553298814	0.9832948124668341	NA
QRSL1P1	0	NA	NA	NA	NA	NA
ENSG00000229291	1.49847e+16	1.93821e+16	2319705612526230	0.835541269296719	0.4034130207614065	NA
ENSG00000228167	0	NA	NA	NA	NA	NA
ENSG00000225325	0	NA	NA	NA	NA	NA
ENSG00000223344	0	NA	NA	NA	NA	NA
ENSG00000276110	0.07611021367948516	1.1823e+16	4169710120808290	0.28354546210382825	0.7767587371661262	NA
ENSG00000228191	0	NA	NA	NA	NA	NA
ENSG00000229961	658735501060397	0.47824442685491036	1.35004e+16	0.3542447438878432	0.723155474053415	NA
ENSG00000150732	0	NA	NA	NA	NA	NA
LELP1	0.13455764540994306	0.42641571511891135	4181163017098610	0.10198495331923428	0.9187686183177606	NA
NMNAT2	6141645166652020	-0.5486794524448472	0.4190635672198114	-1.3093e+16	0.19043313434743844	0.47326561377794935
ENSG00000288139	0	NA	NA	NA	NA	NA
CCT8P1	3.91354e+16	-0.8621167592564593	0.6607254743714173	-1.3048e+16	0.19195984552622164	0.4740338619067705
LINC01139	5.43206e+16	-0.6091817346022703	0.3877216281488641	-1571183267517840	0.11614008554449029	0.42162709893821965
TARBP1	997701244074423	-0.49072237543154085	0.4431063417110201	-1.10746e+16	0.2680952666304774	0.5339708717815813
ENSG00000231512	0.04807678588619824	-0.09722685736681967	4176581970108220	-0.023279049247128807	0.9814276834641661	NA
CREG1	3899968354616770	-0.004398952763271358	0.2966154597081401	-0.014830490519947219	0.9881674143365411	0.9930894629431126
ENSG00000237379	0.4556160329214505	-0.3854803128431616	4138272969335230	-0.0931500448857738	0.9257843601627723	NA
ENSG00000275131	1940584678760180	-0.6658371833458874	0.549377400390798	-1.21199e+16	0.2255181123015386	0.5007836519794165
ENSG00000287452	0	NA	NA	NA	NA	NA
ENSG00000232959	0.08321485911793566	-0.11957354093845854	4178924075171450	-0.028613475331817916	0.9771728647247604	NA
LY9	2829712426814000	2.30543e+16	0.7268872950316105	3.17165e+16	0.0015157399005861147	0.07236983077505817
ENSG00000243781	0	NA	NA	NA	NA	NA
TDRD5	1.17525e+16	-2407488977635620	0.98157824820434	-2452671482930460	0.01417997739353746	0.22527280851785833
ISCUP1	0	NA	NA	NA	NA	NA
LOC100131939	0.7418174663168801	-0.4148695055583267	416024746787371	-0.09972231430029938	0.9205647845958005	NA
ENSG00000229220	0.12161695092881183	0.19473853737582789	416730079248104	0.04673013710149983	0.9627283106427653	NA
ENSG00000279061	0	NA	NA	NA	NA	NA
SCCPDH	9310706408912230	0.039194939823393435	0.30407428123300023	0.12889922707195314	0.8974373882749939	0.9484018589183829
CEP350	1.15704e+16	-0.35116544919998594	0.4065943597234977	-0.8636751612560344	0.38776636221834504	0.6255199467559341
ELK4	1.66971e+16	-0.24063032671095128	0.37392179925434366	-0.6435311532807244	0.5198795068928488	0.7189195274034501
ENSG00000227747	0.09615357177239647	-0.3432662658082191	4.17023e+16	-0.08231347485295304	0.9343974394002299	NA
ENSG00000228081	0	NA	NA	NA	NA	NA
ENSG00000228020	0	NA	NA	NA	NA	NA
FTH1P2	1446703108398980	0.31436570269369946	0.585717257567321	0.536719208171132	0.5914615859142824	0.768678847353899
TFB2M	3547712087908200	-0.1367652343631078	0.36868668473875205	-0.370952464583901	0.7106729373810632	0.8411168788329928
ENSG00000271427	3.345e+16	-2305091448556080	1.40691e+16	-1638401624488870	0.1013379405094517	NA
ENSG00000261817	0.09233340001403285	0.426394980879861	4181163017123880	0.10197999435409885	0.9187725544773001	NA
LYPLAL1	3641599802825650	-0.6069711224907707	0.37937752923785695	-1.59991e+16	0.10961783727148322	0.4155669174537167
MPZL1	3.82228e+16	0.4057129031577403	0.2693082480237355	1.5065e+16	0.13193884092653366	0.4328904373396534
INTS7	4663198818178090	0.2984626768397954	0.2661008103611295	1.12162e+16	0.26202614482692593	0.5290711913840996
ENSG00000230777	5866753566888120	0.8507804369314438	0.7791580198413409	1.09192e+16	0.27486701813256337	NA
CATSPERE	1.76683e+16	-2125618245684010	0.8613731695905563	-2.46771e+16	0.013598084802941354	0.2208984027090213
ENSG00000224540	0	NA	NA	NA	NA	NA
PRDX6	6.22154e+16	0.7468810603844562	0.40424036123531215	1.84762e+16	0.06465787720597507	0.3718772438542575
EDARADD	1.70164e+16	0.11386707973755865	0.3003530576307154	0.3791107726213276	0.7046056069823725	0.8382755997189981
ENSG00000229067	0.33938011641045185	0.07150675251892886	4128311090980540	0.017321066882569836	0.9861804791818459	NA
ENSG00000271554	2.80531e+16	-0.4748603899611005	1.82935e+16	-0.2595785283241218	0.79518890063261	NA
FMO7P	0.07781703330319499	0.9375751157117727	417523203383803	0.22455640982662187	0.8223243787116012	NA
ENSG00000227711	0.03902990092165827	-0.10448517306428835	4177292732857930	-0.025012652870224843	0.9800448712356783	NA
ENSG00000261182	0	NA	NA	NA	NA	NA
RPL35AP6	0.13368593118129457	-0.3536000791355381	4170604811951790	-0.08478388509077113	0.9324332052401931	NA
ENSG00000227925	0.2630284804202384	0.940631709838101	4175596135969200	0.22526884286901194	0.8217701365452218	NA
BRINP3	6.10181e+16	-0.03477018359833805	1.20349e+16	-0.028891162305980825	0.976951394139379	NA
ENSG00000225712	0	NA	NA	NA	NA	NA
LMX1A	7320537595373290	0.019285947502215055	0.9214436547849314	0.020930143044629756	0.9833013812146546	NA
ADCY10	3.62759e+16	1034723119172650	1363805130474320	0.758703055188524	0.44803020888472567	NA
ZNF648	3118215102309440	2330125980672920	1.26331e+16	1.84446e+16	0.06511642965473297	NA
SELE	1413915435174720	1.37147e+16	0.5925829030051117	2314386551078410	0.020646527942686572	0.2575874004764434
GPATCH2	2.82499e+16	-0.34291269794323587	0.45393786794076	-0.7554176951546744	0.44999839919205065	0.6713280387883969
SMYD2	6426922799174270	-0.14671253027404477	0.31176745893739394	-0.4705832057460048	0.6379384029651853	0.7984105274081047
ENSG00000278467	7796193468635920	-0.7696170552423579	1262460220296970	-0.6096168757391164	0.5421156299776158	NA
SELL	3358884693020840	0.7491592163131587	0.5664701144787061	1322504395492370	0.18600024666517542	0.47142793877662115
PBX1-AS1	0.27370739605743494	1.17727e+16	4.16952e+16	0.2823506288152371	0.7776746678980067	NA
CYCSP5	0.144622320703226	0.42625619182396446	4181163016200700	0.10194680048884833	0.9187989020316686	NA
FAM163A	0	NA	NA	NA	NA	NA
DPT	5847512830810270	0.4551177551823218	0.4903639135310473	0.92812244666431	0.3533440572058165	0.5985815445213706
ENSG00000283174	0	NA	NA	NA	NA	NA
LINC01760	0	NA	NA	NA	NA	NA
ENSG00000274702	0	NA	NA	NA	NA	NA
ENSG00000226211	0	NA	NA	NA	NA	NA
ENSG00000236942	17992731538594	-1.4465e+16	2286347051384660	-0.6326686572560065	0.5269500416379291	NA
ENSG00000287205	0.5260968199988498	0.4446600357616429	4122855351107580	0.10785244639790421	0.9141127392763354	NA
CAPN8	3.31445e+16	-2035545311280340	0.6775382463282725	-3.00433e+16	0.0026617054892322215	0.10075296657692503
RHOU	4740102524009480	-0.5017965527004085	0.2721190934128103	-1.84403e+16	0.06517835004387589	0.3722848559820368
ENSG00000287929	7905497795476840	-1.52262e+16	0.9173197242985024	-1.65986e+16	0.0969435792709208	NA
TOR3A	1.61737e+16	0.39229319419171316	0.34903530727547905	1.12394e+16	0.26104036353166726	0.528481995190099
ENSG00000224896	0	NA	NA	NA	NA	NA
RPS3AP10	0.03902990092165827	-0.10448517306428835	4177292732857930	-0.025012652870224843	0.9800448712356783	NA
RNF2	3.66815e+16	-0.3024527678609778	0.28774142153789395	-1051126967554600	0.2932002798739399	0.5537696836537815
LINC01696	0	NA	NA	NA	NA	NA
KDM5B	22555754499829	-0.029431320189606817	0.2525656685869002	-0.11652937770313145	0.907233004650857	0.9538477110589276
RGS5.1	2939976869401840	0.12159554823636165	0.41430527638255554	0.2934926373568181	0.7691456263875597	0.8763813780383879
CICP21	0.03805510683974258	0.9407830499541338	4175596143544260	0.22530508641470107	0.8217419430057606	NA
ENSG00000224810	1.01454e+16	0.46831115950753194	3.81674e+16	0.12269937251689202	0.9023451607712147	NA
SPATA17	1354850705456700	0.33670572981550523	0.7152694010058839	0.470739737142391	0.6378266037946003	0.7983575741179295
LINC01354	6436572291454010	-1998528465867240	1109382659917640	-1.80148e+16	0.07162757032266492	NA
ENSG00000225172	0	NA	NA	NA	NA	NA
ENSG00000261642	0	NA	NA	NA	NA	NA
ENSG00000228239	0	NA	NA	NA	NA	NA
ENSG00000237283	0	NA	NA	NA	NA	NA
PRRX1	2.40573e+16	0.20910227712948265	0.35529015859367813	0.5885394573189378	0.5561702575423256	0.7442446644096401
LINC02257	0.531373138262185	0.7229913616508352	4101337437058530	0.17628185262643553	0.8600725182809017	NA
LOC100421842	0.03805510683974258	0.9407830499541338	4175596143544260	0.22530508641470107	0.8217419430057606	NA
ENSG00000231877	0.25496637307375214	0.22603587185541954	4154597954218580	0.05440619630255739	0.9566115422331484	NA
IVNS1ABP	3547599391993600	-0.8846050707050573	0.43193051622555373	-2.04803e+16	0.04055741935911509	0.3289112343343954
ENSG00000228536	458378969654768	0.31974237252599635	0.4703697656135139	0.6797681226576057	0.49665129392570795	0.7029618223747441
ERLNC1	1.78536e+16	-0.9393826815370335	2.56883e+16	-0.3656855953052559	0.7145996960353453	NA
ENSG00000227002	0	NA	NA	NA	NA	NA
ENSG00000229242	0	NA	NA	NA	NA	NA
ENSG00000253326	3.42533e+16	-0.17867830201321258	1.859e+16	-0.09611553651864335	0.9234288120787056	NA
ENSG00000228470	3.99059e+16	-1143021262965490	1404885637598740	-0.8136044901983427	0.4158715647468942	NA
ASTN1	1.20924e+16	-0.1949880807153238	0.94005313601144	-0.20742240331503015	0.835679987726146	0.9159688978333121
ENSG00000234984	0	NA	NA	NA	NA	NA
ENSG00000231648	1.33336e+16	-0.2516162760359517	0.7237732855087968	-0.3476451550143509	0.7281066901996789	0.8515988432791542
ENSG00000286383	1.2632e+16	-2279131857183270	2667350647821660	-0.8544552847015293	0.392852775077288	NA
ENSG00000229983	0.9906353113894231	-0.33865046596624704	327526636147044	-0.10339631302970087	0.9176484382406181	NA
KRT18P32	0	NA	NA	NA	NA	NA
ENSG00000225122	0	NA	NA	NA	NA	NA
ENSG00000225920	7960851873475740	-0.6819530168245931	1.05695e+16	-0.6452072442750123	0.5187928922402507	NA
DTL	1.86916e+16	0.5055468506532872	0.4218188791388924	1.19849e+16	0.23072526021183537	0.5046425903502597
TRMT1L	2.5285e+16	-0.6517132886676738	0.3664517335986117	-1.77844e+16	0.07533122951783487	0.38504908490129486
ENSG00000228437	0.6572218999536612	1.02603e+16	414417183282748	0.24758324653830863	0.8044568745501882	NA
MTND2P27	0	NA	NA	NA	NA	NA
LINC01347	1.7649e+16	-0.6930818151334743	0.7753383077609493	-0.8939089016960632	0.3713706345942308	0.6119608841245409
SOAT1	6431597329714950	-1.03172e+16	0.3621964255177502	-2.84852e+16	0.0043923378272045545	0.12931795159108367
ENSG00000225982	1.58458e+16	-0.5752740187002076	1770604820784030	-0.3249025485232053	0.7452548280042448	NA
ENSG00000285718	0	NA	NA	NA	NA	NA
SPATA17-AS1	0.03902990092165827	-0.10448517306428835	4177292732857930	-0.025012652870224843	0.9800448712356783	NA
USH2A-AS2	0	NA	NA	NA	NA	NA
RPS2P10	0	NA	NA	NA	NA	NA
ENSG00000272906	2066566441679100	-0.2556159388348687	1.60723e+16	-0.15904139140725285	0.8736362632060712	NA
ENSG00000233018	0.28146309471766223	-0.17263316717766256	414670767819594	-0.04163138098337524	0.9667925565133147	NA
ENSG00000271917	0.49801100147348193	0.3142505245770235	4121138160961900	0.07625333398278374	0.9392175517812708	NA
BATF3	2.68856e+16	1.39544e+16	0.7571163286622868	1.8431e+16	0.06531452493566751	0.3722848559820368
ENSG00000224783	0	NA	NA	NA	NA	NA
CNST	6955423667410300	-0.469997508402271	0.35267265956758087	-1.33267e+16	0.18263897253619665	0.4683183803377675
FTH1P25	0	NA	NA	NA	NA	NA
ENSG00000273004	4539599687576620	-0.02115487441257335	1.04323e+16	-0.02027824604999161	0.9838214093564775	NA
SOX13	646661615824911	-0.45008189305617463	0.25823866412751245	-1.74289e+16	0.08135262295012177	0.39266431132205304
SRP14P4	6255320445463140	-1.67633e+16	1124453991995390	-1.4908e+16	0.13601485552355208	NA
RPL27AP2	0.4620173464528014	0.9407859319823563	4.1756e+16	0.2253057769745458	0.821741405827489	NA
NID1	1107609869364070	0.09722868986492482	0.32485542103172355	0.2992983449564476	0.7647124172800916	0.8738627643059472
ENSG00000288078	0	NA	NA	NA	NA	NA
ENSG00000271399	0	NA	NA	NA	NA	NA
RPL7AP21	1.9695e+16	1831207798329380	350164231494485	0.5229568395703558	0.6010042887327154	NA
ENSG00000232679	3.64286e+16	0.20040362870292974	2.58297e+16	0.07758663890756126	0.9381568709481122	NA
BTG2	2.74238e+16	0.1682108269612588	0.2547142191594804	0.6603904073998299	0.5090033264171672	0.711005614299987
RPL21P28	2.67702e+16	0.11620543022622355	0.45346565713848397	0.25626070772264803	0.7977495351254736	0.893136770709689
ZNF678	1.15832e+16	-0.27138024783015735	0.3245053508513017	-0.8362889768018404	0.4029923529568351	0.6358150601935637
ENSG00000223519	2.81717e+16	0.4011202822423663	1.58785e+16	0.2526178911239982	0.800563503232501	NA
MRPS14	5855397323950660	0.15692999002499228	0.26965939178905474	0.5819563301090332	0.5605960962717289	0.7478866086343918
ENSG00000286285	4206940635446990	1.33287e+16	1.65843e+16	0.8036933456106061	0.4215740981600809	NA
ENSG00000225300	1426469933286360	-0.33362328536534447	1.9976e+16	-0.16701229909604962	0.8673603715671743	NA
ENSG00000223842	1317661566326220	-0.030398037486658147	2.57262e+16	-0.011815996426635212	0.9905724182575221	NA
SLC9C2	0.11663315185066696	0.42634334535358814	418116301686439	0.10196764479977606	0.9187823568972868	NA
ENSG00000228247	0.04807678588619824	-0.09722685736681967	4176581970108220	-0.023279049247128807	0.9814276834641661	NA
ENSG00000231424	9518554938244890	-0.5200803934322521	0.8063467520766249	-0.6449835534065999	0.5189378438058558	NA
LHX9	0.10179282934499448	0.42640938317109905	4181163017114470	0.10198343892015366	0.9187698203660062	NA
ENSG00000287177	0	NA	NA	NA	NA	NA
ENSG00000237193	0	NA	NA	NA	NA	NA
CHCHD2P5	0	NA	NA	NA	NA	NA
DESI2	1.13818e+16	0.010117689279845781	0.2832721945092572	0.03571719877898266	0.9715078566592749	0.9848812630942523
SLC26A9	2.36228e+16	0.8982267302497108	0.57376404711653	1.5655e+16	0.11746607897681527	0.4226526377604912
LINC01142	2.40285e+16	1809859289775090	1.61654e+16	1.11959e+16	0.2628899614786822	NA
SLC45A3	1463956648944590	0.028219302636263193	0.2978044578814716	0.09475782477203443	0.9245071870315347	0.9630123834879257
ILDR2	6.71462e+16	1.9452e+16	1138269270436950	1.70891e+16	0.08746769339941525	NA
KIF26B	3.42769e+16	-0.6123430853242973	0.29836657911397735	-2.05232e+16	0.0401387728788663	0.3276050170939745
ENSG00000236292	0	NA	NA	NA	NA	NA
MTND1P25	0	NA	NA	NA	NA	NA
ENSG00000232824	0.991531532928435	1.44004e+16	4107460288622660	0.3505912933206363	0.7258949893679768	NA
ENSG00000273416	7024018196161710	0.892432327553712	1.08527e+16	0.8223115939710113	0.4108995798266677	NA
ENSG00000229930	2190773860549290	0.9040981379821275	1.66764e+16	0.5421416752184544	0.5877209109582188	NA
ENSG00000234142	0.35950604447562634	0.42636100191328896	4181163016709990	0.10197186768593795	0.9187790049932597	NA
ENSG00000282111	3.4666e+16	0.7861936104755969	2301422829538690	0.341611980373543	0.7326429200274747	NA
ENSG00000233410	0	NA	NA	NA	NA	NA
RRP15	4479600931519400	-0.5531816148017579	0.4557364132773112	-1213819213662770	0.22481676762234007	0.500232636981571
ENSG00000228955	1.59253e+16	-1.21042e+16	1980967769824450	-0.6110243349874888	0.5411834700638218	NA
OR2L13	1.78509e+16	0.9697873988741434	2.11984e+16	0.45748208095487003	0.647324579045186	NA
ENSG00000270443	0	NA	NA	NA	NA	NA
TMEM59	6132946970708250	-0.0709901726885293	0.2563064348782463	-0.2769738212864296	0.7818002076443847	0.8839298081609565
ENSG00000224702	0	NA	NA	NA	NA	NA
ENSG00000271811	2.12714e+16	-0.3368683711359312	0.7276141752620748	-0.4629766469497336	0.6433811063688013	0.8017801075847902
LOC100421343	0	NA	NA	NA	NA	NA
LINC01221	0	NA	NA	NA	NA	NA
TTC13	5124659047254190	-0.2920115733935034	0.31814316895844297	-0.9178621510231044	0.35869103904859295	0.6022799692803399
ENSG00000226013	0	NA	NA	NA	NA	NA
ENSG00000287808	7429616141461880	-0.09562391819904757	1.01198e+16	-0.09449217014674112	0.9247182019349631	NA
LARP7P1	0	NA	NA	NA	NA	NA
ENSG00000229840	0.4316232640182346	-0.15332227514386734	4144995613833430	-0.036989731577078695	0.9704931931532179	NA
CACYBP	1.23622e+16	-0.3638419485035218	0.33060216792251507	-1100543141594870	0.2710955434262576	0.5364729779424485
ENSG00000226486	0	NA	NA	NA	NA	NA
ENSG00000227687	1.06351e+16	1.54837e+16	4130219166883890	0.3748885845085058	0.7077433292214977	NA
LINC00210	0	NA	NA	NA	NA	NA
ENSG00000286210	5943945746552550	-0.6302635011050932	1.08032e+16	-0.5834030994517253	0.55962197181461	NA
LOC105371672	0	NA	NA	NA	NA	NA
ENSG00000225063	0.15705406260212681	0.42626376589157844	4181163016277480	0.10194861196086157	0.9187974641776148	NA
ENSG00000260698	1.01189e+16	0.20665216216166704	0.7451766270577111	0.2773197046955454	0.7815346305350823	NA
ENSG00000277007	4516842440739890	-0.22000483570403473	1.42076e+16	-0.15484990955963196	0.8769396435772738	NA
ENSG00000229016	0	NA	NA	NA	NA	NA
PPP1R12B	2310621619646730	-0.14658480802280008	0.2667428248414655	-0.5495360863405436	0.5826376068401008	0.7629710415763593
PTPN14	2.26382e+16	-0.36891020318212037	0.37177823058630594	-0.9922856499702455	0.3210582014189614	0.5748047020845534
ENSG00000236975	1689449443848100	-3.11178e+16	0.8324567353713141	-3.73806e+16	1.85443e+11	0.017753361147485363
FMO9P	1.57778e+16	0.5397051234304676	3.31363e+16	0.16287447726784024	0.8706172666522641	NA
CAPN2	4537881677124710	0.02406529200827654	0.31047710284025815	0.07751068207003413	0.9382172937773731	0.9699749142741769
ENSG00000286541	0	NA	NA	NA	NA	NA
NEK2	1.02502e+16	0.48080717007727747	0.5246261890915399	0.9164757308625006	0.3594174308070679	0.6031744109126624
ENSG00000235021	1.34436e+16	1044472734877490	3450109927931010	0.3027360741238338	0.7620910038564406	NA
C1orf53	4888738486987680	1.7758e+16	0.6738494247567257	2.63531e+16	0.008406056273545622	0.17623602225341906
ENSG00000225006	0	NA	NA	NA	NA	NA
ENSG00000287633	0.3099132985487996	0.02370245857981766	414864072701532	0.005713307114176177	0.9954414652623431	NA
ITLN2	6376201431549370	0.7388966828826681	0.9661148053091402	0.7648125034645689	0.444383201239998	NA
ENSG00000223375	0.072311160351613	0.42629230048552014	4181163016476480	0.10195543651506841	0.9187920471970925	NA
ENSG00000230714	0	NA	NA	NA	NA	NA
ENSG00000261065	0	NA	NA	NA	NA	NA
ENSG00000287989	0.5390092701627704	-0.8385481704415234	4154244526353080	-0.20185334905590296	0.8400313733415046	NA
ENSG00000260855	1.69021e+16	-0.5506311615818024	0.5571275523283	-0.9883394911643689	0.3229864108043994	0.5763139037974278
PRELP	2196389929907700	0.15550790101762196	0.3660549550266497	0.4248211884095398	0.6709670304346196	0.8184375842862381
ENSG00000236206	0.281776274749027	-0.10456966476495029	4.17729e+16	-0.025032883911158803	0.9800287342532559	NA
RAB4A	1325825871636130	-0.19872865927748246	0.2976263841037417	-0.667711835682595	0.5043175534848952	0.7079385481851255
ENSG00000181101	0.03842485506354439	0.9376218107220489	4175232036934500	0.22456759347211255	0.8223156776321907	NA
TOMM20	5647636368919820	-0.3234739026862504	0.2827859369551721	-1.14388e+16	0.2526723428690879	0.5225144089183349
ENSG00000282852	0.7597712825451342	-0.5249439364716388	4120303627016440	-0.12740418765006314	0.8986205019861123	NA
ST13P19	1.09356e+16	0.3008925766176704	2.47396e+16	0.12162384037243809	0.9031969317675093	NA
ENSG00000223881	0	NA	NA	NA	NA	NA
MTRNR2L11	0	NA	NA	NA	NA	NA
TADA1	3.25873e+16	-0.5112466321789646	0.42498053051751666	-1.20299e+16	0.228980824295405	0.5034695435834401
REN	7055538503279550	1.52992e+16	1053476690200480	1.45226e+16	0.14643061455047257	NA
ENSG00000227193	1189122136544210	-0.4874800497102743	2931590982720620	-0.16628515116316606	0.8679325510183428	NA
LINC01653	0	NA	NA	NA	NA	NA
GS1-279B7.1	0.38074600125968083	-0.7292699538654296	4138176098118410	-0.17622980186778928	0.8601134086662852	NA
OR2AK2	0.22652682386658926	1.32393e+16	416715737097358	0.31770524645261994	0.7507085311701126	NA
HMGB1P11	0.5025993074287971	0.5831721235606935	4120879443022020	0.14151642425458272	0.8874619859364319	NA
ARV1	5949743500696350	0.025399509446655585	0.2513820966286218	0.1010394526392205	0.9195191417360141	0.9600855332472985
ENSG00000229703	0.17595900062871586	0.4262618346187236	4181163016064060	0.10194815006758205	0.9187978308049067	NA
LINC00303	3048667587235920	0.2637891289917905	1.25038e+16	0.21096756707262634	0.8329125794867276	NA
ENSG00000232309	0	NA	NA	NA	NA	NA
ENSG00000227953	4.05447e+16	-1.1792e+16	1.14392e+16	-1.03085e+16	0.3026120506818293	NA
TP53BP2	7970388384195210	-0.3675705869226372	0.3759792230861654	-0.977635370128947	0.328254697227108	0.580360985467771
OR2L6P	0.16450115908241178	1.18232e+16	4169710123946640	0.28355039436221485	0.7767549568565404	NA
SYT14	4560338306858900	-1.55796e+16	1.12736e+16	-1.38195e+16	0.1669859831187547	NA
DHX9	3.43025e+16	0.015156521360774949	0.22995107180750368	0.06591194049081343	0.9474479341199753	0.9746662848589484
ENSG00000228289	1.54282e+16	1.09565e+16	4140776271796600	0.2646007888170224	0.7913170123988078	NA
BTF3L4	1.57147e+16	0.12490334942930084	0.2652943452926087	0.47081044751081147	0.6377761031414775	0.7983575741179295
ENSG00000232989	0	NA	NA	NA	NA	NA
ENSG00000233537	0	NA	NA	NA	NA	NA
SWT1	966337234339864	-0.456749818566656	0.4404306261168305	-1037052810322720	0.2997112459130949	0.559201860307465
FBXO28	1396699466124960	-0.16203028736155267	0.34112744121286004	-0.4749846180227038	0.6347979370538195	0.7969251209604343
ENSG00000278180	0	NA	NA	NA	NA	NA
CEP170	4.4982e+16	-0.10383915657512632	0.37261546628929243	-0.27867645325947726	0.7804931344881854	0.8832502970590621
RPL4P2	2.55056e+16	0.1364426494379068	1867601492285530	0.0730576892348329	0.9417602107410258	NA
ENSG00000287676	1.19706e+16	-2313064366554650	3.10273e+16	-0.745492788995296	0.45597386880411545	NA
ENSG00000236792	0.1038276045227843	1.46002e+16	4169889024834080	0.3501350910724891	0.726237316804015	NA
ENSG00000231057	0.3266584402470323	-0.3433485619020754	4170231340923560	-0.08233321699271372	0.9343817407379124	NA
COP1	9981050470792900	-0.15861478334721713	0.2672303515971565	-0.593550778941178	0.5528126103851785	0.7420769384442036
ENSG00000270859	0	NA	NA	NA	NA	NA
ENSG00000238224	0.2136578887202645	0.2354284581407652	4.15215e+16	0.05670030699367904	0.9547839294652251	NA
ENSG00000286775	0	NA	NA	NA	NA	NA
FMOD	2.27409e+16	0.48153468134452937	0.4093709398802589	1.17628e+16	0.2394831689099305	0.510762144358784
ENSG00000229120	0.21028790461097016	0.4263067043500815	4181163016581840	0.10195888145461328	0.9187893127824949	NA
OR2L9P	0.03784879537136576	0.42640988590561524	4181163017118220	0.10198355915802326	0.9187697249276687	NA
ENSG00000230404	0.12398373331021142	0.9375751145782982	4175232033838010	0.22455640955514672	0.8223243789228141	NA
ENSG00000213036	1256617437080560	2.12236e+16	2722464291420550	0.7795737046420816	0.435641838621551	NA
ENSG00000227230	2.37156e+16	0.8602835375322373	1.99018e+16	0.43226433251121654	0.6655493071552246	NA
ENSG00000236230	0.9381031571673659	1.14217e+16	3.26036e+16	0.35031898545269363	0.7260993185919362	NA
SLAMF7	5436304939224290	1586236000128660	0.4682713793787797	3387428892692540	7.0551e+11	0.04472361538648982
RGS18	630570707792272	0.9800252882257668	0.6490862401472722	1.50985e+16	0.1310807484876331	0.4317973280309313
GNPAT	954509622507254	-0.5612708411325688	0.3182381531891858	-1.76368e+16	0.07778556578182987	0.3885640272338963
TGFB2	8951686448399480	-0.5275680152882458	0.4548237921594239	-1.15994e+16	0.24607349888594746	0.516395236334725
NUAK2	6088525261844690	0.6015930585951675	0.3062052081420948	1.96467e+16	0.04945211439281722	0.3431800361268557
ODR4	4.34856e+16	-0.7284129354359861	0.48583647263453533	-1.4993e+16	0.13379672332225928	0.4337702374197994
ENSG00000250762	0.8872977160386255	0.9512328955313287	3.99466e+16	0.23812614287965464	0.811783258764329	NA
LINC01741	0	NA	NA	NA	NA	NA
ENSG00000227421	5956889357841570	2.79952e+16	1479006452841560	1.89284e+16	0.05837944671154185	NA
ENSG00000227240	2662313347102470	3.71311e+16	2.39841e+16	1.54816e+16	0.12158461207871715	NA
FMO4	1.1303e+16	-0.19182360491248468	0.31565825084480353	-0.6076939360815145	0.5433904856009553	0.7366649137935355
PROX1-AS1	2690809437848330	-1.08496e+16	1.34583e+16	-0.806160822950957	0.4201501248618497	NA
ENSG00000286073	0.0840154953783822	0.42640988412061787	4181163017118220	0.1019835587311092	0.91876972526653	NA
ENSG00000231084	1044060764486800	0.17411241835953858	0.6382447153047172	0.27279884060835835	0.7850078508344593	NA
ENSG00000232085	0.17914532219935117	0.9984505584339964	418077614301444	0.23881942593417346	0.8112456063088456	NA
NSL1	4.46179e+16	-0.12280659832222018	0.27909632894387265	-0.440015097249513	0.6599261728761512	0.8122061673999096
ENSG00000279333	0	NA	NA	NA	NA	NA
ENSG00000235083	0	NA	NA	NA	NA	NA
MTCYBP15	0	NA	NA	NA	NA	NA
HFM1	5290895230888800	-0.5273118297589829	1.06378e+16	-0.4956979430900256	0.6201075385323525	NA
ENSG00000197067	0.0361555801758065	0.4263248084359264	4181163016809890	0.10196321136533912	0.9187858759249686	NA
ENSG00000229652	0	NA	NA	NA	NA	NA
ATP1A4	1091455369920690	1.44043e+16	1.17459e+16	1.22632e+16	0.22007671473476	NA
ENSG00000225904	0	NA	NA	NA	NA	NA
MCRIP2P2	0	NA	NA	NA	NA	NA
LINC00538	0	NA	NA	NA	NA	NA
GALNT2	1.48787e+16	0.38390181740031104	0.27972191490141923	1.37244e+16	0.16992620202105885	0.45991878498636585
LINC01132	1.19786e+16	-0.7460567434098301	0.7350559590066994	-1.01497e+16	0.3101220759104256	0.566630379057314
ENSG00000228830	0	NA	NA	NA	NA	NA
FMO1	2967127735918490	0.688807197843743	0.4654771695799242	1.47979e+16	0.1389300225015815	0.43850007438514305
ENSG00000282849	0.6117835923567208	-0.1314732539568823	4158671655523190	-0.03161424244260081	0.9747796852408646	NA
ENSG00000276520	0.18823711576851665	-0.16900725644303732	4148869263191530	-0.040735739239232543	0.9675065694387797	NA
ENSG00000226640	0	NA	NA	NA	NA	NA
SPRTN	3241237486814720	-0.21434450895081647	0.32498569437597236	-0.659550597642134	0.5095422660067453	0.7114406636915374
EGLN1	4915414737911700	0.12637576558861596	0.41031472857199136	0.30799714655244903	0.7580845035929888	0.8702249862607881
LOC100420423	0.5833393953832804	-1.11649e+16	4104672672154690	-0.2720048671086508	0.7856182769864368	NA
ENSG00000232096	0	NA	NA	NA	NA	NA
LINC02961	0.4236583118747366	1.07127e+16	4153911928145480	0.25789307347405077	0.7964894306637726	NA
RPL5P5	0.583760870016636	2.66618e+16	4140287616330090	0.6439603905506015	0.5196011193516259	NA
ENSG00000238054	0	NA	NA	NA	NA	NA
FCRL1	1.18209e+16	0.12623692096319758	1561004657036940	0.08086902264777171	0.9355461155992082	0.9686358391603787
WNT9A	1.1494e+16	-0.27703193326617476	0.3305598781007034	-0.8380688390191696	0.4019920426074277	0.6353863379156584
GNG4	3.45724e+16	2037245742787090	0.8196130521684656	2485618960553530	0.01293263551175444	0.2162816156350805
TGFB2-OT1	0	NA	NA	NA	NA	NA
TUBB8P10	0.5658232136299582	0.7261449452745027	4115172357143780	0.17645553630674607	0.8599360774014175	NA
LINC00184	1.98452e+16	0.6122449039290996	1.80648e+16	0.3389151660922967	0.7346736390128255	NA
QRSL1P2	0	NA	NA	NA	NA	NA
PAPPA2	2829637388041340	-0.5277385232615353	0.6931862014869483	-0.7613228914965235	0.4464642309540079	0.6690189130826548
NPHS2	0.04807678588619824	-0.09722685736681967	4176581970108220	-0.023279049247128807	0.9814276834641661	NA
TSNAX-DISC1	0.9795914338414589	-0.2692629199461561	3.79224e+16	-0.07100368785516842	0.9433948204171272	NA
ENSG00000232194	1.31658e+16	1585814192753130	2.39227e+16	0.662889684117767	0.5074012090591704	NA
ENSG00000235152	0.3597909864992816	0.9356833461043057	4154582358704940	0.225217185583962	0.8218103206965212	NA
ENSG00000231612	0.49417908430060253	0.42627616697065135	4181163016010570	0.10195157790747397	0.9187951099611044	NA
ENSG00000237980	4122907281983440	1705397457902850	1.33608e+16	1.27642e+16	0.20180854597636583	NA
CLPTM1LP1	0	NA	NA	NA	NA	NA
LEMD1-AS1	0.6247018197527286	0.7276297350135054	4143282398280200	0.17561673694159244	0.8605950525351302	NA
ENSG00000230849	0.6769717889280406	2072206206552460	4139322429913290	0.5006148328957001	0.6166422213275421	NA
LRRN2	4314422472984020	-0.6599284459445237	0.5392543680716083	-1.22378e+16	0.22103541619739986	0.497413757441813
RPL18P2	0	NA	NA	NA	NA	NA
ENSG00000226868	0	NA	NA	NA	NA	NA
ENSG00000279401	0	NA	NA	NA	NA	NA
ENSG00000272362	0.5569282083209469	-0.34341906700344255	4170230985693730	-0.08235013076771168	0.9343682911704005	NA
ENSG00000287450	0	NA	NA	NA	NA	NA
ENSG00000237011	0	NA	NA	NA	NA	NA
ENSG00000233583	0.1894008631165878	-0.394372401654258	4161428847567990	-0.09476850766888291	0.9244987014990241	NA
PPP2R5A	2.05452e+16	-0.23641403356281246	0.2634560258601453	-0.8973567136714952	0.3695286026016239	0.6101059169399374
ENSG00000233003	0.32737608958830317	-0.6548902832989842	412808420737868	-0.15864266579843764	0.873950411996639	NA
ENSG00000286263	0.3350384860203805	0.09189119608606222	4131269258511910	0.02224284846521028	0.9822542379025262	NA
ENSG00000227006	409543461564572	-1104680704106650	1.59144e+16	-0.6941392372196368	0.4875948939942961	NA
ENSG00000236372	0	NA	NA	NA	NA	NA
ENSG00000224525	4801505581237740	-1.36355e+16	1.95033e+16	-0.6991360950803241	0.4844669829618504	NA
OPTC	1.41406e+16	-1.06956e+16	2.41263e+16	-0.4433182197044392	0.6575355790870867	NA
C1orf100	4261285745211100	1.53368e+16	1362520777769260	1.12562e+16	0.26032794786150937	NA
SUCO	9114485812897410	-0.5046891726503833	0.49229477785088266	-1025176774885990	0.3052797848030852	0.5635758309740723
MTND6P15	0	NA	NA	NA	NA	NA
ENSG00000225811	0	NA	NA	NA	NA	NA
ENSG00000273093	0	NA	NA	NA	NA	NA
ATF3	6962091765070670	0.13928251650439247	0.5306722050679957	0.2624643144566918	0.7929634941555299	0.8897565823421998
ENSG00000227818	0	NA	NA	NA	NA	NA
RNASEL	3068694807897790	0.15493114614012451	0.2758022813144656	0.5617471523503258	0.5742883032030333	0.7577488025667475
OR2L1P	0.8526481699926953	2.1754e+16	4150945455950610	0.5240730354053985	0.6002277424292837	NA
ENSG00000286398	0.15690271542217382	0.937519229687194	4.17523e+16	0.22454302473082524	0.8223347925880795	NA
ENSG00000237520	0.04616670000701643	0.4263949815960173	4181163017123880	0.10197999452538044	0.918772554341346	NA
PLXNA2	1189978432660050	-0.4177019191991257	0.2744209995729527	-1.52212e+16	0.12797880800148312	0.42874385883589167
KRT18P12	0	NA	NA	NA	NA	NA
SPATA45	0.37466218862722006	0.4263035494005657	4181163016506710	0.10195812689377848	0.9187899117137248	NA
ENSG00000236108	0	NA	NA	NA	NA	NA
PLA2G4A	3.05057e+16	-0.619477314271689	0.3761916729402636	-1.64671e+16	0.09961836501913533	0.4087555218060475
ENSG00000231684	1.49422e+16	-0.3286779312379022	1.97048e+16	-0.1668009580324179	0.8675266648474291	NA
ENSG00000226750	0	NA	NA	NA	NA	NA
ENSG00000285665	4188669291050570	-1.61129e+16	1329895655419520	-1.21159e+16	0.2256675239476166	NA
RPS3AP9	0	NA	NA	NA	NA	NA
ENSG00000224436	0	NA	NA	NA	NA	NA
LINC02869	0.6249705523016245	-0.08175070380465961	4143591237821500	-0.019729432541140336	0.9842592115736297	NA
ENSG00000273384	3.28823e+16	0.7474081915936325	1.57084e+16	0.4758017129540448	0.6342156493988995	NA
ENSG00000238061	1.36225e+16	-0.0061312997773123575	2206466122735780	-0.0027787871810649855	0.9977828514638155	NA
ENSG00000234915	0.3299756357958819	1.17741e+16	4169517179620720	0.28238424099686593	0.7776488973700192	NA
ETNK2	2513254512650830	-0.08165522980592603	0.3083969604943863	-0.2647731341937541	0.7911842342714123	0.8884900934747011
ENSG00000235862	0.11125225867595609	0.4264160490385361	4181163017099620	0.10198503318206677	0.9187685549269602	NA
HES2	1.81519e+16	0.1524269740738383	0.24150769073419964	0.6311474951810024	0.527944088674286	0.7250181594716321
ENSG00000227585	0	NA	NA	NA	NA	NA
SHCBP1L	0.6633544795678957	0.6008572459645192	3.67153e+16	0.16365313803249493	0.8700042104823411	NA
RPL23AP22	0	NA	NA	NA	NA	NA
ENSG00000236439	2708511736059830	0.3942962676317246	0.5545175107383788	0.7110618871290314	0.4770458864238729	0.6899027475820103
ENSG00000224260	2336732167315590	0.9953103447100121	1.73004e+16	0.575311892060342	0.5650803802180016	NA
ENSG00000213045	0.2960733448229165	-1.20937e+16	4144021506847270	-0.29183568945917493	0.7704122561980365	NA
ENSG00000287220	0.07518548109746477	-0.10454877191077128	4177292161849280	-0.025027881187148646	0.9800327245992938	NA
ENSG00000230063	0.474679966284556	-1.26126e+16	4140696557753320	-0.3046018171294754	0.7606694358822186	NA
RPL10AP5	0	NA	NA	NA	NA	NA
ENSG00000274886	0	NA	NA	NA	NA	NA
LPGAT1	1.11672e+16	-0.41875188350784076	0.3842197848221854	-1.08988e+16	0.27576781431479563	0.5408138866850779
PROX1	3942885041143090	0.6734997610065698	0.607474269608792	1.10869e+16	0.26756456741805745	0.5339642775913748
LOC101927787	5916245219916830	-2694444193339240	1.24059e+16	-2171911768929830	0.029862318603625895	NA
RPL23AP18	2551173546747700	-0.2831668705508276	1.5295e+16	-0.1851363271708076	0.8531221091250106	NA
ENSG00000224407	0	NA	NA	NA	NA	NA
RPL13P7	0.11937043929374218	-0.1196848397975468	417892699836269	-0.028640088674542413	0.9771516390484147	NA
ENSG00000237457	0	NA	NA	NA	NA	NA
DUTP6	1.26144e+16	-0.6036939564400656	0.6730869460767239	-0.8969033792125448	0.36977047677799824	0.6103424724016854
ENSG00000226843	0	NA	NA	NA	NA	NA
ENSG00000235386	0.3261444179465123	0.41450877926304536	4124813842293880	0.10049151188663817	0.9199541212601993	NA
PFKFB2	6933944221838820	-0.44442111906441417	0.34056201419813104	-1.30496e+16	0.19190515574768569	0.47399083091346245
ENSG00000213690	0.0787843564793012	0.4263093837543625	4181163016437040	0.10195952228565344	0.9187888041241098	NA
ENSG00000223982	0	NA	NA	NA	NA	NA
ENSG00000229832	1.47149e+16	0.5430145058767374	2.37708e+16	0.22843780257656512	0.8193059040414659	NA
ENSG00000287902	0.7971423247575787	-0.43009573349911845	4146177413603330	-0.10373307521477555	0.9173811780130826	NA
NENF	2701255998250120	0.5667399397922992	0.5050203258922278	1122212138275880	0.2617722528446926	0.5288664755218343
ENSG00000225233	0.18515414446377257	0.42630467855292403	418116301653199	0.10195839695016647	0.9187896973569744	NA
ENSG00000274895	0.9449654621649725	-0.3742166756157446	4021300950217430	-0.09305860970080108	0.9258569993684698	NA
ENSG00000237514	0	NA	NA	NA	NA	NA
ENSG00000287856	0	NA	NA	NA	NA	NA
LINC01740	0.30083037827985964	-0.11636966093840405	4158301438106940	-0.02798490265087202	0.9776741923711402	NA
ENSG00000284299	0.20092509249478804	-0.5783060974289689	4167014469905680	-0.13878187887407512	0.8896225139634386	NA
ENSG00000226375	0.11185317091853803	0.42633672598356726	4181163016932740	0.1019660616572476	0.918783613512593	NA
TATDN3	3088016625418570	-0.4499896323257177	0.31132875585919745	-1.44538e+16	0.14835002813052284	0.4448740896678236
ENSG00000224040	0.08706616221758183	0.42637958525155567	4181163017121560	0.10197631221398486	0.9187754771631682	NA
ENSG00000228686	5779186743488730	-0.9929450135232013	1.04872e+16	-0.9468178758394276	0.3437315912213785	NA
ENSG00000279838	1844965634143400	-0.9505968802325642	0.6940215980339185	-1369693512313580	0.17078259474080537	0.4603598057343014
MTND5P18	0	NA	NA	NA	NA	NA
SELP	2.02852e+16	0.37067187732918155	0.5164608684338503	0.7177153197554563	0.4729328353298251	0.6870634656340073
SLC4A1APP2	0	NA	NA	NA	NA	NA
ENSG00000241475	1.51448e+16	-0.24932612170387203	3290434738427670	-0.07577300312086176	0.9395996947487549	NA
ENSG00000215800	0	NA	NA	NA	NA	NA
PTPRC	2.58641e+16	1.08045e+16	0.5199954403509881	2077800635599200	0.03772772527406834	0.32149080467307756
LOC105372937	0	NA	NA	NA	NA	NA
BPNT2P1	0.04807678588619824	-0.09722685736681967	4176581970108220	-0.023279049247128807	0.9814276834641661	NA
CAMK1G	8490192958892580	-0.10936796696740739	1.02256e+16	-0.1069552560075934	0.9148244765975131	NA
ZNF672	1.68626e+16	0.6283132617074435	0.4076319614580876	1.54137e+16	0.12322581514851016	0.42629762697040396
ENSG00000241505	0	NA	NA	NA	NA	NA
LINC02771	0.21625683513350097	1.67899e+16	4164224648391290	0.40319297251019964	0.6868062690802252	NA
ENSG00000282097	0.7940039568087104	-0.32985852410231203	3564373892966440	-0.09254318823095951	0.9262664791739317	NA
ENSG00000261453	0.3135940430489199	0.4262681115888232	4181163015976650	0.10194965131950333	0.918796639187878	NA
ENSG00000231020	0	NA	NA	NA	NA	NA
LOC100129949	0	NA	NA	NA	NA	NA
LAMB3	5155426895994090	0.06938880771372212	0.2940170125345514	0.23600269629148718	0.8134305779295739	0.9027212777543485
DSTYK	1.1014e+16	-0.46856671321092297	0.3307789914179781	-1.41656e+16	0.1566130031654665	0.44956008542760933
LEMD1	1.28892e+16	1.04943e+16	0.777370098892722	134997000093967	0.17702560576788445	0.46381917604801487
ENSG00000225561	0.20617192504603196	-0.328693849896723	416967954437316	-0.07882952308416222	0.9371682210846551	NA
IPO8P1	0	NA	NA	NA	NA	NA
ENSG00000242529	0	NA	NA	NA	NA	NA
ENSG00000260805	3.55967e+16	0.36517779486177415	0.47247550983518294	0.772903118278367	0.4395797191491635	0.6635779444983833
ARHGEF10L	2.48691e+16	-0.009848679613892743	0.20220457494197575	-0.04870651228696928	0.9611531859829903	0.9802205762152741
ENSG00000223847	0	NA	NA	NA	NA	NA
LOC100420879	0	NA	NA	NA	NA	NA
TSNAX	7453813521807630	-0.6248994928585505	0.44000721329456116	-142020283753897	0.15554863781719885	0.4493905018910989
ENSG00000227141	60051804649191	1.32258e+16	0.9743587441555921	1357388191792820	0.17465789820210748	NA
LINC01138	551693743693362	-0.5077600728339304	0.48195375142650726	-1053545223646540	0.29209117895773834	0.5532883900698633
RPS27AP5	9816306634458840	-0.08499781852884619	0.8385323463592437	-0.10136498478310516	0.9192607313647547	NA
ENSG00000287445	2891351215028730	1.74794e+16	1.77326e+16	0.9857173533555059	0.324271831467992	NA
ENSG00000259815	0	NA	NA	NA	NA	NA
ENSG00000240963	0.0393921782396506	0.42634818533826546	4.18116e+16	0.10196880236266527	0.918781438084852	NA
ENSG00000226570	0	NA	NA	NA	NA	NA
NOS1AP	2877655017722110	-0.49483126727483157	0.48509018938763226	-1.02008e+16	0.30769006475428284	0.5653106145031828
ENSG00000272167	0.09411855788425832	-0.15157978755927215	4159365308593680	-0.03644300904421458	0.9709291206815824	NA
ENSG00000230628	1.6454e+16	2034794755374070	2.84953e+16	0.714081101248421	0.47517703138366923	NA
GARIN4	0	NA	NA	NA	NA	NA
ENSG00000227579	0.31211684559240205	0.5524069673538392	4146986771021080	0.13320683133450745	0.8940298083726634	NA
RNPEP	1.98772e+16	0.4159133916100623	0.361138946687908	1.15167e+16	0.24945613437424996	0.5196841240588904
ANGEL2	6772935650438080	-0.4115077503251338	0.38742398484229423	-106216384742582	0.288161309045167	0.5498172833111704
ITLN1	0.8445461829323249	0.8166830939808888	4159913125316890	0.19632215129941577	0.8443580245142206	NA
KIAA0040	8220550385268800	-0.42415315601650455	0.2899713199323447	-1.46274e+16	0.14353805738390854	0.441360620814288
ENSG00000284376	0	NA	NA	NA	NA	NA
RGSL1	0	NA	NA	NA	NA	NA
DISC1-IT1	0.2570864340410698	-1.06628e+16	4.14601e+16	-0.25718171144815344	0.7970385014402508	NA
ENSG00000230199	0.6739865425170805	1970011866983820	4147977343697970	0.47493313095763817	0.6348346359358932	NA
RPS5P4	0.7584711782874941	-0.8909791554752104	4135047890832160	-0.21547009345420273	0.8294008264142625	NA
ENSG00000233304	0.17543934512509693	0.521730405842108	4151763986203730	0.1256647554089808	0.8999973017560481	NA
ENSG00000288007	3119042322076810	0.5743917566472676	1.47759e+16	0.38873669971568653	0.6974709310170416	NA
ENSG00000227887	337968458168494	1.11256e+16	1.19827e+16	0.9284728179438475	0.3531623614184663	NA
EXOC8	4393790595345510	-0.31106764616776167	0.3311378951726558	-0.9393900568389206	0.3475305161893551	0.5940480015236863
ENSG00000228255	0	NA	NA	NA	NA	NA
BLACAT1	1.93547e+16	0.03653911934583122	0.7347086083980593	0.04973280417320851	0.9603353148451584	0.9799723650073173
ENSG00000237845	0.08964422997643219	-0.6451052584411788	4173851552857500	-0.15455874514739892	0.8771691956792447	NA
ENSG00000226196	0	NA	NA	NA	NA	NA
ENSG00000287354	1.84185e+16	-1.77095e+16	230301093428156	-0.7689724169954582	0.4419096852509298	NA
ENSG00000233827	0.055626129337978045	0.4264093849612618	4181163017114470	0.10198343934830306	0.9187698200261643	NA
BRINP2	1.88166e+16	-0.7581388930664001	1.63388e+16	-0.46401250561896423	0.6426387859397877	NA
ENSG00000271746	1.23032e+16	1.13652e+16	0.6367554546652741	1.78486e+16	0.07428383507495873	0.3840897992137023
ENSG00000234233	0.03784879537136576	0.42640988590561524	4181163017118220	0.10198355915802326	0.9187697249276687	NA
NEK7	1.2081e+16	-0.4487357087516405	0.4272127701102192	-1.05038e+16	0.2935434809808351	0.5537696836537815
PGBD5	9263980456418570	0.555685409318019	0.600359779601697	0.9255873364579541	0.3546604769342291	0.5994819556070512
COX5BP8	0	NA	NA	NA	NA	NA
ENSG00000235182	0	NA	NA	NA	NA	NA
RPL17P8	0.43604741571461636	1.64769e+16	4160189307481030	0.3960610130946161	0.6920600185650756	NA
ENSG00000287157	0.3067056901978296	-0.475937849290239	4167269284962750	-0.11420856602850729	0.9090724616342197	NA
ENSG00000233920	0.5251814098269996	-0.5753910636548013	4135614145078160	-0.13913074176409324	0.8893468360527413	NA
ANKRD45	1372615169038840	0.5123062233692508	2113841278311930	0.24235794268260635	0.8085028199031484	NA
ENSG00000225755	0.21346406563735115	0.6615189549873566	4168334555823470	0.15870102222557084	0.8739044327667304	NA
SYT2	9943866931080380	0.24159984916181804	0.9622614503688806	0.2510750576874937	0.8017560794441266	NA
ZNF695	0.7661654813747856	1.74161e+16	4085176908196280	0.4263246672144174	0.669871285937871	NA
ENSG00000230184	0.7716771935337778	1.16112e+16	3588627702964510	0.32355546052022643	0.74627461276267	NA
ENSG00000234004	1.34948e+16	0.11999119955004164	0.8916227788965843	0.13457619341952562	0.8929469652510816	0.9466781657704556
ENSG00000232436	0	NA	NA	NA	NA	NA
LINC02789	0	NA	NA	NA	NA	NA
ENSG00000283952	0	NA	NA	NA	NA	NA
ENSG00000230019	0	NA	NA	NA	NA	NA
RPS6KC1	4193324944677670	-0.2928728189765833	0.35666071593054643	-0.8211524451535482	0.41155944010287454	0.6417795368681685
ENSG00000232537	0.1260960631392401	-0.10449911482034122	4177292608086180	-0.025015991127376937	0.9800422085250178	NA
ENSG00000226036	0	NA	NA	NA	NA	NA
ENSG00000285521	0.6366739305167207	-0.2045377548838996	4135021351254350	-0.04946473972180418	0.9605489364113257	NA
ENSG00000287343	0	NA	NA	NA	NA	NA
RPS28P2	0.19048769507056482	0.42623120388246455	4181163015875650	0.10194082418314884	0.9188036457200752	NA
KRT18P28	0.17394647266169197	0.07970214844871865	4.16224e+16	0.01914884601674947	0.9847223650746262	NA
ENSG00000227728	0	NA	NA	NA	NA	NA
TMCC2	2655220774108600	0.37098720622594056	0.3437079714480262	1.07937e+16	0.2804239429693003	0.5442525587609593
PM20D1	5851700202081810	-4.19064e+16	1.08981e+16	-3.8453e+16	1.20404e+12	0.013775930848472404
LOC122526782	1971080653070740	0.9749798176221037	0.419256839373314	2325495319478760	0.020045489901365628	0.2556992335208869
ENSG00000225401	0.6781492843030362	1.53971e+16	4141267797182670	0.371796844272116	0.7100441134392717	NA
RPL23AP16	0	NA	NA	NA	NA	NA
ZNF670-ZNF695	0.1806632039905882	-0.09720438193066618	4176582168600370	-0.02327366684210132	0.9814319768388288	NA
ENSG00000227237	0.657828698430237	0.511944834813202	4151802005263950	0.12330665917211878	0.9018642678203361	NA
NUP133	1.10825e+16	-0.4896250408709028	0.3496184534005834	-1.40046e+16	0.1613769988339941	0.45314928625329587
LINC01717	0	NA	NA	NA	NA	NA
LINC01704	0.8275801403108327	1.09431e+16	4163198543378130	0.2628529681435141	0.7926639078496973	NA
ENSG00000226986	3.5183e+16	0.9899965953747107	1.53878e+16	0.6433651766532913	0.5199871738632948	NA
LINC01743	0	NA	NA	NA	NA	NA
ENSG00000234464	0	NA	NA	NA	NA	NA
RGS21	0	NA	NA	NA	NA	NA
RCC2-AS1	0	NA	NA	NA	NA	NA
ENSG00000228687	0	NA	NA	NA	NA	NA
RGS1	44839300673456	2450152110254730	0.4408188767327748	5558183280204720	2.72597e+08	2.32501e+11
LOC105371664	1172772685970910	0.25773997677881394	0.7126996329180549	0.3616389919039687	0.7176218227276263	0.8455317079632978
RGS5-AS1	0.055626129337978045	0.4264093849612618	4181163017114470	0.10198343934830306	0.9187698200261643	NA
LINC01774	0	NA	NA	NA	NA	NA
EEF1A1P44	0	NA	NA	NA	NA	NA
ABL2	5974320207276740	-0.21790361776381037	0.33213688102795064	-0.6560657072752872	0.5117818478307191	0.7128250288688948
PGBD2	1.91679e+16	-0.5104544701636478	0.39819318973932327	-1281926671065910	0.19986837085723208	0.4798349933076883
PPIAP37	0	NA	NA	NA	NA	NA
ENSG00000230813	0.07684971012708879	1.17739e+16	4169517176998270	0.2823793589151513	0.7776526404568119	NA
ENSG00000226862	2593746434682400	0.6537920240491326	1445732683137620	0.4522219298731157	0.6511091113305734	NA
RAC1P7	0.03902990092165827	-0.10448517306428835	4177292732857930	-0.025012652870224843	0.9800448712356783	NA
FLVCR1	2.26912e+16	-0.19460740148549904	0.4466646451281843	-0.43569018414172983	0.6630615284847329	0.8147025943217814
LEMD1-DT	1.77795e+16	1.33865e+16	2815815780732030	0.4754052826915213	0.6344981298763019	NA
SLC41A1	6359994294611800	0.43244038219784164	0.25176970816226185	1.7176e+16	0.08586907005396205	0.3958236593717959
ENSG00000278684	0	NA	NA	NA	NA	NA
ENSG00000261060	0.3084014420721219	-1.05958e+16	4137476325158480	-0.25609448867380913	0.7978778775206867	NA
LOC100419806	0	NA	NA	NA	NA	NA
USH2A	4244956434206520	-0.6120085673795166	1.14959e+16	-0.5323715749956668	0.5944686682843914	NA
LINC02817	367257958178061	0.4866042861910789	1238953325492200	0.39275433236983615	0.6945009371569739	NA
RPL23AP25	4493846257747500	0.5301481006446642	1.09021e+16	0.48628261296809105	0.6267668050263622	NA
LOC100129734	0.9397456197921519	-0.5674450627536484	2.6569e+16	-0.21357383583133016	0.8308794045980832	NA
ENSG00000287046	0	NA	NA	NA	NA	NA
ENSG00000223774	2375059497109490	-2527834987778950	2.64388e+16	-0.9561064692007457	0.3390184467510622	NA
ENSG00000228863	657009054017523	1.29078e+16	1.44012e+16	0.8963007945703577	0.370092134863055	NA
RPL31P13	0.3327683834610698	-0.5256194416640407	4.14991e+16	-0.12665818101650522	0.8992109459032864	NA
ENSG00000229112	0	NA	NA	NA	NA	NA
ENSG00000233332	3.43617e+16	-0.7325178482578486	1.64195e+16	-0.44612665690652226	0.6555057582472119	NA
ENSG00000228918	1.3764e+16	0.6006232332760321	32015358385989	0.1876047195957316	0.851186526237556	NA
LOC107985113	0	NA	NA	NA	NA	NA
ENSG00000286213	0	NA	NA	NA	NA	NA
ENSG00000226876	0.9864579803400587	-0.3061260848296559	3280419155817650	-0.09331919803198231	0.9256499808096055	NA
ZNF670	8604990059236950	-0.8701668662857303	0.38326007308105525	-2.27043e+16	0.023181237353215742	0.27165761558514495
ENSG00000225591	0.6256848745143441	-0.16246677433179213	4115686476327320	-0.039475012313564505	0.9685116752697267	NA
ADSS2	1.15689e+16	-0.581788468662413	0.42798938244461326	-1.35935e+16	0.17403489179609677	0.4622269951039365
ENSG00000213080	1.59245e+16	-0.283536267842102	1449953695585170	-0.19554849834543958	0.8449635742446369	NA
PLD5	1198837513423430	-0.5441000942105801	0.8319933623652067	-0.6539716767256435	0.513130053401009	0.7139531604639281
ENSG00000226693	0	NA	NA	NA	NA	NA
ENSG00000234678	6.28888e+16	-1.36602e+16	0.733126228712161	-1.86328e+16	0.062423261202963626	0.3682070255709207
ENSG00000231272	0	NA	NA	NA	NA	NA
ENSG00000223828	0.04616670000701643	0.4263949815960173	4181163017123880	0.10197999452538044	0.918772554341346	NA
LMOD1	1.02467e+16	-0.34441407474487823	0.34947174657362345	-0.9855276660321388	0.3243649487533598	0.5775634325306374
ACBD6	1054023149104410	0.30824639834917333	0.29749968860755577	1.03612e+16	0.3001445618827282	0.5592904349148272
ENSG00000226723	0.8308251268839663	1.0479e+16	2.03256e+16	0.5155568165087806	0.6061639775491428	NA
ENSG00000272672	0.41135956418665465	-0.784795471718376	414426501263067	-0.18936903632526353	0.8498035908064456	NA
KCNH1	2.4927e+16	-0.7583712384412417	1.73761e+16	-0.43644507178210773	0.6625138436198073	NA
ENSG00000228982	0.0393921782396506	0.42634818533826546	4.18116e+16	0.10196880236266527	0.918781438084852	NA
ENSG00000235096	0.7274586387357509	0.5336663468218722	4128198501608590	0.12927342195728317	0.8971413011513951	NA
LOC100130331	1.16539e+16	-0.9450935578521813	4119227274406080	-0.2294346718192302	0.8185310905700494	NA
ST7L	2875818882278990	-0.21227220823408346	0.2680464225324412	-0.7919233027942856	0.4284053985346989	0.6552287986580775
ENSG00000286747	3.75077e+16	-0.07307016463260022	1.30227e+16	-0.056109943516645326	0.9552542226387906	NA
ENSG00000236069	0.6073542556538207	-0.09736249201754596	4176580747284750	-0.023311531108513243	0.981401773719644	NA
ENSG00000236244	0.03784879537136576	0.42640988590561524	4181163017118220	0.10198355915802326	0.9187697249276687	NA
ENSG00000272865	1.11241e+16	0.8258202465551421	3.72809e+16	0.22151277914911832	0.8246931874103531	NA
RBBP5	5676947802231660	-0.14414974851599857	0.2616658706137436	-0.5508924346071266	0.5817074139280205	0.7622849301589061
XPR1	6608102498570190	-0.013068998252922957	0.32136348940865145	-0.04066733989281586	0.96756109903525	0.9828560232945772
ENSG00000235363	7224887419322400	0.7533735447907787	0.47071917215925535	1.60047e+16	0.10949358877771964	0.4154864532390156
LINC01699	0.1902755341987129	1.35798e+16	4156413953900250	0.3267203004778627	0.7438794446023517	NA
RPSAP20	0.6034924227519021	0.335991367470804	4143266216914190	0.08109335724052089	0.9353677084445892	NA
CHCHD4P5	0.08319209586526745	-0.3286470009530201	4169679767767100	-0.07881828323929378	0.9371771613662422	NA
LOC100130137	0	NA	NA	NA	NA	NA
KIF14	628055979063905	-0.1113810244098871	0.6254224225447046	-0.1780892727777532	0.8586528664508253	0.9282573247729036
ENSG00000234116	0	NA	NA	NA	NA	NA
RPS7P3	427932925152641	0.19807991940478656	1259743778016520	0.15723825976474723	0.8750570763831883	NA
STYXL2	1.82628e+16	0.5262359425139322	2748806992307930	0.19144157592239605	0.8481796495021886	NA
ENSG00000286619	8614735046369980	-0.40192563259552677	0.5893032441832143	-0.6820353299642927	0.49521661114682897	0.7020432526109927
COLGALT2	879844167699803	1.17981e+16	0.5167792735137275	2282997972135310	0.02243048781145322	0.2685929684818953
LYPD8	0.6027879053443433	-151940501067496	4138740364575240	-0.36711774038304407	0.7135311949014493	NA
ENSG00000271558	0	NA	NA	NA	NA	NA
ENSG00000227554	0.0745804352393509	0.9375516357712455	4175232036615180	0.22455078605195494	0.8223287541187391	NA
ENSG00000178596	0.7894793069057573	0.6969995573414243	414553234260375	0.16813270280835602	0.8664788824272751	NA
PCNX2	3.61116e+16	0.08301608905718594	0.3777325674683283	0.21977477243644494	0.8260465679676037	0.9100553978709358
CNIH3	644773860371502	0.1413736390010563	0.41574561461511683	0.34004841910824535	0.7338200650408997	0.8554016090220191
ENSG00000224584	0	NA	NA	NA	NA	NA
SDCCAG8	3.10817e+16	-0.5699487473744465	0.3789463892759812	-1.50404e+16	0.1325722770643659	0.43330189981462486
ENSG00000236539	0.2653508049481845	0.41523733157690595	4175532791817950	0.09944535279200117	0.9207846748795132	NA
SLC35F3	3958795414080440	-1.34804e+16	0.48653808877780164	-2.77068e+16	0.0055939283406282285	0.14598674740410025
DPY19L4P1	0.07569759074273152	0.4264153157678399	4181163017093980	0.10198485780738814	0.9187686941299029	NA
ENSG00000229463	0.9391037397227664	1.25264e+16	4114995447118560	0.30440893862112045	0.760816358697633	NA
ZNF281	2.34533e+16	-0.12309320885279725	0.4231027525398145	-0.2909298228713698	0.7711049920093804	0.8777151164048801
ENSG00000251508	0	NA	NA	NA	NA	NA
ENSG00000238272	0	NA	NA	NA	NA	NA
ENSG00000228530	0	NA	NA	NA	NA	NA
ENSG00000235060	0.03842485506354439	0.9376218107220489	4175232036934500	0.22456759347211255	0.8223156776321907	NA
MAEL	2762374667564710	-0.7015300183724792	1.78683e+16	-0.39261170048160354	0.6946062963896011	NA
RABGAP1L-AS1	1.19344e+16	-0.7053859188899942	4.09574e+16	-0.17222436711209493	0.8632611419097359	NA
LOC100130714	0.4785222774122868	-1.34211e+16	4.15181e+16	-0.32326001456903763	0.7464983334350864	NA
ARID4B	77144450124429	-0.4851234648851853	0.4413252189967612	-1.09924e+16	0.2716622779425851	0.53731116088486
ENSG00000261831	0.07684971012708879	1.17739e+16	4169517176998270	0.2823793589151513	0.7776526404568119	NA
ENSG00000287921	0	NA	NA	NA	NA	NA
TMEM78	0.22908396077533813	-0.14208423881837426	4151935751244590	-0.03422120363393933	0.9727007583873732	NA
ENSG00000225620	0.08262032776500772	0.9376361060680353	4.17523e+16	0.2245710175216359	0.8223130136638123	NA
RPL9P10	0.17733341700219402	-0.16314117172337878	4152424577561440	-0.039288172169326986	0.9686606365783592	NA
SH3BP5L	1.81656e+16	0.665563594105398	0.3165303648846715	2.10268e+16	0.03549332965786514	0.31638804641338786
WNT2B	4074063552135750	-0.4941288082804408	0.45365531149246807	-1.08922e+16	0.2760584655145589	0.5408751223676708
ENSG00000234041	0	NA	NA	NA	NA	NA
RABGAP1L-DT	5596877814892490	-0.1973870386062956	0.9428649544798595	-0.20934815497006787	0.8341764622784548	NA
ENSG00000231905	0.3427158752503018	-0.778453936622845	4140178322701270	-0.18802425305075762	0.8508576390581767	NA
ENSG00000235674	1870108590671550	0.8116278152538834	1.79072e+16	0.4532403862810918	0.6503756540929666	NA
ENSG00000228175	1091269266583860	-0.0680315385113161	0.7676281394823431	-0.08862564438712967	0.9293794270017746	NA
ENSG00000236278	0.9880250193517013	1.32392e+16	4167157372401050	0.31770330148836773	0.7507100066514132	NA
NUCKS1	6703528524807180	-0.47060709999342254	0.3401901328702951	-1.38336e+16	0.16655299756144898	0.45776703210195263
MAP3K21	1.46354e+16	-0.9416015083063718	0.53597809376135	-1756791031697700	0.07895343429576854	0.38999903474624276
ENSG00000237317	0.0393921782396506	0.42634818533826546	4.18116e+16	0.10196880236266527	0.918781438084852	NA
FYB2	2523623438850460	1.3234e+16	1966539158822520	0.6729572981006643	0.5009744578924632	NA
TIMM17A	9007325707007170	0.058887690213895505	0.28894788053600423	0.20380038816916612	0.83850948949258175	0.9169699409733167
CDC7	1.82685e+16	-0.6427838811953296	0.5406376542329463	-1188936575472730	0.23446462598113577	0.5067360086059002
TEX50	0	NA	NA	NA	NA	NA
ENSG00000282718	0	NA	NA	NA	NA	NA
ENSG00000231378	0.2673901080645814	-0.7565972997236486	4136541666562310	-0.1829057605873026	0.8548719628544986	NA
RPS15P2	2.61576e+16	2.06173e+16	1.4731e+16	1.39959e+16	0.16163757864470218	NA
ENSG00000223525	0.20631352749537524	-0.3433495653373182	4.17023e+16	-0.08233345764592706	0.9343815493741356	NA
ENSG00000224857	0.9633723810589603	0.541913984604473	4168102728005610	0.13001454617788935	0.8965549181899556	NA
ENSG00000273367	4608492216344390	-1.48385e+16	1.00563e+16	-1.47555e+16	0.1400647745067263	NA
ENSG00000230604	0.6658929219544343	-1.45382e+16	4106464883134410	-0.3540309969758038	0.7233156534620748	NA
LINC01363	0.3412103264416834	-0.09733942800543093	4176580961277860	-0.02330600769095327	0.9814061795722283	NA
ENSG00000236358	1.90021e+16	-0.4659547806756861	2277501957974550	-0.20459028763693052	0.8378922442407131	NA
ENSG00000203706	5405806019132840	-0.9053155717819634	0.3674271746315174	-246393199602038	0.01374221817099713	0.2215283348458678
GPR52	0.6207759514261353	0.5137703684556636	4.14126e+16	0.124061227459504	0.9012667969404679	NA
RPL10P4	0	NA	NA	NA	NA	NA
ENSG00000215873	0	NA	NA	NA	NA	NA
ENSG00000287008	0	NA	NA	NA	NA	NA
SMYD3	2.74682e+16	-0.2755666428321538	0.27989721229975034	-0.9845280007184967	0.3248559709169447	0.5777817477047915
KLHL20	4799001606119940	-0.28874166428131476	0.3191739681745396	-0.9046529262167678	0.3656492869049435	0.6069037337653953
ENSG00000272175	0.31036094696750915	0.79290734280169906	4138692549313450	0.19158401677680326	0.84806806335337	NA
ENSG00000231564	0.10122865810954786	-0.13131568960750498	4158671764279020	-0.0315763534731072	0.9748099011791576	NA
NTPCR	8872861857323610	0.4470737652478617	0.3430794263719297	1303120300671110	0.1925336939454899	0.47423987702519393
HMGB3P6	0.24388235162628322	-1.00103e+16	4152599771558250	-0.2410603475200888	0.809508344711154	NA
ENSG00000282265	0.4367412828555298	-0.10466884983237729	4177291056058670	-0.025056633217014488	0.9800097909907013	NA
ENSG00000250536	2.91225e+16	1.14627e+16	1.24971e+16	0.9172309295516089	0.3590216424929487	NA
ENSG00000229747	0	NA	NA	NA	NA	NA
RAB29	5023604549116220	0.10735196731050795	0.2680125326335784	0.40054831113915673	0.6887527078434986	0.829140202102492
LINC01681	0	NA	NA	NA	NA	NA
SERTAD4	7346684106216580	-0.7960054758049776	0.4833372751711771	-1646894449684360	0.09957974293864892	0.4087555218060475
ENSG00000232175	0.11527456519063317	1.32391e+16	4167157370997050	0.3177001912800876	0.7507123661075514	NA
ENSG00000287423	1.26971e+16	1514810242985440	4078438099516870	0.37141920657442035	0.7103253222927975	NA
LOC101927711	0	NA	NA	NA	NA	NA
OVAAL	0.0361555801758065	0.4263248084359264	4181163016809890	0.10196321136533912	0.9187858759249686	NA
KCTD3	1.08778e+16	-0.8713464512306895	0.507989255519467	-1.71529e+16	0.0862929508607491	0.3963644113970097
ENSG00000233455	0	NA	NA	NA	NA	NA
ENSG00000225486	0.32469766796964084	0.5680200176833367	4133028249432210	0.13743434194077184	0.8906874876381152	NA
ENSG00000261250	0.18823711576851665	-0.16900725644303732	4148869263191530	-0.040735739239232543	0.9675065694387797	NA
LINC01682	0	NA	NA	NA	NA	NA
ZC3H12A	1422420180684950	0.7543648374898284	0.2511078035678269	3.00415e+16	0.0026632632392962494	0.10075296657692503
ENSG00000285777	0.40421208721206453	0.8418866932409699	4159324972302430	0.2024094531798354	0.8395966387835156	NA
ENSG00000237249	0.3572048422551589	-0.7778911962723145	4143281873319170	-0.18774759238119315	0.8510745202759017	NA
ENSG00000286109	0.11527456519063317	1.32391e+16	4167157370997050	0.3177001912800876	0.7507123661075514	NA
RPS17P6	0	NA	NA	NA	NA	NA
HHAT	1.57815e+16	-0.47124896047259957	0.3118221837197759	-1.51127e+16	0.1307184907451632	0.4317263945616863
ENSG00000227994	0	NA	NA	NA	NA	NA
ENSG00000261573	0.9081343151634411	0.2354556532201958	4152155005702010	0.05670685533099134	0.9547787130409037	NA
ENSG00000286552	0.911634832202541	1.63536e+16	2955592778132370	0.5533110545536063	0.5800504326872478	NA
ENSG00000225711	0.1403490444738598	-0.343253764628242	4170231805373590	-0.08231047592748661	0.9343998241043628	NA
CD244	8147247301674690	1.44425e+16	0.5747563328287796	2512811169841460	0.011977342531576405	0.20771058711876123
RPS26P12	0.17071589832036016	0.42638686146696847	4181163016936910	0.10197805245568632	0.9187740958522528	NA
RBM34	1.59412e+16	0.41809644682425656	0.5934549758492776	0.704512496884755	0.4811136703191722	0.6924976647951673
ENSG00000286666	0	NA	NA	NA	NA	NA
KCNK1	3060141771630680	-0.11600023069042856	0.42321066164070775	-0.27409571923523285	0.7840110634667499	0.8848764882362213
ENSG00000273198	0.6227970803761407	0.7367007168642798	4149353712627650	0.17754589458649706	0.8590796191349004	NA
TEDDM1	1.50838e+16	0.6162408551178634	2.11678e+16	0.2911218202995813	0.770958152148862	NA
ENSG00000225719	0	NA	NA	NA	NA	NA
ENSG00000273483	2.76065e+16	-0.48674222588438393	1.65349e+16	-0.29437205110041414	0.7684736212461327	NA
ENSG00000287987	9674798111389720	2917167434002270	1012260291833920	2.88184e+16	0.003953663421927001	NA
LINC00272	0.4063434813416285	1.64779e+16	4160189308435710	0.3960853437902436	0.6920420699956553	NA
ENSG00000232809	0	NA	NA	NA	NA	NA
ENSG00000284623	0.7732553563754989	-0.08696020907574872	4123758247406990	-0.021087610829376085	0.9831757678247443	NA
ENSG00000285981	0.5850885923553358	-0.9464999410779354	4159268638108710	-0.22756403190834143	0.8199851846815263	NA
GS1-204I12.4	5971328317562830	-0.26431109817294024	0.9226624230696113	-0.2864656580394832	0.7745214927179302	NA
ENSG00000223869	0	NA	NA	NA	NA	NA
LINC00582	1.24193e+16	0.6414922519626705	3.19066e+16	0.20105299576931612	0.8406571353807502	NA
LOC100420880	0.4252769061249255	-0.3535749022532861	4170604937221490	-0.08477784579827444	0.9324380066117521	NA
ENSG00000185221	0	NA	NA	NA	NA	NA
ENSG00000236911	0.03784879537136576	0.42640988590561524	4181163017118220	0.10198355915802326	0.9187697249276687	NA
ENSG00000233047	0	NA	NA	NA	NA	NA
HMCN1	6949369501660890	0.33445514301505236	0.3169317465402314	1.05529e+16	0.29129236667888947	0.5529213137896205
LINC01350	0.072311160351613	0.42629230048552014	4181163016476480	0.10195543651506841	0.9187920471970925	NA
PDC-AS1	1.53697e+16	-0.5748988548569248	0.9262549802883586	-0.6206701902730383	0.5348166468510589	0.729999240671657
[truncated: 59,553 more rows]

## Sheet: Plaque_vs_nonlesional
GENE	baseMean	log2FoldChange	lfcSE	stat	pvalue	padj
TNFRSF4	3.06971e+16	0.8678767913604262	0.7703470164959602	1.1266e+16	0.25990952921646426	0.43635304596662156
TNFRSF18	1767474858238610	-1.79617e+16	0.4938503020166124	-3637081429668740	2.75745e+12	0.00482789848612312
ATAD3B	1.14078e+16	0.26224963215760466	0.5467596800448027	0.4796433272770138	0.6314810322484384	0.7649489867294768
ENSG00000260179	1.3601e+16	0.37813628340683625	0.7959453043696829	0.47507822626868335	0.6347312173913762	0.7669140212826376
ENSG00000234396	2.3022e+16	-1696373237906040	2.3643e+16	-0.7174956647222804	0.4730683104637245	NA
MTND1P23	6827745658247180	-2287157766921680	0.4644242484903055	-4924716515893610	8.44827e+08	5.1484e+10
RPL7P7	0.9027664800136946	0.5946868461683945	432066838280581	0.13763769710606888	0.8905267610677676	NA
MTCO3P12	1.99823e+16	-1.88044e+16	0.40445333619749124	-4649346122767300	3.32989e+10	1.56275e+12
ENSG00000279928	0.8745935300189783	-1.21841e+16	4609089690519810	-0.2643489121479019	0.7915110738235027	NA
LOC100996583	9800356052018010	1.79793e+16	1.05517e+16	1.70393e+16	0.08839360744878784	0.21984967028904526
PRDM16	5512387438427590	-1.18909e+16	0.4327896661567761	-2747495159131880	0.006005239538565853	0.0412923426001421
MTND2P28	9839481734049810	-1.89956e+16	0.3469848368633473	-5474480397674820	4.38797e+07	4.71476e+08
ACAP3	5543989185009550	-0.8441799826576669	0.37499823188624765	-2.25116e+16	0.024375580436828848	0.09925835976146304
ENSG00000227589	0.6125779646364872	2.53933e+16	4605946594615260	0.5513147965240799	0.5814178970446926	NA
ENSG00000237402	0.07805980184331654	-0.4947432333985476	4674585323947780	-0.1058368174100898	0.9157118247578367	NA
ENSG00000284616	0	NA	NA	NA	NA	NA
PUSL1	4133459835632650	-0.7783694295795751	0.45183460476482695	-1.72269e+16	0.08494521062780995	0.21454954378247004
PEX10	6309132473906760	-0.8675390717312255	0.4540653084196744	-1.9106e+16	0.05605546808014367	0.16495134751424284
LOC100129534	5996212560872350	-0.4622342729293023	0.531051011634525	-0.8704140709695455	0.3840741597948174	0.5599824290966432
MTCO1P12	2175025045742830	-1.545e+16	0.3560659184800359	-4339086924715790	1.43076e+11	5.01138e+11
CPTP	2.10647e+16	-1.14281e+16	0.4803617551654459	-2379069371827260	0.017356409246685904	0.08046533344958777
RPL23AP21	3423310927092890	0.5666526472585963	0.6090223952547794	0.9304299015499126	0.3521485426908169	0.5310384570618337
ENSG00000260972	0.1804272106152565	-0.49475614298960563	46745853238791	-0.10583957906645788	0.9157096335817659	NA
SKI	4388652666016550	-0.5129928620331312	0.26060447570155115	-1.96847e+16	0.049013645074755495	0.15218457250207354
MEGF6	4804021316919570	-1.02103e+16	0.39653682875688384	-2574872733597200	0.010027697616064873	0.057295115262234644
RPL21P21	0.17317610124303262	-0.636328307955335	4661880848644950	-0.13649604711375096	0.8914291492520562	NA
ENSG00000270035	2915227324604250	0.07133727397057965	1.84649e+16	0.03863400666887321	0.9691821891221872	NA
TAS1R3	5406154912083950	-1.15041e+16	0.6665696478734381	-1.72587e+16	0.08437093813169326	0.21361261953240285
RPL27P3	0.24594561351962324	-0.4947273371708811	4674585323940290	-0.10583341684602443	0.9157145228621786	NA
ENSG00000233653	0	NA	NA	NA	NA	NA
ENSG00000268663	0	NA	NA	NA	NA	NA
LINC01345	0.03805510683974258	-0.49470062403807397	4674585324032220	-0.10582770229795543	0.9157190569494937	NA
ERRFI1	88985914891148	0.5479666969090164	0.5084463805931135	1077727598866570	0.281155338166173	0.4597345797887402
EEF1DP6	0	NA	NA	NA	NA	NA
PEX14	9099865959105990	-0.536191392782377	0.3630949122212923	-1.47673e+16	0.13974932467842888	0.29364394710937775
LINC01646	0.21749271706870804	0.5733350123498262	4650053051477050	0.12329644543898485	0.9018723554865482	NA
LINC01777	0.6823399165171008	-0.49476527623815364	4674585323885440	-0.10584153287567168	0.9157080833748041	NA
ENSG00000232663	0	NA	NA	NA	NA	NA
ENSG00000284646	7084058895075860	-1.75035e+16	1.09547e+16	-1.59781e+16	0.11008457586202429	0.25204343690800834
MTATP8P1	0.1752344459927312	-1.46892e+16	4659810173341280	-0.315231282258568	0.7525860556397583	NA
MTCO2P12	1.23998e+16	-1.65264e+16	0.40425659184018775	-4.08811e+16	4.34908e+10	0.0011933651534842612
ENSG00000231510	0	NA	NA	NA	NA	NA
PLCH2	3077134474532140	-0.7721992576019543	0.5302191081039457	-1.45638e+16	0.14528825106496002	0.3008546705692337
ENSG00000284739	0	NA	NA	NA	NA	NA
SPSB1	1.4628e+16	-0.6023750936914315	0.31877376388711204	-1.88966e+16	0.05880300075561768	0.1698448302809755
ENSG00000272235	0.20450707437889862	0.4359090099030494	465587119844823	0.09362565915662249	0.9254065260807101	NA
RPL23AP24	0.11965584977595026	-0.49476864954297617	4674585323871880	-0.10584225450251651	0.9157075108159317	NA
ENSG00000284694	0	NA	NA	NA	NA	NA
LZIC	9417910202136950	0.29352158877475226	0.36348993411510194	0.8075095380270044	0.4193729815784149	0.5926553661168033
LOC101928626	1.22649e+16	0.5996759258699886	1.15321e+16	0.5200060466440671	0.6030593606801886	0.7440485387499801
ENSG00000271264	0.8449895265667661	-1946113677964750	459521491850594	-0.42350873952104473	0.6719241235459892	NA
ENSG00000287356	4013531797819150	-1.15994e+16	0.5075592895606271	-228533489398525	0.02229319837752563	0.09409047857704894
ENSG00000224387	180460616734973	-0.04198861313535404	1.30416e+16	-0.032195859655900286	0.9743158579850651	0.9849786194297863
ENSG00000285629	0	NA	NA	NA	NA	NA
HES3	0.03784879537136576	0.18737808778285117	467104440873861	0.04011481617094101	0.9680015897133457	NA
TP73-AS1	6209454904872180	-0.4649191616035971	0.2578095399900521	-1.80334e+16	0.07133428287924319	0.1923214357016827
SLC2A5	2.18023e+16	-0.4097911325426224	0.46093018027315186	-0.8890525074747244	0.37397486123218165	0.5509999851482669
NDUFB4P8	1416964017732740	0.6901343034668317	3066968377529110	0.22502165608333846	0.8219624271359831	NA
LINC02781	0.055626129337978045	0.16445025033768038	4668699050622240	0.03522399892444608	0.971901125728412	NA
ENSG00000272161	0.5128267445151998	-0.4356254847446625	4641369584139650	-0.09385709904103921	0.925222673345815	NA
ENSG00000237094	2.47812e+16	0.6745448837252624	0.7933685100391704	0.8502289606780066	0.39519780341656463	0.5701642602656745
MTCYBP45	0	NA	NA	NA	NA	NA
ENO1	4.32059e+16	-0.7427647262413813	0.5381122802026294	-1.38032e+16	0.1674895216686102	0.3292853028567678
PLEKHM2	3405074921954520	-0.2964251094635503	0.3649306187483962	-0.8122779899373762	0.4166321371128258	0.5898492584007891
ENSG00000287727	6.71118e+16	0.5110310892511551	1.1317e+16	0.4515597004686777	0.6515862074632957	NA
B3GALT6	150292269431534	-0.7058382995607596	0.48731651851641317	-1.44842e+16	0.14750002172453738	0.3036476937577067
ENSG00000223989	0	NA	NA	NA	NA	NA
ENSG00000228423	1.00486e+16	1.33471e+16	3.81075e+16	0.35024802980032116	0.7261525641533151	NA
ENSG00000286448	1453895793729190	-1.52566e+16	2.76943e+16	-0.5508918526367846	0.5817078128983524	NA
DHRS3	2.16258e+16	-1.25195e+16	0.38765395829698074	-3.22955e+16	0.0012398593376037723	0.014284271093217274
ENSG00000237365	0.2024573162190957	-0.49475524548794625	4674585323909130	-0.10583938706978299	0.9157097859173234	NA
CA6	1235496906405310	-3764737093780840	0.42907220109265937	-8774134246389540	0.0172224	1.75797
LOC100129776	0.14576196622412196	-1.52633e+16	4647441571441230	-0.3284227170462773	0.7425920689793677	NA
ENSG00000284703	0	NA	NA	NA	NA	NA
RPL22P3	308574960684562	-1.6354e+16	1.43202e+16	-1.14202e+16	0.2534442210391988	NA
LRRC38	1.68694e+16	-2.06525e+16	1002546190604210	-2060001068277680	0.03939843869242807	0.1329356468091464
NMNAT1	1793577088122300	-0.18280078004555728	0.288100292925093	-0.6345039714801195	0.5257519757929355	0.6829055535924654
MTATP6P1	749828128901809	-1.52638e+16	0.3406143586012028	-4481259608596010	7.42038e+09	2.97617e+11
CAMTA1-AS2	0.14930736551569868	0.469459299184734	4659408021924140	0.10075513820119714	0.9197448400725929	NA
ENSG00000215720	1.2422e+16	0.3041895158056308	3.49193e+16	0.08711217961201889	0.9305823442601442	NA
PRAMEF18	0	NA	NA	NA	NA	NA
ENSG00000241326	0	NA	NA	NA	NA	NA
ENSG00000285701	722455563684357	0.5830055547943901	1.06144e+16	0.5492588883982773	0.5828277964819866	0.7280889404711636
PGAM1P11	1.25432e+16	1.66037e+16	2.8e+16	0.5929873736672702	0.5531896023058324	NA
CCDC27	1.15312e+16	-101089588527646	2902693071659990	-0.34826137670089496	0.7276438972896908	NA
CHD5	1.85982e+16	-0.497450566772162	0.7133614287184715	-0.6973331424237701	0.48559433152606774	0.651298093299039
VAMP3	3.66489e+16	-0.2915660391348499	0.317634605261045	-0.9179290741801547	0.35865599914478	0.5365413520754232
ENSG00000233645	0	NA	NA	NA	NA	NA
ENSG00000234064	0	NA	NA	NA	NA	NA
DISP3	3.44275e+16	1.0807e+16	1.58693e+16	0.6810036415694688	0.49586918621286447	NA
ENSG00000284708	5917364854702560	-0.25729130115144205	1.51832e+16	-0.16945839065346968	0.8654360984258267	NA
CLSTN1	1.2353e+16	-1059538323631130	0.31556771477255846	-3357562494613180	7.8633e+11	0.010335527729140209
ENSG00000280113	5014847780300630	-1.90157e+16	1.45321e+16	-1.30853e+16	0.19069426566820544	NA
MMEL1	8104608373476880	-1.85989e+16	0.9358703500265568	-1.98733e+16	0.04688549450756737	0.1480911488640536
ENSG00000235146	0	NA	NA	NA	NA	NA
SCNN1D	1.7346e+16	0.6612534801840615	0.49618739421142904	1.33267e+16	0.1826405024856118	0.34723466737230074
ENSG00000225931	4243332239765890	1.47696e+16	1.81396e+16	0.8142189040851842	0.4155195576628459	NA
ENSG00000236601	0.4351281317707239	0.1644446631872148	4668699087976280	0.03522280191728861	0.9719020802096517	NA
TMEM51	4722511412504980	0.15487035398682542	0.3143465282171154	0.4926739762809097	0.6222429683805195	0.7586652054161673
ENSG00000228150	3.30707e+16	1211819126693650	1.78129e+16	0.6803041196343267	0.49631191658136187	NA
C1orf127	7213630986151890	108992381941221	0.9716188276886705	1.12176e+16	0.261964198714018	0.43848543868142703
ENSG00000279457	3095620770022500	-0.3076602323088836	0.31883363811160403	-0.9649553733762267	0.33456716450931895	0.5138322801843168
TTLL10	1.61912e+16	1.62391e+16	1.20114e+16	1.35198e+16	0.17638121218504876	0.33966818665765214
RPL9P11	1625466211724450	-2184144900418700	2.13918e+16	-1.02102e+16	0.30724510509339364	NA
ENSG00000238173	0	NA	NA	NA	NA	NA
TPRG1L	3799293914969880	-1.11821e+16	0.4548147654359958	-2.45862e+16	0.013947403487712473	0.07013068161419599
ENSG00000229393	2.39182e+16	1.10259e+16	1.04669e+16	1.05341e+16	0.2921516669058307	0.4709094515809824
ENSG00000269978	4187056015514720	1121195682046220	1.55918e+16	0.7190912101575605	0.4720847227812818	NA
FBXO42	1.21885e+16	-0.2851220229794553	0.22839279407613758	-1.24838e+16	0.21189028422280567	0.3824703936700776
C1QTNF12	2.37546e+16	-2.1557e+16	0.39957198112495407	-5395019467921970	6.85161e+07	6.75728e+10
ENSG00000287586	0.28200655898858035	-1.69223e+16	4.6421e+16	-0.3645391015335924	0.7154554806757778	NA
ALDH4A1	2277527392546900	-0.8712920752467332	0.5114132270957832	-1.70369e+16	0.08843811296128175	0.21988358008824344
RERE	2558125595364580	-0.2700647386378808	0.23282939156585228	-1.15993e+16	0.24607915666916955	0.4214439370777818
ENSG00000227169	0	NA	NA	NA	NA	NA
ENSG00000283356	0	NA	NA	NA	NA	NA
CLCN6	5239673045416700	0.3454905331719766	0.4071853964370227	0.8484845875984451	0.39616815227091795	0.571170397500762
ENSG00000272482	4547039828969220	-2.15404e+16	1.60648e+16	-1340844502506130	0.17997094394841806	NA
ENSG00000284747	7317277883551100	4.08227e+16	1.58863e+16	2569672806907090	0.010179460780852068	0.05761153932159837
TTC34	1.6509e+16	0.3480442768631247	0.7962640594401157	0.4370965545121404	0.6620413259466976	0.784603138813528
PRAMEF2	0	NA	NA	NA	NA	NA
PRAMEF4	0	NA	NA	NA	NA	NA
CELA2A	0.5949580237706038	-0.7769831869220141	4627135553028830	-0.16791882969873553	0.8666471365059362	NA
CELA2B	2058232282366920	0.35803235354878055	2006818512206830	0.1784079384214292	0.8584026153606037	NA
RER1	3558439929512490	-0.34731491077490956	0.38259617680647945	-0.9077845828830238	0.3639920453444857	0.5419266048503264
PANK4	6860152651310950	-0.13179853359325835	0.2701924175619553	-0.48779508611871714	0.6256949923413182	0.7609652846805679
WRAP73	6366424406404020	-0.014107245155950139	0.3485922024646361	-0.040469193103598713	0.9677190672545786	0.9812737673472519
TMEM274P	1.14401e+16	-2948212640592850	4615949579274050	-0.638701222784266	0.5230173170962668	NA
ENSG00000238290	1.36403e+16	1164533716063480	266250528820009	0.43738268660894813	0.6618338380553866	NA
ENSG00000225387	0	NA	NA	NA	NA	NA
VPS13D	3.84886e+16	0.2786153306992753	0.4084530731151447	0.6821232328462183	0.4951610310500989	0.6586973432245005
HTR6	8158354599119140	0.6137855773688502	1.00829e+16	0.6087368438315135	0.5426988815281095	0.6967610632284986
LINC01647	0.04807678588619824	-0.4947292277673074	4674585323995560	-0.10583382128630003	0.9157142019676988	NA
RPL10P17	0	NA	NA	NA	NA	NA
ARHGEF16	6385531812579410	-0.9556339434416801	0.42947863374132034	-2.2251e+16	0.02607436393489023	0.10366273412478755
RBP7	4.11255e+16	-2.30932e+16	0.38317154484121047	-6026852199961340	1.67184e+07	3.48271e+09
PRAMEF13	0	NA	NA	NA	NA	NA
ENSG00000279625	0	NA	NA	NA	NA	NA
GPR157	1.61091e+16	-0.42297086791866906	0.3180744131635006	-1.32979e+16	0.18358882481461627	0.3483313512512267
ENSG00000231219	0	NA	NA	NA	NA	NA
ZBTB40	9422843123723180	0.59785406035249	0.5095190042606663	1.17337e+16	0.24064766182148126	0.41577708328415197
ENO1-AS1	1.78518e+16	0.5767707311965856	2076532069423610	0.2777567174085014	0.7811991187117175	NA
ENSG00000270136	0.04419547270146332	0.1537769608734366	4667484670864430	0.03294643083315289	0.973717306424756	NA
FBXO44	9827213783242220	-0.33873833810028897	0.41766774787686056	-0.811023450630806	0.41735220383462673	0.5906173049552131
PRAMEF10	0	NA	NA	NA	NA	NA
ENSG00000288398	1786216565726580	-0.8793734200717932	0.41369941996661597	-2.12563e+16	0.033533773058590996	0.12039665147134823
ENSG00000224621	777091404035636	1376352738678930	1200811511327160	1.14619e+16	0.2517184075378123	0.4276167115928699
PRAMEF11	0	NA	NA	NA	NA	NA
ENSG00000285833	0	NA	NA	NA	NA	NA
PRAMEF1	0	NA	NA	NA	NA	NA
ENSG00000215785	0.9211909591790333	1.05251e+16	3884864924839740	0.2709257310075577	0.7864481543969783	NA
NPHP4	6725043824661410	-0.22588949821576662	0.2326723293076668	-0.9708481403350241	0.3316239059822119	0.5105272634512372
LOC105376686	0.5620177459735657	-0.9680026680401443	4334404065417980	-0.22333004801360068	0.8232786428354956	NA
ENSG00000284745	0.4694442142526151	-0.49472630631449416	4674585323897180	-0.10583319632339981	0.9157146978311406	NA
ENSG00000280222	4048853398021030	2815111475158950	1.68038e+16	1.67528e+16	0.0938783730192764	NA
TMEM201	560539723489654	-0.6068885236203522	0.3152474092628153	-1.92512e+16	0.05421457312050763	0.1619298478793216
LINC01714	0.08706616221758183	-1.19934e+16	4.67313e+16	-0.2566450117931194	0.7974528240971979	NA
MTOR	1357891969084370	0.4099864681795487	0.26018197439621454	1.57577e+16	0.11507924529839449	0.25939044965989966
TP73	8624408304755870	-1.12194e+16	0.29612746450956423	-3.78869e+16	1.51444e+12	0.0030702374711161955
ENSG00000285945	0.8446897473880299	-0.5781021732500073	4617687914745290	-0.12519299353340874	0.9003707639559345	NA
ANGPTL7	1180988289608320	-1.5066e+16	0.47982103201134696	-3.13992e+16	0.0016899236114723388	0.017763802904444338
ENSG00000229162	7387963668455100	-0.2626613294267862	1.10366e+16	-0.2379912279934067	0.811887897811842	0.8891047867089772
HES5	8668907177469560	-1.59241e+16	0.5530909382928119	-2.87912e+16	0.003987878049892982	0.03137305690132385
ENSG00000233755	1.50991e+16	2.50227e+16	3173906501128690	0.788387522118712	0.4304700672404058	NA
PARK7	4219351737411610	-0.4395345175795004	0.44839263265830803	-0.9802447354536312	0.32696532707727183	0.5060068582022952
ENSG00000238164	1.03769e+16	1.12921e+16	0.5536877938533545	2039442186428810	0.04140591568183421	0.13709156127025082
ENSG00000233929	97586202266372	-1090566527397300	0.8084125874806425	-1.34902e+16	0.17732983551141498	0.34088404820767765
ENSG00000271742	0.07781703330319499	0.21935791389609505	4673954884793280	0.04693197074061976	0.9625674471939304	NA
ENSG00000226396	2.07238e+16	-1.17519e+16	0.5919042165934121	-1.98543e+16	0.04709616022469115	0.1484205172872908
PRAMEF6	0	NA	NA	NA	NA	NA
ENSG00000229247	0	NA	NA	NA	NA	NA
CLIC4	318992683898537	0.17640908447670428	0.29419749901660364	0.5996280901991906	0.5487541221422185	0.7007891532299132
ENSG00000224311	0	NA	NA	NA	NA	NA
NPM1P39	4577222419232930	1.36643e+16	1.23221e+16	1.10893e+16	0.2674609042627839	NA
ENSG00000272088	2.2095e+16	0.7637571644202363	2556302340329420	0.2987741912882705	0.7651123443452241	NA
LINC01784	0	NA	NA	NA	NA	NA
GPR3	1.38803e+16	0.5904923500173452	0.7278720217030159	0.8112584800769772	0.4172172483982703	0.5905081895487165
ENSG00000241547	3848887051581020	1.62134e+16	1.88979e+16	0.8579514526217115	0.39091927108687896	NA
ENSG00000224129	0	NA	NA	NA	NA	NA
ENSG00000234166	0	NA	NA	NA	NA	NA
ENSG00000237436	1756777383719740	0.032034612180050014	0.8674121942298123	0.036931244906574096	0.9705398269010775	0.9827464505381571
CD164L2	397386123327742	-0.5761831121872066	0.3946538720699284	-1.45997e+16	0.1442981111666539	0.2996181793599714
ENSG00000235282	0	NA	NA	NA	NA	NA
SZRD1	3961015534589510	-0.46694445352251274	0.4264894164762992	-1.09486e+16	0.27357977234455233	0.4511858365619083
PDIK1L	3217594231503440	1406992664020390	0.5209846461525768	2.70064e+16	0.006920592803490612	0.045124210183091935
CAMTA1	7966797739081040	-0.7153216339911344	0.3834892113598984	-1.8653e+16	0.06213965446981102	0.17567659746321576
NECAP2	3.15234e+16	-0.27227021598773843	0.46995357673202315	-0.5793555565233889	0.5623492858269681	0.7117063878738283
ENSG00000284699	0.6028496292518961	0.18551602094835282	4622463353802980	0.0401335839246244	0.9679866272617003	NA
RPL18AP5	0	NA	NA	NA	NA	NA
ENSG00000230035	0	NA	NA	NA	NA	NA
MICOS10-DT	0.10179282934499448	0.16447507396222089	4.6687e+16	0.0352293169715136	0.9718968851726694	NA
ZNF593OS	2.71858e+16	-2.46509e+16	1990130141949520	-1.23866e+16	0.21547162407230416	NA
FBXO6	894499170602624	-0.03475486911134623	0.5778179149861076	-0.060148479667996864	0.9520373786378291	0.973065037667786
ENSG00000225643	6159860537249850	-0.29032950788513534	1.17906e+16	-0.2462387051611007	0.8054974553649981	NA
ENSG00000284666	0	NA	NA	NA	NA	NA
ENSG00000243659	2317211878411730	1.42904e+16	1.74988e+16	0.8166520665129531	0.4141272913348207	NA
ENSG00000228943	0	NA	NA	NA	NA	NA
ENSG00000232848	0.085925581257564	0.18735123222646313	4671044577585940	0.04010906535242027	0.968006174512774	NA
ENSG00000234397	0.14117783682638751	-0.4947505587199663	4674585323923200	-0.10583838446331757	0.9157105814135195	NA
ENSG00000284309	2731270461532430	-1207890609792730	1.85031e+16	-0.6528026938284451	0.5138834867348793	NA
ENSG00000269925	918013517732874	0.13550777317042476	1.14559e+16	0.11828695982867621	0.9058402894083378	0.946668396248158
LAPTM5	2.55784e+16	1.51744e+16	0.6271716774442935	2419493411743940	0.01554214227030921	0.07499263891878621
SLC30A2	4.165e+16	-2094094873398870	0.6571631487948457	-3.18657e+16	0.001439717814092291	0.015904674878081233
PHACTR4	1215384997703390	0.31558948588444996	0.28609828035816354	1103080680839340	0.2699921296898222	0.4469220244561518
ENSG00000233419	0.2788087844945356	-0.49475869883771334	4674585323900370	-0.1058401258199513	0.9157091997721959	NA
ENSG00000235263	0.17888228480467808	-0.4947439743671198	4674585323916770	-0.10583697592080323	0.9157116989909477	NA
ENSG00000228176	0	NA	NA	NA	NA	NA
ENSG00000231251	0	NA	NA	NA	NA	NA
CNKSR1	702798667676061	-1.31555e+16	0.39589295323131785	-3.32299e+16	8.90576e+11	0.011334855223084967
FAM110D	1.84513e+16	-1.88911e+16	0.39716419580776113	-4756507050708550	1.96971e+09	1.03107e+12
ENSG00000261025	6049286315669320	-0.8180664350186502	1.26036e+16	-0.6490724104335858	0.5162915737744367	NA
ICMT	3.00694e+16	-0.3226706640737166	0.35290047648141076	-0.9143389867049767	0.3605387507916912	0.5385309478331023
WASF2	6974334071391040	-0.5679521695071934	0.30642313596437104	-1.85349e+16	0.06381218093896965	0.1789704181713237
MED18	5.07019e+16	-0.26387555688979214	0.39527079309292634	-0.6675817224566759	0.5044006279666677	0.6666468381611657
EEF1A1P46	0	NA	NA	NA	NA	NA
ENSG00000237429	6282369814316120	-0.08508160827081597	1.10322e+16	-0.07712104769616204	0.9385272492238435	NA
ENSG00000271398	0.49575717469581565	1.52165e+16	4637927368717130	0.32808824818854615	0.7428449392483875	NA
ENSG00000225011	0	NA	NA	NA	NA	NA
ENSG00000240731	7325238275887920	0.75627539116544	0.6554213600906995	1153876631455500	0.24855075103885588	0.42411932317437673
ENSG00000235069	0	NA	NA	NA	NA	NA
ENSG00000284676	0	NA	NA	NA	NA	NA
ENSG00000237058	0	NA	NA	NA	NA	NA
LINC01648	0	NA	NA	NA	NA	NA
SLC9A1	1.46047e+16	-0.5449524608390235	0.3215442806240954	-1.6948e+16	0.09011383135230601	0.22226336439015673
ENSG00000225990	0	NA	NA	NA	NA	NA
LDLRAP1	1.45984e+16	-0.588749111333496	0.3837949142423553	-1534020096372920	0.12502470888144826	0.2732447737731256
RNF207-AS1	3718061293092590	-1191289996454360	1550195037450300	-0.7684774932667495	0.44220355695228347	NA
ENSG00000270282	0.29106777746022733	0.32155559757138574	4636934157025860	0.06934659554830333	0.9447137370967167	NA
ATP5IF1	2505457352054100	-0.6038850312239972	0.32795745779730556	-1.84135e+16	0.06557003205855522	0.18238134677754594
ENSG00000235131	1.73058e+16	0.8412149438444158	3.10227e+16	0.2711614194593392	0.7862668844846716	NA
ENSG00000229044	0.6449934106960872	-1.13701e+16	4666734352212910	-0.24364040744088508	0.8075093305145835	NA
SDC3	2.18585e+16	0.022833180385382994	0.5549440586881325	0.04114501277725146	0.967180289959401	0.981117297864406
PIK3CD-AS1	3.50219e+16	0.18502045221652486	2.31594e+16	0.07988985796814371	0.9363248562159636	NA
ENSG00000272449	1.84928e+16	-0.6693426322430581	0.4035450891722751	-1.65866e+16	0.0971850560918026	0.23305919418702573
ENSG00000214973	0.03784879537136576	0.18737808778285117	467104440873861	0.04011481617094101	0.9680015897133457	NA
PAFAH2	4734259401859100	0.05669978352283698	0.2526846696782659	0.22438948747872486	0.8224542499278938	0.8957663725439785
ENSG00000214812	0.13508896302444995	-1161141196675060	4669473884794450	-0.24866638626166662	0.8036188520977502	NA
WDTC1	3571257795130610	-0.9626011980263637	0.3774109242243055	-2550538779461140	0.010755655757807583	0.05973251150588733
RPL37P9	0.43998525861274507	0.6296690357759624	4.65477e+16	0.13527394788684272	0.8923952823012878	NA
DNAJC8	2.23347e+16	0.304600950287559	0.28980779596394207	1.05104e+16	0.29323805675755754	0.47190569698280294
ENSG00000229447	58631303520952	1554555505461810	1.37151e+16	1.13346e+16	0.25702081719071695	NA
ENSG00000229607	0	NA	NA	NA	NA	NA
RPL5P4	1.39566e+16	-0.7895299999921319	0.6211591264497298	-1271059164025700	0.20370760149647607	0.3726226905420524
SESN2	5580216431289130	0.15542096881292639	0.39668977192547766	0.39179474695940447	0.6952098767230948	0.8086092544041692
SERINC2	2.09905e+16	-1.11542e+16	0.4141436757133589	-2.69331e+16	0.007074663012207314	0.04570252382168477
AJAP1	6615275211861180	-0.903963268539509	0.41027778565569933	-2.2033e+16	0.027573915987564947	0.10730430374859519
PTAFR	1050772336737200	0.7115696351773599	0.4715069604861995	1.50914e+16	0.13126321483449413	0.2817218808711309
RPS6KA1	272392340606542	-0.2234747007592076	0.5056484549680198	-0.44195665696900327	0.65852057059878	0.7825657750028578
ENSG00000225126	1.50481e+16	-4003007214063190	2.63176e+16	-1.52104e+16	0.12825085952248852	NA
NKAIN1	7608194399129990	-0.5840813300684503	0.6134560502539604	-0.95211601520051925	0.34103814772057206	0.5196689302284663
SNRNP40	1.22442e+16	-0.3212254911292479	0.4286960547957743	-0.7493082512323934	0.45367143570872603	0.6242722000534944
SLC25A33	2480317345892510	0.26591965684805624	0.3502970725978453	0.7591261179431619	0.44777711677475446	0.6186263547499189
ENSG00000241169	0.9735286321183929	1.63086e+16	4414605955674380	0.3694238112299161	0.7118118524571831	NA
ENSG00000270927	0	NA	NA	NA	NA	NA
GJB3	4959805149789360	-1.02847e+16	0.40572516823281174	-2.53489e+16	0.011248370976978181	0.06124961379044986
LINC01756	0.1159085972146823	0.1873378896034732	4671044668441650	0.04010620811853048	0.9680084524226957	NA
DNAJC16	3.77106e+16	0.7162149005978454	0.3603974252939361	1.98729e+16	0.04689005368793227	0.1480911488640536
ENSG00000231207	0	NA	NA	NA	NA	NA
SYTL1	4730218059426250	-0.8170320779960765	0.34286286669843835	-2.38297e+16	0.017173573050855692	0.07985248239810959
EYA3	6168954223561360	0.321648288910865	0.28302585941855535	1.13646e+16	0.25576303190710437	0.4318063427376394
ENSG00000270330	0	NA	NA	NA	NA	NA
ZNF593	0	NA	NA	NA	NA	NA
RPL7P11	0.2765669107061819	-0.879874880594428	4637406294456130	-0.18973426625273035	0.8495173679226555	NA
FABP3	1.31481e+16	-0.8927710840841877	0.47806186600911116	-1.86748e+16	0.06183455494811767	0.17522937802135233
CFAP107	1897316789392380	0.3183386539184643	3.95185e+16	0.08055434645595762	0.9357963744043253	NA
EPHA2	1.58884e+16	-0.28427870947567346	0.2562229697134264	-1.1095e+16	0.26721568099618986	0.4442940757913021
LINC02780	0	NA	NA	NA	NA	NA
ENSG00000233234	0	NA	NA	NA	NA	NA
ARHGEF19	1130752994782710	-1.37007e+16	0.35026883544892207	-3.91149e+16	9.17282e+10	0.002094665935695356
KAZN-AS1	3999008934737010	0.08515440293903571	1.91994e+16	0.04435263317727815	0.9646233177128526	NA
DRAXIN	3041166057201680	0.7329213085621631	0.7682444003795319	0.9540210227371415	0.34007300105353644	0.5189169830710776
GPR153	1.40678e+16	-0.7254973616257477	0.4453140244719809	-1.62918e+16	0.10327460625883716	0.24233920537634032
ENSG00000270605	2.93874e+16	1.52427e+16	0.7116733852777074	2.14181e+16	0.03220851872169783	0.11743827642497968
ENSG00000238199	1909047602515330	0.9602492158011846	2704047301374780	0.35511553932986883	0.7225030356633271	NA
MAP3K6	521543380871616	-1.04716e+16	0.32107502481999184	-3261405285344530	0.0011086146191495888	0.013235302602303423
KAZN	1.36011e+16	-0.36903667722888783	0.21517845503525393	-1.71503e+16	0.08634043271427494	0.21659374955295194
PRAMEF5	0	NA	NA	NA	NA	NA
ENSG00000233268	0.2436135669207479	-0.597464031682736	4630000972255780	-0.12904188039330905	0.8973245100813131	NA
ENSG00000232912	6234927050002770	1756518757219380	1.25421e+16	1.4005e+16	0.1613647383464983	NA
ENSG00000235084	9770271660404400	-0.7966779422185368	0.8283795590287918	-0.9617305660615014	0.33618496414855875	0.5152207809209841
ENSG00000235143	0	NA	NA	NA	NA	NA
ENSG00000225478	0	NA	NA	NA	NA	NA
ENSG00000225077	8496216661605190	1.56272e+16	1.30004e+16	1.20205e+16	0.22934295145269584	0.4028811756543143
TNFRSF1B	2.21849e+16	0.8737332555801183	0.6516280240193809	1.34085e+16	0.17997024530768704	0.34388736034785017
ENSG00000223944	0.07611021367948516	-0.4947006241534023	4674585324032220	-0.10582770232262678	0.9157190569299187	NA
ENSG00000238249	0.9346527626109195	-1.71979e+16	4.26166e+16	-0.4035494875642234	0.6865440367323941	NA
ZMYM4-AS1	0.7180845428559417	1.08729e+16	4045070144045330	0.26879472585341435	0.7880876521917469	NA
TMEM51-AS2	1.51718e+16	1213580844067410	2295826042677760	0.5286031352148691	0.5970807849345661	NA
ENSG00000233372	0	NA	NA	NA	NA	NA
ENSG00000283259	0.08319209586526745	-0.49474186959286526	4674585323940400	-0.10583652566123808	0.9157120562396436	NA
KIAA0319L	1466086551064680	-0.12074330491045838	0.24351222314308738	-0.4958408385089968	0.6200067093290356	0.756706939137458
ENSG00000284543	1.86532e+16	3.89119e+16	2404635735289320	1.6182e+16	0.105618818767079	NA
ENSG00000226166	0	NA	NA	NA	NA	NA
UBE4B	1.63511e+16	0.01401614219727802	0.2884530284893185	0.04859072643710185	0.9612454604678102	0.9777691118809341
TMEM51-AS1	3839866082256900	-0.08731406071658238	0.6964218637039225	-0.12537524346550838	0.900226486302903	0.9428063262644932
ENSG00000236266	8235241064061530	-0.22873731079037013	0.9637184560037381	-0.23734868764356518	0.8123862937126851	0.8895074382485635
PLA2G5	2.62213e+16	-1.66304e+16	0.7704827593582759	-2158439264063010	0.030893695768066064	0.11460926750955275
ENSG00000231103	0	NA	NA	NA	NA	NA
PTPRU	8938321044318000	-1712835467355280	0.331222967738098	-5171246061383170	2.32538e+09	1.869e+11
ZMYM6	3.21887e+16	1.03993e+16	0.4332077727649191	2400535094496690	0.016371120853049224	0.07727547565664739
LOC107985097	0.4079036590867727	-0.7545722412431638	4636516837724790	-0.16274549789264703	0.8707188223719224	NA
FTLP18	0	NA	NA	NA	NA	NA
GJB5	2.677e+16	-1.44383e+16	0.49973197328402436	-2889199356378130	0.0038622413139860774	0.030787839291302525
AGO4	1.31795e+16	0.5894566708834518	0.4903352907788372	1.20215e+16	0.22930533742398657	0.4028630347255323
CDCA8	3140090639811930	0.3690863519510268	0.5001280156548553	0.7379837569542155	0.46052431969919505	0.6302187951909818
ENSG00000272420	1433320358185720	-0.7098087124379738	1.03141e+16	-0.6881916157938679	0.4913321230154848	0.6554694526796221
ENSG00000224333	0	NA	NA	NA	NA	NA
CPLANE2	1.13012e+16	-0.784175425278316	0.46460413041232634	-1687835673312620	0.09144277762209388	0.2243860757960103
ZBTB8B	1.56766e+16	0.3336584466626522	4234987438328650	0.07878617151089609	0.9372027033899903	NA
RPL22	3127595024498320	-0.5746371176773604	0.3442499503219182	-1669243865220600	0.09506906006395975	0.22973897504802773
ENSG00000272510	0.36225206862666387	0.006760836835840962	4621198171595850	0.0014630051741551305	0.9988326911755818	NA
RNF207	1.20239e+16	0.5157194278093411	0.7749232011835147	0.6655103718945308	0.5057241118582221	0.6676376569606374
LINC02810	0.03842485506354439	-0.49470062403656423	4.67459e+16	-0.10582770229763248	0.91571905694975	NA
ENSG00000232273	2.31107e+16	-1131149116278950	1690999847175340	-0.6689232516303496	0.5035444370974722	NA
PAX7	0.41973259384465356	-0.2370262358671852	4635761012437970	-0.05112995152925965	0.9592219693307393	NA
ENSG00000287396	0	NA	NA	NA	NA	NA
TAS1R2	5309501942159210	1240891960754760	1753408420204270	0.7077027499447051	0.47912986934263246	NA
ENSG00000223589	1.15888e+16	-1.75456e+16	3.15173e+16	-0.5566985455908128	0.5777334107976067	NA
AADACL3	1.35892e+16	-1.68182e+16	213796194143519	-0.7866464893453613	0.4314888367819524	0.6037157069554867
ENSG00000229259	0.42621104614405875	-0.24233437111999065	4607566348072420	-0.052594873912422645	0.9580547013448271	NA
ENSG00000270171	1.54479e+16	-2.27206e+16	2.68496e+16	-0.8462177275705379	0.39743129421203444	NA
EXTL1	2.26397e+16	-2.54196e+16	0.4670498834490888	-5442577192397410	5.25152e+08	5.46989e+10
ENSG00000269732	0	NA	NA	NA	NA	NA
CASZ1	1.60371e+16	-0.28087499291444645	0.4142528456016783	-0.6780279143441773	0.49775399439789386	0.6607482798382861
AGMAT	3555942175034150	1.15953e+16	0.7200147827844842	1610429851352280	0.10730404811589038	0.24808744533249175
ENSG00000237301	2179525695224820	1770874430081650	2508232753473270	0.7060247609116164	0.48017273928925414	NA
FAAP20	1.6564e+16	-0.9014005834192946	0.48373422611238254	-1.86342e+16	0.06240303796665797	0.17625391189769213
DNALI1	4350508328971220	-1281248914112170	0.48291821671952667	-2.65314e+16	0.0079747140911612	0.0495295978615929
ENSG00000227527	4681044280342550	0.0887837219228252	1.12699e+16	0.07877976497766545	0.9372077992250762	NA
IFFO2	1.22311e+16	-0.43372470410005487	0.2846049966332701	-1.52395e+16	0.1275203947518317	0.2765673917835593
RRAGC	86324438778652	-0.013435276958323174	0.3606520953712855	-0.03725273506172693	0.970283491266897	0.982691328529459
ENSG00000228589	1.47419e+16	-0.5753871109256032	0.7702179924465955	-0.7470444946344185	0.45503670303881416	0.6255236121818786
GRIK3	6868215533788680	-200960001211797	0.6258457543674806	-3.21101e+16	0.0013226709877254745	0.014963094262538515
PLA2G2D	1.15236e+16	1.74214e+16	1.6892e+16	1.03134e+16	0.3023803315942899	0.4817085032772086
YRDC	3756902684217880	-0.15594843046087564	0.3298823871471367	-0.47273948697151363	0.6363990512448339	0.7678736176757405
ENSG00000250575	0.18187596397381908	-0.4997392226992472	4645685825865920	-0.10757060236764913	0.9143363175547152	NA
PRAMEF33	0	NA	NA	NA	NA	NA
FBXO2	1.06202e+16	-1457383475624640	0.4664372868152595	-3124500370833050	0.0017810729734854358	0.018419759247064422
ENSG00000230163	0	NA	NA	NA	NA	NA
ENSG00000227538	0	NA	NA	NA	NA	NA
ENSG00000232208	0.16676385679365913	-0.5974433120481012	4.63e+16	-0.12903739759935956	0.8973280571783562	NA
ENSG00000236500	0	NA	NA	NA	NA	NA
GUCA2B	3.73807e+16	0.10980578807629049	2.01136e+16	0.054592705323291184	0.9564629504022063	NA
RCC2	3.93928e+16	0.030783747407554688	0.24656046281386315	0.12485273208946879	0.900640139790599	0.9430558061861711
HSPA5P1	3464375219928030	3.15423e+16	1.68512e+16	1.87182e+16	0.06123212083033318	NA
ENSG00000231868	3.53251e+16	-0.35198863157526256	1.15304e+16	-0.3052695710500521	0.760160849302954	0.8537538503889424
ENSG00000284650	1.4843e+16	-1.16331e+16	3605259741676760	-0.32266921729623543	0.7469457671919012	NA
ENSG00000237329	0.4151094912891605	-1.61512e+16	4655010921223220	-0.34696446684522203	0.7286180137774412	NA
ENSG00000236948	0.13420867861213906	-0.4947436298767462	4674585323949790	-0.1058369022257385	0.9157117574626988	NA
ENSG00000270850	0	NA	NA	NA	NA	NA
PSMB2	358151699675113	-0.27622563768904457	0.4347136119215984	-0.6354198030929441	0.5251546558746867	0.6824048872498222
ENSG00000274944	1653590589372680	0.6695432617677552	2136583504844890	0.31337097766106764	0.7539988310612116	NA
CASP9	1790507279626110	-0.0682082196156785	0.3619008698494807	-0.1884721074145171	0.8505065787421325	0.9135103806503201
DDI2	1.13045e+16	1.06306e+16	0.4714131067514273	2255039612753280	0.024130842464966974	0.0987038967986978
ENSG00000284748	0.6818814919900609	0.46936905079998303	4659408286440310	0.1007357634156956	0.9197602206626522	NA
ENSG00000272078	6370926190684960	0.45077845015305246	0.7217829773868557	0.6245346098145061	0.5322765483010661	0.6880971960115994
UQCRH	4343643921331670	-0.9550844530939789	0.4934098237271339	-1.93568e+16	0.05290667558896684	0.15958773376902455
ENSG00000224592	1.65645e+16	-1.79042e+16	0.5026093047975684	-3562241448636540	3.67702e+11	0.005995715438715021
ENSG00000233728	0	NA	NA	NA	NA	NA
RPS29P6	0.22268212254654254	-1.67702e+16	4648309652561300	-0.36078098557380195	0.7182631781407924	NA
ENSG00000231606	2.66125e+16	-0.2171174115766441	2.01733e+16	-0.1076258799186827	0.9142924670234688	NA
ENSG00000215900	0	NA	NA	NA	NA	NA
AGO1	154708586990419	-0.3254656452982062	0.24156972505215596	-1.34729e+16	0.17788529167287123	0.3415979897941554
ENSG00000284632	2.10013e+16	-1.21033e+16	2361951698182720	-0.5124295975470926	0.6083503810089272	NA
PRAMEF7	0	NA	NA	NA	NA	NA
GPR199P	8205232075355890	0.26539608747870624	0.9392968317967203	0.28254762338657863	0.7775236352442975	0.8654208583129434
THRAP3	3.06715e+16	0.8478350213434847	0.33902962649623475	2500769711796560	0.012392373120119031	0.06496925969369029
ENSG00000254553	0.072311160351613	-1.43452e+16	4658389936673830	-0.3079425293313515	0.7581260634686502	NA
ENSG00000230415	1427100587201320	0.2761159654484537	1.10893e+16	0.24899295819943776	0.8033662284570966	0.8826608661509945
ENSG00000284653	0.2651728362087799	0.6748085391353502	4635844790915610	0.1455632294803534	0.8842661973547941	NA
ENSG00000237749	1.80477e+16	-3128872693377110	1.79127e+16	-1.74674e+16	0.08068305458514997	NA
PADI6	1.3679e+16	2.96921e+16	4371952707707970	0.6791491842741945	0.4970433411620725	NA
ENSG00000284705	0	NA	NA	NA	NA	NA
ENSG00000287828	2.60538e+16	0.9286138719255054	2.40508e+16	0.386105165829616	0.6994187841631488	NA
ENSG00000228776	0	NA	NA	NA	NA	NA
MIR34AHG	9929792176287940	1810640848081290	0.7552400684323108	2.39744e+16	0.016510198143580287	0.07777011885122094
PADI4	1.03028e+16	-0.8564008427295843	0.9530679137027647	-0.8985727359159338	0.3688802863192106	0.5459396147025289
ENSG00000223814	0	NA	NA	NA	NA	NA
C1orf122	1.06189e+16	-0.7713726617681766	0.5471144027328735	-1.40989e+16	0.1585713365228299	0.31774588387749464
HSPE1P24	0	NA	NA	NA	NA	NA
LINC01654	0	NA	NA	NA	NA	NA
EPHA10	3.48726e+16	0.001215958684500774	0.5471380061785449	0.0022223985005055125	0.9982267840081639	0.9988628465604679
PRAMEF31P	0	NA	NA	NA	NA	NA
FHL3	6777370340812310	-0.8630101311195294	0.4364706695360552	-1.97725e+16	0.048013766703470843	0.1502684420130856
ENSG00000284743	0	NA	NA	NA	NA	NA
RHBDL2	3380403903483230	0.08726177743133329	0.3701222550013766	0.23576474057472913	0.8136152298742875	0.8903754981443891
TMEM35B	0.2697565124126659	1393315166329820	4.64264e+16	0.3001125308865112	0.76409132125318	NA
INPP5B	4033267257612860	0.573235277352661	0.2634219288887638	2.17611e+16	0.0295469842295971	0.11136910317219745
FAM183A	7917019588054560	-1.97983e+16	0.5879187003487508	-3367530665537070	7.58446e+11	0.010106836329959616
ENSG00000271806	3.42348e+16	-0.8003347344489596	1358219336764350	-0.5892529378616972	0.5556916100347689	NA
ZMYM4	7887480825798240	1005279979088440	0.5082579117065071	1.97789e+16	0.04794073145049968	0.1501780010068975
ENSG00000279214	0.49886151592391453	-1.38437e+16	4597875330307630	-0.30108971415478675	0.7633460842365862	NA
UTP11	7040954725185330	0.8253019941614974	0.39635736417789286	2.08222e+16	0.03732266412495391	0.12864126086627284
ENSG00000271164	0	NA	NA	NA	NA	NA
ENSG00000271741	0	NA	NA	NA	NA	NA
ENSG00000214141	0.2846405435588258	-0.49471725518421655	4674585323788690	-0.10583126008346225	0.9157162340995005	NA
C1orf216	5532698195060700	-0.2971787067732177	0.36635450016097715	-0.8111779891952647	0.4172634638891593	0.5905326596393197
ENSG00000224751	0.7689069827218213	1.43786e+16	4585951345959160	0.3135358354740393	0.7538735993776661	NA
ENSG00000279096	0.8378230643877334	1.2086e+16	464241932483108	0.26033769238033705	0.7946033003663767	NA
ACTL8	1687699082860720	-0.8499957163504639	3672360020522120	-0.2314576216929883	0.8169593045702042	NA
ENSG00000230585	2.32377e+16	-0.4068797389415462	2127419508221530	-0.1912550568278314	0.8483257705210152	NA
RLF	6344354868749510	1.10786e+16	0.45964243103381497	2410258213735890	0.01594123370702985	0.07614419422765896
ENSG00000284989	0	NA	NA	NA	NA	NA
CTNNBIP1	1.06328e+16	-1.2069e+16	0.4802287564644354	-2.51318e+16	0.011964805880677543	0.06354442104591468
ENSG00000231630	0	NA	NA	NA	NA	NA
CLSPN	962598783944842	1.70085e+16	0.5290730405910584	3.21477e+16	0.0013055073719668445	0.014839606346716664
ENSG00000255811	0	NA	NA	NA	NA	NA
GNL2	1.16887e+16	1.181e+16	0.5039599146193718	2.34344e+16	0.019106937273918875	0.08540444589893294
GJA4	2.51584e+16	-1.2221e+16	0.5757169887924837	-2.12275e+16	0.03377456979580937	0.12098751401674823
TUBAP8	0.3695800884952179	-1.26289e+16	4584881748276710	-0.2754458054786739	0.782973756846469	NA
ENSG00000225142	0.2816665285515691	-0.49471855291025296	4674585323917250	-0.10583153769363317	0.9157160138356009	NA
ENSG00000230138	6604604431753970	2.59345e+16	1.41789e+16	1829087432750480	0.06738651131131695	NA
ENSG00000223390	0.12708018193830728	-0.49476025449807703	4674585323987850	-0.1058404586090646	0.9157089357279836	NA
LINC02793	0.5668742782752655	2088132397632260	4614344430871880	0.4525306744901374	0.6508867283712148	NA
ENSG00000284720	0	NA	NA	NA	NA	NA
ENSG00000225028	1.98325e+16	-0.5246392125215843	2.22007e+16	-0.2363161096142557	0.8131873872437013	NA
ENSG00000225671	0	NA	NA	NA	NA	NA
MORN1	1.90419e+16	-0.036215564598553435	0.3681090527104758	-0.09838270570063272	0.921628406904572	0.9550974215039555
ENSG00000226147	0.03805510683974258	-0.49470062403807397	4674585324032220	-0.10582770229795543	0.9157190569494937	NA
PRKCZ-AS1	6257963526954290	-0.09221653945260806	0.5049950387077567	-0.18260880282820807	0.8551049768306414	0.9159737932444224
ENSG00000286518	1.75483e+16	1461388648076990	2179603380090430	0.6704837501290539	0.502549461908141	NA
TTC22	1.72938e+16	-0.4315242497010629	0.3266314873006381	-1.32113e+16	0.18645639581623905	0.3515402869461636
RPL6P1	0.7046701401685869	-1.40491e+16	4630086282898180	-0.30343152529533785	0.7615610237150291	NA
TIE1	4414895395735100	-0.9185974539088538	0.3608383065861265	-2.54573e+16	0.010904902085469065	0.06019382872663407
MYCBP	4658809165636470	-0.016078610285057193	0.33258618404900714	-0.04834419184017573	0.9614419357108607	0.9779202390283106
MICOS10	1268526252743680	-0.5722419501685018	0.3710987280779767	-1.54202e+16	0.1230685440060117	0.27070836395676423
DLGAP3	4488396987988830	0.5932084192824093	0.6726582281328125	0.8818868103777714	0.3778380203591582	0.5543742407382647
GOT2P1	0.10122865810954786	-0.49474393011021195	4.67459e+16	-0.10583696645246357	0.9157117065033965	NA
ENSG00000236723	1.2833e+16	285507121872609	2.9415e+16	0.970616254205178	0.33173940875995117	NA
ENSG00000232467	0.46438740570699555	-0.49470278005381785	4674585324009870	-0.10582816351921039	0.9157186910031411	NA
RIMS3	5785699622704680	0.33465187763162096	0.415256448644635	0.8058920667551314	0.42030508593816096	0.5934796188565193
ECHDC2	201350049454004	-0.38214589458752485	0.4833728148369841	-0.7905820990706776	0.429187896241557	0.601652880709427
RAB3B	1366353790279360	-2.14934e+16	0.5359922185934001	-4010017096600650	6.07144e+11	0.0015281344118417196
SMIM12	1.38468e+16	-0.24415146069751548	0.46847247423324817	-0.5211650078206189	0.6022518281766182	0.743392652048229
ENSG00000225779	0.2879477645204574	0.30293922819244284	464753203252313	0.06518281661589283	0.9480284423844747	NA
LOC105378736	1.2013e+16	-0.5317760279609904	3.19982e+16	-0.1661893786660616	0.8680079178130886	NA
TNFRSF9	2284365841887240	2836927779356210	0.6917434584393358	4.10113e+16	4.11143e+11	0.0011404185404004826
ENSG00000237130	0.14631553589878527	-0.8798764206848373	4637408924112400	-0.1897344907648497	0.8495171919834048	NA
TMEM61	1.59554e+16	-2.48536e+16	0.781689702136912	-3.17947e+16	0.0014754324702090683	0.01620277239339329
ENSG00000229716	0	NA	NA	NA	NA	NA
ENSG00000226133	0.3142829133077096	-1.46894e+16	4.65981e+16	-0.3152361790085129	0.7525823379806309	NA
ENSG00000227416	0.03784879537136576	0.18737808778285117	467104440873861	0.04011481617094101	0.9680015897133457	NA
ENSG00000232335	0	NA	NA	NA	NA	NA
ENSG00000260971	1860019590345010	1.57491e+16	2041808955331270	0.7713323337248651	0.4405099717876736	NA
ENSG00000259832	0.11937043929374218	-1.43457e+16	4658388793763400	-0.30795391713619913	0.758117398089958	NA
LINC02808	0	NA	NA	NA	NA	NA
ENSG00000238242	0	NA	NA	NA	NA	NA
ENSG00000285839	0	NA	NA	NA	NA	NA
LINC01343	7556978126035180	-0.09351223383582166	1242901733792180	-0.07523702903729071	0.9400261229207529	0.9656347185618404
ENSG00000232762	0.4830009327047381	0.3372800302482573	4628120895364150	0.07287623592246706	0.9419046046358057	NA
ERI3	1.68868e+16	-1.10434e+16	0.47659628029656553	-2.31713e+16	0.02049638860952946	0.0890474086962213
CZIB	8117367461374620	-0.264616980206014	0.33969264081735706	-0.7789894404815526	0.43598593506169314	0.6082589260086425
FAM151A	7.42834e+16	-2.50021e+16	1.16901e+16	-2.13874e+16	0.03245644847900797	0.11790210050171399
PODN	118530750286077	-1.87121e+16	0.4778159232011127	-3.91617e+16	8.99687e+10	0.0020730367676297357
CYP4Z2P	1.48395e+16	-1.55882e+16	0.8403812578230174	-1.85489e+16	0.06361154038974054	0.17850578653698324
OSBPL9	114713529586728	0.36872929049730513	0.3475613002004024	1060904336255780	0.28873337844136815	0.4674829027583893
ENSG00000228121	0.4213083589897056	-1.5435e+16	4639726651055320	-0.3326712484265897	0.7393824549520838	NA
C1orf210	2827114441328210	-0.6545544723049748	0.428834024169796	-152635853363586	0.12692059859482116	0.27567656349752884
PARS2	1.96355e+16	-0.9134944913570399	0.4028594089154797	-2267526762788580	0.02335806591234988	0.09686266821056728
ZYG11A	1.0497e+16	170289167251245	1.12685e+16	151119110562481	0.13073976786490119	0.2809745157042353
ENSG00000227742	2063672223890930	0.9829444665039413	2547415706040150	0.38585946697796153	0.6996007509310894	NA
ENSG00000284686	1590605396926530	2.40887e+16	3768299331031380	0.6392450460333501	0.5226635320229934	NA
ZYG11B	712239675420503	0.6104267899540754	0.3721882502622602	1.6401e+16	0.10098390685722149	0.2390073948569789
LINC01755	0.4803545207486927	-1.66439e+16	4625810186715780	-0.35980402297263175	0.7189936945109677	NA
NFIA	1264078907582430	-0.25920967757411834	0.2663618716756946	-0.973148581452062	0.33047946176087417	0.5093031034836752
ENSG00000259818	0.6890825844786952	-0.11932895698013223	4582815726169220	-0.026038349370830882	0.9792267504368417	NA
ST3GAL3-AS1	0.38294781943428563	-0.3586248347411333	4624588254078350	-0.07754740855574928	0.9381880782172798	NA
L1TD1	8359942265933840	0.38258281817914847	1.27946e+16	0.2990200313432232	0.7649247616020797	0.857406193823448
ENSG00000234318	0.36861589892973023	-0.4947116044802826	4674585323821590	-0.10583005126877071	0.915717193207944	NA
ENSG00000284773	3600354942424400	0.301503303945232	0.7098846936881857	0.42472151692520677	0.67103969638503	0.7908897264374954
ENSG00000234481	0	NA	NA	NA	NA	NA
TXNDC12	8900802262037140	-0.08497040519320587	0.3958219403268165	-0.21466825493061031	0.8300259744584592	0.9000839407505281
ENSG00000235612	0	NA	NA	NA	NA	NA
TXNDC12-AS1	1.14566e+16	-3189353139379290	2.76679e+16	-1.15273e+16	0.24902202030477064	NA
SF3A3	1.95891e+16	0.18643558523043105	0.22636329790661214	0.8236122505484367	0.4101599129358042	0.5838794102631926
ENSG00000227485	0	NA	NA	NA	NA	NA
HSD52	6618498555109200	0.5458795743166046	1.17315e+16	0.46531115563535125	0.6417086471244702	NA
ENSG00000235545	3167633683122790	1532179796693180	1.58536e+16	0.9664583840210332	0.33381486146643846	NA
ENSG00000236646	0	NA	NA	NA	NA	NA
PCSK9	2.09836e+16	-0.589478445316845	0.5176751684651245	-1.1387e+16	0.2548269076230954	0.43047507812374786
MTCO2P34	0	NA	NA	NA	NA	NA
ENSG00000231622	0.691634463732788	-1.36152e+16	4632590766147500	-0.29390020033837355	0.7688341650154369	NA
ENSG00000238063	0.06540274945923992	-0.4947006240609998	4674585324032220	-0.10582770230285979	0.9157190569456024	NA
ENSG00000235804	0	NA	NA	NA	NA	NA
PIGQP1	0	NA	NA	NA	NA	NA
TTC4	1088006041559390	0.19603403784603304	0.878796842807442	0.2230709400591089	0.8234802949892653	0.8962707374423337
KLF17	0.3118128157075194	-1.35063e+16	4638381574009290	-0.2911845657176821	0.7709101661579006	NA
PLPP3	3549021778648700	-0.523531824515754	0.37971177032456055	-1.37876e+16	0.16796841888260683	0.32987737099455683
ENSG00000285079	0.368006449896847	1.2232e+16	4591113523938850	0.26642760288996564	0.7899099091890727	NA
RSPO1	3773998706730530	-1.13086e+16	0.447187627907662	-2.52882e+16	0.011444538461752835	0.06176672764097142
SNIP1	5825862174051940	0.32183638783117985	0.26822013799646993	1.1999e+16	0.23017956404288997	0.40380818079707814
RPS13P2	2.80529e+16	-1.62199e+16	0.7326894640738787	-2.21375e+16	0.026845895200686844	0.10568544941660263
ENSG00000224570	0.1575077612802877	-1.4345e+16	4.65839e+16	-0.3079397173372748	0.7581282032178955	NA
RPL23AP85	0.24987992633611977	-0.4947664998342108	4674585323864890	-0.10584179463113169	0.915707875690714	NA
ENSG00000185031	2.17589e+16	-2.6938e+16	2.43121e+16	-1.10801e+16	0.26785750485915877	NA
ENSG00000278967	0.6516080062123941	0.12078062986513262	4664550633122750	0.025893304492714677	0.9793424404985205	NA
CPT2	2.37613e+16	0.006871582509987955	0.35278715759015955	0.019477983713825604	0.9844598001629081	0.9912185697712751
ENSG00000272491	4573206004154470	1.35429e+16	1.75346e+16	0.7723570013011192	0.4399030135075669	NA
FOXJ3	1.45692e+16	0.20172603595224053	0.26325142907593085	0.7662865750067999	0.44350580459137917	0.6150095775528465
TUT4	69459477804717	1.25379e+16	0.6523523467043912	1921954603737170	0.05461147015661272	0.16278188980102914
GTF2F2P2	0	NA	NA	NA	NA	NA
ENSG00000287703	0.11354638611409727	0.46213743343052127	4642962734480240	0.09953502964788606	0.9207134763463312	NA
KLF18	0	NA	NA	NA	NA	NA
ENSG00000229032	0	NA	NA	NA	NA	NA
ENSG00000229294	0	NA	NA	NA	NA	NA
TACSTD2	1.85657e+16	-0.7430017350348417	0.3089470451158501	-2404948507457730	0.016174744689180297	0.07674407176753072
FOXD3	3479721301694730	-2537617197357510	0.5606057016299458	-4526563304617590	5.99506e+09	2.48759e+12
MAGOH-DT	6.58289e+16	0.040855548945875515	0.8260646952173206	0.04945804993533498	0.9605542675635302	NA
ENSG00000232993	0	NA	NA	NA	NA	NA
RPS15AP7	0	NA	NA	NA	NA	NA
GAPDHP51	0.4010569820527282	-1.41108e+16	4620422227930220	-0.30540119924323894	0.7600606085293697	NA
LINC01738	1.5676e+16	-3.08533e+16	2591317719794750	-1.19064e+16	0.23379474472234546	NA
ENSG00000277397	0.06540274945923992	-0.4947006240609998	4674585324032220	-0.10582770230285979	0.9157190569456024	NA
ENSG00000271200	2.83163e+16	0.19336275055580363	1.73387e+16	0.11152091806234621	0.9112032788474613	NA
ENSG00000235446	0	NA	NA	NA	NA	NA
CYP4A43P	0.24957628759580233	-0.4947614178159411	4674585323894440	-0.10584070747129945	0.9157087382737158	NA
LINC00466	0.9927281674624943	-0.2744121728965016	4437231629479050	-0.061843103045021476	0.9506877778924306	NA
NFIA-AS1	0.4794128273544625	-0.5677292513379552	459995397654779	-0.1234206373003821	0.9017740158052653	NA
MAGOH	1.04822e+16	-0.3908769293222539	0.3477535775258965	-1.12401e+16	0.2610106981296047	0.4374822169389064
ENSG00000231413	0.25307164527386966	-0.49475884296748396	4.67459e+16	-0.10584015665257805	0.915709175308725	NA
DEPDC1-AS1	0.18203590130990688	1.10876e+16	4650157032882330	0.2384345498054012	0.8115440731258781	NA
ENSG00000242391	0.16010406991614562	0.7768834709163803	4656870504951640	0.16682522524307294	0.8675075699446937	NA
LINC01707	0	NA	NA	NA	NA	NA
ENSG00000284808	0.600742859322786	-2.04e+16	4645357204953670	-0.4391475713490782	0.6605546113408923	NA
ENSG00000242267	4862761740972190	-2.83584e+16	1.4993e+16	-1.89145e+16	0.058564856497460425	NA
ENSG00000237227	0	NA	NA	NA	NA	NA
TUBB6P1	0	NA	NA	NA	NA	NA
ENSG00000116652	9303734882596850	-0.10994286874813436	0.994073718552384	-0.11059830543376424	0.9119348913112469	0.9498546329652604
ENSG00000203605	0	NA	NA	NA	NA	NA
CDKN2C	8309866096675200	-0.41271322251031456	0.43948760364254436	-0.9390781880755694	0.34769060212158853	0.5266436891461812
ENSG00000285778	0	NA	NA	NA	NA	NA
CAPZB	769079556582545	-0.10396890332000003	0.4079785815042001	-0.25483912154572186	0.7988473579448996	0.8804442483639326
ENSG00000233407	0	NA	NA	NA	NA	NA
LRP8-DT	2.37913e+16	3987364156000720	297286281924118	1.34125e+16	0.17983799839685666	NA
ELOCP18	0	NA	NA	NA	NA	NA
C1orf87	1759635059453980	0.7298111232114292	4019243175759170	0.1815792404931007	0.8559129416860873	NA
ENSG00000280317	0	NA	NA	NA	NA	NA
ZSWIM5	1.12215e+16	-0.49524853834613375	0.314167886391124	-1.57638e+16	0.11493784010601077	0.2593055592622621
OMA1	1.13016e+16	0.5045619469026245	0.4689663874369182	1.0759e+16	0.28197101801677527	0.46051506662499736
SLC35D1	7119068622742920	1.14388e+16	0.43524056829228347	2628163361910740	0.008584727792250453	0.05186659303900355
ENSG00000227644	0	NA	NA	NA	NA	NA
LRP8	1.59994e+16	1839336666882440	0.5800237816902839	3.17114e+16	0.0015184189767071424	0.016488576281636337
TCEANC2	2.94825e+16	0.7547144016910231	0.33501306389202495	2.25279e+16	0.024272332480958198	0.09910393351975233
KTI12	7093956061789310	0.22792791861211897	0.4302037900775652	0.5298138321166902	0.59624101394894	0.7389218903519462
LRRC42	7052207548906910	-0.3348130221892951	0.28905167026953654	-1158315473067790	0.24673531927308315	0.422186031595004
ENSG00000234204	0	NA	NA	NA	NA	NA
ENSG00000233099	0	NA	NA	NA	NA	NA
GDI2P2	2.27839e+16	2458774131820130	177500330305532	1385222285270020	0.16598450842028242	NA
ENSG00000237180	0.04419547270146332	0.1537769608734366	4667484670864430	0.03294643083315289	0.973717306424756	NA
ENSG00000213561	2313673553846280	-1.11037e+16	2.09021e+16	-0.5312261290821498	0.5952620884170501	NA
ENSG00000234496	0	NA	NA	NA	NA	NA
LINC01360	0	NA	NA	NA	NA	NA
LINC02567	0	NA	NA	NA	NA	NA
KANK4	6157472791969200	-2.93332e+16	0.5430388072812251	-5.40168e+16	6.60187e+07	6.60673e+09
ENSG00000227556	0	NA	NA	NA	NA	NA
DNAJB4	4204204130305250	0.2439455777560046	0.3873754932219483	0.6297393150171093	0.5288651555446677	0.6854300959907932
ENSG00000271355	0	NA	NA	NA	NA	NA
USP1	1.04091e+16	1005019489915090	0.3837132151663298	2619194362329810	0.00881377139757934	0.05276732715259785
ERI3-IT1	2484233808574420	0.39349509139642946	1.82216e+16	0.21594933494122703	0.8290272405322936	NA
ENSG00000233271	0	NA	NA	NA	NA	NA
ENSG00000285954	5212803454318990	4318869139453850	1461771774568430	2.95454e+16	0.0031313141955809955	NA
ENSG00000233333	0.43696750330334094	-2478389676600610	4633792683562390	-0.5348512214178875	0.5927527405621207	NA
AK5	8922963689608780	-0.5973272201568388	0.5689029931649794	-1.04996e+16	0.2937350219270401	0.47239644498507355
ENSG00000234108	0	NA	NA	NA	NA	NA
ADH5P2	0.03784879537136576	0.18737808778285117	467104440873861	0.04011481617094101	0.9680015897133457	NA
ENSG00000225167	0	NA	NA	NA	NA	NA
SPATA6	2115288737664020	-0.1794777333589573	0.3776941569361054	-0.47519330141323735	0.6346492011743959	0.7669140212826376
ENSG00000213579	0.04419547270146332	0.1537769608734366	4667484670864430	0.03294643083315289	0.973717306424756	NA
GIPC2	1.92378e+16	-0.19089276115728818	0.528967124867059	-0.36087830827910844	0.7181904199167045	0.8244409256972292
ENSG00000237852	1564725778213100	-0.6073891269267848	4638285922219920	-0.1309512041974512	0.8958139083067279	NA
RPE65	6341340376715150	-206273769749208	1.64651e+16	-1.2528e+16	0.21027977943506465	NA
ANGPTL3	2.04074e+16	-1.08011e+16	2398454633118540	-0.4503375217237671	0.6524670876980581	NA
ENSG00000285407	0.2737212497741902	-0.49475889333360445	4674585323900700	-0.10584016742703363	0.9157091667599698	NA
ENSG00000272506	1.31959e+16	0.43987398624249674	4537648070613810	0.09693876197476767	0.9227750261435974	NA
GNG12	535250102775692	0.13494847510694444	0.3311840649044727	0.4074727301443963	0.6836608188736706	0.800237120423484
LOC102724319	0.12478814379790117	-0.49474991133148993	4674585323921160	-0.10583824597226114	0.9157106912962293	NA
ENSG00000272855	0.20024845004120406	-0.7545749601770216	4636516890376390	-0.16274608246186406	0.8707183620892777	NA
ENSG00000270549	0.25505934925282236	0.4621374326605327	4642962734471230	0.09953502948223934	0.9207134764778451	NA
ENSG00000237163	0.13351073612390893	0.2193052391691253	4673954102298780	0.046920708755198264	0.9625764230699748	NA
KRT8P21	0	NA	NA	NA	NA	NA
DNAJC6	555541832425145	0.8453290326934237	0.4926020569148293	1.71605e+16	0.08615316156717229	0.21633099230173122
AK4	1.97573e+16	-0.3019999476656729	0.33600113887904975	-0.8988063215297128	0.3687558323556895	0.5458345647869345
LEPROT	2206332090277310	0.16515179849972172	0.22228898350146867	0.7429598889619762	0.45750596523043574	0.6277293017124367
RPL31P12	0	NA	NA	NA	NA	NA
ENSG00000227016	0	NA	NA	NA	NA	NA
ENSG00000233664	0.05061432905477393	-0.4947321460214301	467458532403222	-0.10583444556632508	0.9157137066461024	NA
NFIA-AS2	5422661885679280	2.75852e+16	1.60388e+16	1.71991e+16	0.08544950659084041	NA
CACHD1	5691207554986940	0.1089695830639078	0.44677521126918995	0.24390248231174066	0.8073063466247317	0.8857980794552239
ENSG00000213703	0.8982171416364526	-1.13609e+16	4425128040802990	-0.25673565025987755	0.7973828487928438	NA
EFCAB7	1.26233e+16	1.01202e+16	0.6202097747202844	1.63174e+16	0.10273505398739953	0.24157471207664896
ENSG00000223479	0	NA	NA	NA	NA	NA
ENSG00000233674	0.23463310344126412	-0.49470709503958804	4674585323974040	-0.10582908659350734	0.9157179586092112	NA
MCOLN2	2.3475e+16	2.25613e+16	0.4686571655534743	4814028401091680	1.47918e+09	8.2009e+10
ENSG00000233290	0.13762650619302563	-1.16114e+16	4669473899548820	-0.24866586789607648	0.8036192531019866	NA
ST6GALNAC5	4057138139518470	-0.807299923082821	0.5198694067254555	-1.55289e+16	0.12044945296871988	0.26704773917858565
ENSG00000286918	4866762653825810	2372561330386300	1.28186e+16	1.85088e+16	0.06418688365710949	NA
ENSG00000228734	0.055626129337978045	0.16445025033768038	4668699050622240	0.03522399892444608	0.971901125728412	NA
ATG4C	1582664113753200	0.9835551455739725	0.4208576379682076	233702577033489	0.019437844150624772	0.0861723318859945
ENSG00000285041	0.12478814379790117	-0.49474991133148993	4674585323921160	-0.10583824597226114	0.9157106912962293	NA
AK2P1	7735390493435130	-1.09127e+16	0.937813693430938	-116363096965371	0.24457359520070102	0.41999963958988223
ENSG00000285808	0.072311160351613	-1.43452e+16	4658389936673830	-0.3079425293313515	0.7581260634686502	NA
ENSG00000275678	0.4419547270146332	0.6953120485360917	4627586928826920	0.15025369792725873	0.8805644618928778	NA
ENSG00000229440	0	NA	NA	NA	NA	NA
COX6CP13	0.34837334406875875	-0.4947064454495426	4674585323978780	-0.1058289476313317	0.9157180688658287	NA
LINC01359	1.47015e+16	-0.6623862136422637	1.11857e+16	-0.5921705323284036	0.5537363998414244	0.7050348386405563
ENSG00000213540	0.26328824381895044	-0.4947058999260607	4.67459e+16	-0.10582883093577897	0.9157181614554635	NA
ENSG00000277670	0	NA	NA	NA	NA	NA
PDE4B-AS1	0	NA	NA	NA	NA	NA
ASB17	0	NA	NA	NA	NA	NA
COX6B1P7	0	NA	NA	NA	NA	NA
ENSG00000230498	0.73174764458989106	0.6746821968014012	4635843442705870	0.14553601844837089	0.8842876798575711	NA
RPL21P24	0	NA	NA	NA	NA	NA
ENSG00000285782	0.14137011685087797	-0.6140591870632562	464603761449957	-0.1321683632407262	0.894851124037225	NA
ADGRL4	4254612442488310	-0.439348605659215	0.26121559734729594	-1.68194e+16	0.09258073959916034	0.2260537972631095
ENSG00000224493	0	NA	NA	NA	NA	NA
GJA9	0.17446961076152814	-0.4869180342470062	4667475014793060	-0.10432150846094977	0.9169142097556291	NA
ENSG00000272371	0.3003155422293286	-0.5792972883738273	4.61769e+16	-0.12545174061124698	0.900165928531741	NA
ENSG00000287647	0.4153461562919981	0.2907197373288519	4603137348088040	0.06315686788046959	0.9496415906191003	NA
ENSG00000229225	0	NA	NA	NA	NA	NA
ENSG00000230863	0.16687838801393412	0.5733737500678399	4650053705770050	0.1233047586861985	0.9018657727047583	NA
ENSG00000271576	1.34969e+16	0.3799096927463068	0.7321905558535712	0.518867239831326	0.6038533243723947	0.7446041083028775
ENSG00000213560	0.1260960631392401	-1199363873261790	4673133009245300	-0.2566509172516553	0.7974482648767374	NA
ENSG00000287224	0.1575687129586024	0.3314613781962404	4631465578056170	0.07156727662334368	0.9429462827443216	NA
ENSG00000225598	0.11226579385529166	-1.13698e+16	4666737592535580	-0.24363576698640604	0.8075129247856163	NA
ATP6V0E1P4	0	NA	NA	NA	NA	NA
ENSG00000286455	0	NA	NA	NA	NA	NA
ENSG00000225087	0.9594209576370188	1437224789745620	4599393865332170	0.31248134685282547	0.7546747369040224	NA
PPP1R8P1	1404513946446440	0.12144743238833075	2598687911276160	0.04673413527701758	0.9627251240417459	NA
ENSG00000280378	9747256836348570	-0.9953642155174857	0.9298461502208732	-1.07046e+16	0.28441176961479964	0.4631304360441999
MTF1	5729963288533040	0.9120098931626885	0.35044821927313446	2602409836906260	0.009257115291199325	0.05460755122858171
JAK1	5404178571479490	0.16547833195795658	0.23833919762330427	0.6942975960651488	0.4874955982539071	0.652752852785177
ENSG00000230053	0.10122865810954786	-0.49474393011021195	4.67459e+16	-0.10583696645246357	0.9157117065033965	NA
TTLL7	1.18954e+16	-0.37447992380613987	0.4171204226117892	-0.8977741282993124	0.36930598025062955	0.5462528319675846
ENSG00000273338	0.8748507901107998	-1.38911e+16	2.65358e+16	-0.5234871342014455	0.6006353019682025	NA
GADD45A	7277731878939480	1.02488e+16	0.36162619286159836	2834085868580400	0.0045956981305638606	0.03463314039699565
ENSG00000223720	0.13965351317309224	-0.494740331878846	467458532393084	-0.1058361967094914	0.9157123172392901	NA
ENSG00000224326	0	NA	NA	NA	NA	NA
ENSG00000286548	1.24529e+16	1.60616e+16	0.888559746566294	1.8076e+16	0.07066870282014648	0.1911909954012323
KDM4A	518005976919738	-0.014326519324084356	0.24982790679433162	-0.05734555241612188	0.9542699344501331	0.9744120798179096
ENSG00000230027	0	NA	NA	NA	NA	NA
ENSG00000233061	0.5179461612333985	-1.48738e+16	4590709703798310	-0.3239988011514054	0.745938941861721	NA
ENSG00000272094	0.15217755264601848	0.4359090099314724	4655871198448680	0.09362565916271802	0.9254065260758678	NA
NEGR1-IT1	0	NA	NA	NA	NA	NA
CAPNS1P1	0.3823670646068269	-0.5033118617183904	4671935923532880	-0.1077308999858434	0.9142091575077653	NA
LINC02777	1.88017e+16	-0.06489805898197776	0.5513116898207476	-0.11771573173621365	0.906292901326921	0.9468338373257166
LDC1P	0.1181765347189518	0.32163613581491257	4636936440924460	0.06936393023985203	0.9446999392388024	NA
ENSG00000284895	0	NA	NA	NA	NA	NA
ZNHIT6	4836280280025010	1.12736e+16	0.4363683210883999	2583515508029660	0.009779907022682912	0.05651706847324596
MGC27382	2.17601e+16	-1.51769e+16	1.88679e+16	-0.804376966646527	0.4211792994274656	NA
MROH7	1.32957e+16	-0.8448289740565702	1.15142e+16	-0.7337304554283733	0.4631130330391707	0.6321511480004459
ENSG00000284645	0.0393921782396506	0.21935735867297096	4673954911026190	0.04693185168635053	0.9625675420809369	NA
ENSG00000225605	0.04616670000701643	-0.4946739317936361	4674585323952480	-0.10582199222226972	0.9157235874910297	NA
ENSG00000225446	0	NA	NA	NA	NA	NA
ENSG00000288543	1.33343e+16	-3.77199e+16	3.35199e+16	-1.1253e+16	0.26046279008075673	NA
PTGFR	5624031189195610	-0.7489634930902475	0.3544319965349364	-211313735896421	0.034589012904331536	0.12284385468545315
LINC02801	0.9905262865036216	-1.15621e+16	382770189669385	-0.3020624709800382	0.7626044407362079	NA
EEF1GP7	0.1385001000210493	-0.4946566124098768	4674585323899310	-0.10581828721381807	0.9157265271548743	NA
LMO4	2709931471263950	-0.10841317190290563	0.28464732275187543	-0.3808684053473724	0.7033008975549507	0.8140315128463725
RPL17P6	5.77908e+16	-0.8736001004731105	0.46099430466850977	-1.89503e+16	0.05808783438176767	0.1684225449373366
PRPF38A	1.03261e+16	0.3397756368049018	0.2506009448574511	1.35584e+16	0.1751489996650446	0.33851216146951907
PIGK	6191949132540390	0.40830241555761126	0.257546502569531	1.58535e+16	0.11288589327839361	0.25606283458648954
HNRNPA3P12	2.47017e+16	0.8305925596875656	1.63738e+16	0.5072704260504466	0.6119650862454022	NA
ST6GALNAC3	4180542979995680	0.5295171254319855	0.6248551596455674	0.8474237865497344	0.39675895081747525	0.571635917050687
ENSG00000230953	2541544569238210	0.8171342847995493	1.11576e+16	0.7323553341724475	0.4639517135701878	0.6327918067321876
ENSG00000287743	4657323878114110	0.011301712281237096	1.33184e+16	0.008485799507782384	0.9932293928439779	NA
ENSG00000229332	0.07627365043491015	0.1873780875536559	4.67104e+16	0.04011481612186136	0.9680015897524741	NA
MTND2P30	0	NA	NA	NA	NA	NA
RPL7P10	0.5576864555766888	-0.7149662976592037	3820544701045650	-0.18713726800880598	0.8515530086307956	NA
PKN2-AS1	5800695419947260	-2.51234e+16	1.48227e+16	-1.69492e+16	0.090089744118665	NA
ENSG00000285462	0	NA	NA	NA	NA	NA
ENSG00000233216	0.07805980184331654	-0.4947432333985476	4674585323947780	-0.1058368174100898	0.9157118247578367	NA
GUCA2A	0.12377437662892976	0.4358728085557036	4655870610731670	0.09361789555556528	0.9254126934502049	NA
ENSG00000226804	0	NA	NA	NA	NA	NA
ENSG00000285325	0	NA	NA	NA	NA	NA
ENSG00000230728	0.4926895464077784	0.7769217473027932	4656870073740740	0.16683346002795213	0.8675010903376111	NA
USP24	1.60237e+16	1.21093e+16	0.47723017235425164	2537421103950120	0.011167253608335526	0.0610291738646495
SLC25A6P3	0	NA	NA	NA	NA	NA
ENSG00000219201	2.42575e+16	1.09755e+16	1.49654e+16	0.733396365741118	0.46331671514795614	NA
PSAT1P3	2.68575e+16	0.9572098338020656	1.67702e+16	0.5707809414620268	0.5681481435433644	NA
DOCK7	7802354656334670	0.7028238195878718	0.38541759485302257	1.82354e+16	0.06822187276910946	0.18692115589603672
NEXN-AS1	1.82586e+16	1.65332e+16	2307781470739810	0.7164120243989175	0.4737369723548126	NA
ENSG00000223920	0	NA	NA	NA	NA	NA
ENSG00000237453	4296648648904010	1205997727737260	1.74372e+16	0.6916252172620111	0.4891727211280774	NA
NEGR1	6171702715369140	-0.3297305889354157	0.3588480071685648	-0.9188586319235945	0.3581695200473956	0.5361905662365316
ENSG00000285473	0	NA	NA	NA	NA	NA
ENSG00000237959	0	NA	NA	NA	NA	NA
ENSG00000231364	0.47952843381460636	0.21918780386713513	4673952328978780	0.04689560107580851	0.9625964340717477	NA
ENSG00000234578	0	NA	NA	NA	NA	NA
FAAH	7025562161482100	-1168159758601080	0.35644818953380347	-3.27722e+16	0.0010483400195447918	0.012725239978512574
KYAT3	680947415115549	0.2065881956474103	0.2487231355554297	0.8305950115419427	0.40620245377335606	0.5802689170655003
ENSG00000229505	0	NA	NA	NA	NA	NA
LOC100421400	0.34779840046512955	-0.49479767346509734	4674585323608890	-0.10584846338479104	0.9157025845173115	NA
ENSG00000285201	1.25761e+16	-0.2942065159019886	4.01079e+16	-0.07335381119791304	0.941524571850174	NA
SHISAL2A	6646725699007720	2692948316881320	1.28823e+16	2.09043e+16	0.03657938131709869	NA
ENSG00000236407	0	NA	NA	NA	NA	NA
ENSG00000236915	3102872747496290	-1.96128e+16	1.53621e+16	-1.2767e+16	0.20170856956246436	NA
ENSG00000271949	0	NA	NA	NA	NA	NA
ENSG00000227062	0	NA	NA	NA	NA	NA
DNTTIP2	9978951542427830	1.29903e+16	0.47488956052778214	2735425799213640	0.006229963024730451	0.042114137466845086
ENSG00000235011	0	NA	NA	NA	NA	NA
RPS2P13	0.1575687129586024	0.3314613781962404	4631465578056170	0.07156727662334368	0.9429462827443216	NA
ENSG00000226938	0.0393921782396506	0.21935735867297096	4673954911026190	0.04693185168635053	0.9625675420809369	NA
HNRNPA1P64	0.03784879537136576	0.18737808778285117	467104440873861	0.04011481617094101	0.9680015897133457	NA
ENSG00000287587	0.5547677385315387	-0.3721188946218531	4599446254308360	-0.08090515119581715	0.9355173833360197	NA
PTPRF	1.6114e+16	-1.15496e+16	0.310817025552417	-3.7159e+16	2.02483e+12	0.003815458645027959
DHCR24	1.4685e+16	-0.9401216354201756	0.39460450680353276	-2382440188115350	0.017198325582639833	0.07992347297281861
ENSG00000232882	2.22135e+16	-1.75662e+16	1.95554e+16	-0.8982794148482611	0.36903660421751544	NA
COL24A1	4.10298e+16	1.03966e+16	0.6761746856690679	1537563517259160	0.12415537348050257	0.27195621776871887
BSND	1.96038e+16	1.46613e+16	1906271711671910	0.7691105757535601	0.44182767045407656	NA
GPX7	2.50678e+16	-0.4754146359431598	0.5090335537782721	-0.9339553992353199	0.3503269000855329	0.5291841409727084
SLC44A3	2.06461e+16	-1608079463897130	0.30391446480270684	-5291223847937140	1.21501e+09	1.04321e+11
ACTG1P21	0.04705927894212916	-0.49473214601258064	4674585324032220	-0.1058344455644319	0.9157137066476045	NA
LINC01362	0.9256786568791261	-0.044819299666602176	3.69271e+16	-0.012137227111398583	0.990316131636232	NA
NSRP1P1	2188040542330800	-2929135632913180	271387379114255	-1.07932e+16	0.2804455315564664	NA
PKN2	1.07625e+16	1.26588e+16	0.5650820468252106	2.24017e+16	0.025079944432006313	0.10110724043827189
DAB1-AS1	0.04616670000701643	-0.4946739317936361	4674585323952480	-0.10582199222226972	0.9157235874910297	NA
MTCO1P21	0	NA	NA	NA	NA	NA
ENSG00000233877	1041525886945010	-1.44314e+16	4626182490374500	-0.31195113143460673	0.7550776627420346	NA
RPS2P11	0.09445701682432009	-1.18521e+16	4671844793516730	-0.2536916414572585	0.7997337920077908	NA
ENSG00000237899	2010131105546260	3.39172e+16	2.54345e+16	1333508865922660	0.1823648679632411	NA
ENSG00000234784	0.03902990092165827	-0.49472962426849026	4674585324001250	-0.10583390610678216	0.9157141346687045	NA
GBP1P1	1921146253062930	2036913160698650	0.40081005558187827	5081991163474070	3.73499e+09	2.73297e+10
LOC100418965	0	NA	NA	NA	NA	NA
LINC01364	0.5737504210234239	1.08597e+16	4646544773378580	0.23371620401832158	0.8152053071255732	NA
ENSG00000229486	0	NA	NA	NA	NA	NA
RPSAP65	0	NA	NA	NA	NA	NA
ENSG00000282898	0	NA	NA	NA	NA	NA
ENSG00000285409	0	NA	NA	NA	NA	NA
MIR4422HG	2.92456e+16	1.57998e+16	2008329627038480	0.7867114818008328	0.4314507811941544	NA
ABCD3	1.42593e+16	0.46440856526815616	0.4968887751835091	0.9346328362854294	0.3499775506989368	0.5288020813358757
MROH7-TTC4	0.24402501200931662	1.3623e+16	4641018734020890	0.29353466380793963	0.7691135078703347	NA
ALG14	3247964785848310	-0.07762930230029212	0.4222218915948538	-0.18385901784264164	0.8541240556812799	0.9155173052994502
ZZZ3	8144748218842610	1.00917e+16	0.5240543802294361	1.92569e+16	0.0541430983739624	0.16190586689679837
ENSG00000287724	1.71862e+16	-0.6995023296626305	2.14182e+16	-0.3265926498750829	0.7439760035121353	NA
YIPF1	8719023429502230	-0.525344218821917	0.4891607426952953	-1.07397e+16	0.28283589302572676	0.46144767490771293
LOC100131348	0	NA	NA	NA	NA	NA
ENSG00000287870	0.07684971012708879	-0.49470062415105487	4674585324032210	-0.10582770232212477	0.9157190569303171	NA
ENSG00000235563	1129844622627760	-0.6536484914073606	2.95584e+16	-0.22113782364587126	0.8249851201868206	NA
HNRNPCP9	0.03805510683974258	-0.49470062403807397	4674585324032220	-0.10582770229795543	0.9157190569494937	NA
ENSG00000232857	0	NA	NA	NA	NA	NA
ENSG00000273637	0	NA	NA	NA	NA	NA
ENSG00000272145	1319717778366770	2372459221355130	1.16863e+16	2.03012e+16	0.04234474544608202	0.13895964929782423
LDLRAD1	2629723203268950	-0.4452592808133218	2240571305781590	-0.1987257801902445	0.8424772565393142	NA
ENSG00000228838	0.1525473008698203	0.4359078225341825	4655871226777450	0.09362540356080555	0.9254067291247973	NA
ENSG00000283761	2.40892e+16	-0.43776346337857014	1810321256340760	-0.24181534732869975	0.8089232463313734	NA
ENSG00000284716	0.6001310389572475	0.8041178258381214	4601490606022860	0.17475159566459106	0.8612748240204372	NA
GJB4	5388906784463690	-1.41549e+16	0.4582732749688398	-3088744423121670	0.002010042738863155	0.020036632086860993
ENSG00000230759	0	NA	NA	NA	NA	NA
LOC100652967	0.29966610467670224	-0.4947111802239937	4674585323948630	-0.1058299605078359	0.9157172652202925	NA
TMEM125	4129908433070260	-0.9132102007512466	0.5000688694693239	-1826168866940960	0.06782482935077594	0.1861689019325871
DMRTA2	2.31097e+16	1696148201421200	3.32668e+16	0.5098624967287397	0.610147797730959	NA
ENSG00000285525	0.15396370405442486	0.18733763564751413	4671044663062720	0.04010615379658559	0.9680084957304924	NA
ENSG00000236098	0.9066581240328873	-0.5254413074212568	2870949001034450	-0.18302007706578236	0.8547822654654467	NA
ENSG00000233514	1.32263e+16	-0.6728639866698256	2077322480437750	-0.32390925963889533	0.7460067334340186	NA
HIVEP3	1.00982e+16	0.06210691543880526	0.374106881417511	0.16601382792927744	0.8681460680649415	0.9246244772300596
LOC105378721	1140466779047440	0.33998548967912323	1.02532e+16	0.33159043590924375	0.740198542406725	0.8399284777518364
CLCA3P	2.35061e+16	1.54724e+16	2.53425e+16	0.610531943897808	0.5415094894908378	NA
SH3GLB1	287475114674808	0.9079212467459923	0.4213972248199558	2154549658303760	0.03119709206214514	0.11521140275844663
ENSG00000223675	0.3540657660936757	-0.49479410992861167	4674585323817160	-0.10584770105866272	0.9157031893677348	NA
PRAMEF8	0	NA	NA	NA	NA	NA
TM2D1	5627241703610450	-0.020378670232726975	0.19719019739353547	-0.1033452499266835	0.9176889636054397	0.9528141118202965
ENSG00000229316	0	NA	NA	NA	NA	NA
SCP2	2.53303e+16	0.5532632178160714	0.4303207675847708	1.2857e+16	0.19854793789069577	0.3662229989192767
ENSG00000287406	0.07684971012708879	-0.49470062415105487	4674585324032210	-0.10582770232212477	0.9157190569303171	NA
ENSG00000225767	2303848389852180	-0.5462728954984675	1678930004062670	-0.3253696664998515	0.7449013102361459	NA
ENSG00000234099	0.09233340001403285	-0.49466300446366834	4674585323912600	-0.10581965461904072	0.9157254422147876	NA
BCAR3	4.39323e+16	-0.13559209495912564	0.3943896907187432	-0.3438023309179813	0.730994947154729	0.8337339054387816
ENSG00000235308	2.72758e+16	1.33856e+16	1.78149e+16	0.7513707914147055	0.4524295360469382	NA
MTCO3P21	0	NA	NA	NA	NA	NA
ENSG00000235829	0.3805356844557323	-0.4947586583879601	4674585323889590	-0.10584011716707424	0.9157092066376312	NA
BARHL2	0.20312376532187035	-0.49478726383053256	4674585323851000	-0.10584623652198487	0.915704351371372	NA
LINC02607	3.34397e+16	-227132013075865	0.6995327291500201	-3.24691e+16	0.0011666508986027996	0.013719572635354926
ENSG00000226745	0.22210114016270166	-1.46891e+16	4659810209264680	-0.3152289065970447	0.7525878592666473	NA
DMAP1	1.20979e+16	-0.30011521471506736	0.3064110048622666	-0.9794531200012571	0.32735614134154867	0.506361644574654
ENSG00000280040	1.11902e+16	-0.9972333383004112	3.71201e+16	-0.2686504520981598	0.7881986838427244	NA
AHCYL1	2.74583e+16	0.15561945479500489	0.22561602279986634	0.6897535594493117	0.4903491779457092	0.6548183029755698
CNN3	2.58849e+16	-0.007732112702029924	0.2552126583412808	-0.030296744496467045	0.9758303928979941	0.9858334944817226
ENSG00000270507	0	NA	NA	NA	NA	NA
OOSP1P1	0	NA	NA	NA	NA	NA
LOC100129138	0.8632343179024777	1.10482e+16	4391811508738960	0.25156429644247497	0.8013778585239589	NA
VAV3	2475689137249530	0.16439288156418475	0.5072352454945953	0.32409593580960333	0.7458654037687891	0.8437793537592723
ENSG00000227935	0	NA	NA	NA	NA	NA
HNRNPA1P6	0.48165277725257627	0.4542414735510539	4658775102627400	0.09750233989506725	0.9223274761184296	NA
ENSG00000228502	8647800587712680	-0.6138960983822009	0.36840317420119567	-1.66637e+16	0.09563968767602349	0.23065278192950756
LINC01361	1.67472e+16	-2344636817491770	2354345211919860	-0.9958763929864958	0.3193102067074414	NA
ENSG00000271277	0	NA	NA	NA	NA	NA
ENSG00000236888	0	NA	NA	NA	NA	NA
ENSG00000279778	4836187450572990	-1.35476e+16	1162791244042660	-1.16509e+16	0.2439815425217194	NA
ENSG00000232015	0.7302627782875755	-1.16116e+16	4.66947e+16	-0.24867047243083643	0.8036156910657668	NA
ENSG00000230955	0	NA	NA	NA	NA	NA
ENSG00000230828	0	NA	NA	NA	NA	NA
DPYD	6169573385553180	1.53315e+16	0.3133659729495846	4892517130397690	9.95544e+08	5.9427e+10
TLCD4	1.01534e+16	-0.9677094053593942	0.6057721488740296	-1597480846813620	0.11015856373854499	0.2520891243943948
ENSG00000237279	0	NA	NA	NA	NA	NA
ENSG00000233359	0	NA	NA	NA	NA	NA
ENSG00000237954	0	NA	NA	NA	NA	NA
POU3F1	4893759939678310	-1.30236e+16	0.4260012384658277	-3.05718e+16	0.0022343359229347343	0.021561291300280432
LRRC8D	4.88352e+16	0.6720762144121405	0.30754323078528895	2.18531e+16	0.028866382762851573	0.1098780001234237
ENSG00000233129	0	NA	NA	NA	NA	NA
S1PR1	5566167585983300	-0.07507729245296588	0.37049286148348576	-0.2026416707527099	0.8394151171045547	0.9065868593516233
ENSG00000258634	2.15764e+16	-0.07230880280723645	0.33506871704167945	-0.21580290588047318	0.8291413831251225	0.8996025370163359
ENSG00000271914	0	NA	NA	NA	NA	NA
ENSG00000233557	0	NA	NA	NA	NA	NA
ENSG00000237897	0.32952672172028474	1.08334e+16	4651481470148380	0.23290168534218159	0.8158377497137104	NA
ELAPOR1	8176086164659330	-2.04688e+16	0.3557539941997743	-575364549918485	8.73392e+06	1.22968e+10
ARHGAP29	1.48918e+16	0.9167883104940698	0.5185752799855048	1767898212424810	0.07707792171166296	0.20215130675020546
ENSG00000227832	0	NA	NA	NA	NA	NA
ENSG00000286692	0.5851184880606318	-0.4948199359699534	4674585323672320	-0.10585322583891273	0.9156988058569169	NA
LOC441887	0	NA	NA	NA	NA	NA
ENSG00000260464	1.13897e+16	0.49213972321508165	0.8001871491681383	0.6150307758962416	0.5385343961000351	0.6930715437161077
LINC02790	0.06540274945923992	-0.4947006240609998	4674585324032220	-0.10582770230285979	0.9157190569456024	NA
ENSG00000231996	0	NA	NA	NA	NA	NA
ENSG00000273204	0.4170242290510115	-0.7627957231670944	4632309377772560	-0.16466856182517817	0.8692048631602493	NA
PGM1	1.67208e+16	-0.8360967735381002	0.3798445581395866	-2.20116e+16	0.02772504807160596	0.10756496700528995
IGSF21	8103972408980110	0.6430358764376102	0.8505025210275307	0.7560658087888198	0.4496097403740067	0.6204815013679001
COA7	5.01661e+16	0.5483660346852854	0.32501505827630245	1687201933330440	0.09156452979024925	0.22448539397957706
RNPC3-DT	0.0840154953783822	0.1874031478810927	4671044251037550	0.04012018251367792	0.9679973114354732	NA
MAD2L2	9748337198781910	-0.6449450948758981	0.5150036016603861	-1.25231e+16	0.21045626550405339	0.38061867564684454
ENSG00000215871	0.41874085391418053	1.82139e+16	4632764270887720	0.39315322613963116	0.6942063138998218	NA
ENSG00000287372	0	NA	NA	NA	NA	NA
ENSG00000232542	0	NA	NA	NA	NA	NA
ENSG00000231095	0	NA	NA	NA	NA	NA
OLFML3	1.89095e+16	-1.12731e+16	0.5913817541169804	-1.90623e+16	0.056620801961479665	0.165769922851514
ENSG00000287756	0.2012422832850883	-0.49473897175361625	4.67459e+16	-0.10583590575094429	0.915712548094062	NA
TRABD2B	1.1123e+16	-0.5467963685183093	0.38650952111983006	-1.4147e+16	0.15715545064236033	0.3159669612826262
ENSG00000284652	8252802821796780	-0.30465148925013846	0.8113131427392073	-0.3755041958540874	0.7072855265238662	0.8172534539271411
GCLM	3.93479e+16	1.11145e+16	0.34896481317155154	3.185e+16	0.0014475579560646855	0.015971634121300336
TGFBR3	2.03121e+16	-0.16234713117867217	0.3561455480742295	-0.4558448984032647	0.648501515215148	0.7759441116584953
ENSG00000232185	0	NA	NA	NA	NA	NA
VAV3-AS1	1.07087e+16	0.9815161361314357	3.59448e+16	0.27306212616273906	0.7848054596621132	NA
RPL17P5	0.7458150014750586	0.994544317774155	4014805730335680	0.2477191636595079	0.8043517034674117	NA
RPS20P6	0.12848898018983937	-1.13694e+16	4666736976600050	-0.24362661983001463	0.8075200097413289	NA
RPL21P23	0.4686753544968432	-1.5345e+16	4627474795873000	-0.33160730289058116	0.7401858044317663	NA
ENSG00000285928	1.29661e+16	0.7411881942193799	0.844329487035963	0.8778423655690827	0.3800292698704231	0.5561245253135989
ENSG00000224685	0	NA	NA	NA	NA	NA
ENSG00000287076	0	NA	NA	NA	NA	NA
ENSG00000237480	0	NA	NA	NA	NA	NA
ENSG00000271252	0.8578411991859887	-0.23796476991653548	3.80673e+16	-0.0625116744323577	0.9501553652708731	NA
ALG14-AS1	0.18823711576851665	-0.4947552297538913	4674585323909100	-0.10583938370391202	0.9157097885879001	NA
MTND3P21	0.08839094540292664	0.4542591354231807	4658775043891850	0.09750613222219477	0.922324464628475	NA
ENSG00000286758	0.522695371962927	0.21930141171375456	4673952284688930	0.04691990811120347	0.9625770611886562	NA
ENSG00000237337	0	NA	NA	NA	NA	NA
ENSG00000233983	0	NA	NA	NA	NA	NA
SZT2	1175118182285390	0.3885721829224725	0.46693641515657397	0.832173654291186	0.40531093241199034	0.5792791014555294
ENSG00000225183	0.62265604631653	-2567653955375690	4622800106421130	-0.5554326157882502	0.5785987886967652	NA
ENSG00000230402	0	NA	NA	NA	NA	NA
PHTF1	1613822249729220	1.4308e+16	0.36547379430308713	3.91492e+16	9.04334e+09	0.0020790515943968054
ENSG00000286899	2035852362654100	408383035778907	2.23861e+16	1.82427e+16	0.06811170519564315	NA
GSTM5	3.19319e+16	-2140224168616490	0.523161835135743	-4090940938115590	4.29627e+09	0.001183647216608203
ENSG00000238122	0	NA	NA	NA	NA	NA
ENSG00000260879	0	NA	NA	NA	NA	NA
GSTM2	9010498062790740	-0.8774269400814739	0.6165017956539958	-1.42324e+16	0.1546680393693916	0.31275237952913326
ENSG00000230864	0	NA	NA	NA	NA	NA
ENSG00000283354	0	NA	NA	NA	NA	NA
RPL21P26	0	NA	NA	NA	NA	NA
ENSG00000236360	0	NA	NA	NA	NA	NA
RPSAP19	1.9448e+16	-0.9449213642165438	0.7155775533973647	-1.3205e+16	0.1866675741929889	0.3518111638801577
ENSG00000234332	4331966821531350	1916961218817400	1.94449e+16	0.9858421826086379	0.3242105624315359	NA
F3	9159397856181680	-0.16149992167999244	0.5531420600316784	-0.2919682543590038	0.7703108962927465	0.8609853242713617
FTH1P22	1.72995e+16	3.31842e+16	1160154159365840	2.86032e+16	0.004232086888561877	0.032587258820399076
LOC100420170	0	NA	NA	NA	NA	NA
ENSG00000224238	667970327849468	0.5251945287471335	1.15394e+16	0.45513264277813975	0.649013815266696	NA
LINC01739	0.07805980184331654	-0.4947432333985476	4674585323947780	-0.1058368174100898	0.9157118247578367	NA
ENSG00000162699	0.048587322074707326	-1.16111e+16	466947407453157	-0.2486602322618903	0.8036236127951364	NA
RPL22P6	0	NA	NA	NA	NA	NA
VCAM1	827751679739733	2.36559e+16	0.5823416591327888	4062203747239320	4.86116e+11	0.001293880327134229
HSP90B3P	0.1826955727225126	0.1538188940872836	4667484423649410	0.032955416692535135	0.9737101406375201	NA
ENSG00000227070	9004525136508240	3.07595e+16	1.06484e+16	2.88864e+16	0.0038691456892873013	0.030806789877847213
ENSG00000270457	1.5943e+16	-1512094673267780	2.41095e+16	-0.627176805226396	0.5305433456263979	NA
HIPK1	1.81553e+16	1.12993e+16	0.44479694909603895	2540325821056880	0.011074924208492062	0.060707967299238004
HSD3BP2	0.9897247927156141	1083270864506010	4651480708605280	0.23288731747332775	0.8158489068922596	NA
LINC01787	0.18945028832520563	0.47624788775475096	4.63618e+16	0.10272415062477375	0.918181905611486	NA
SEC63P1	3.35553e+16	1.22051e+16	1.13896e+16	1.0716e+16	0.28390166438933606	NA
CYP4A27P	0.3546213074990516	-0.4948072936556343	467458532378165	-0.1058505213581907	0.9157009516651111	NA
LINC01708	0.144622320703226	-1.67702e+16	4.64831e+16	-0.3607797212695666	0.7182641233484566	NA
MTATP6P13	0.08839094540292664	0.4542591354231807	4658775043891850	0.09750613222219477	0.922324464628475	NA
LOC100287840	0	NA	NA	NA	NA	NA
ENSG00000229201	0	NA	NA	NA	NA	NA
GPR88	4846481524698620	-0.6355800370509805	1.3736e+16	-0.46271269355329725	0.643570318469092	NA
RWDD3	3.96948e+16	0.5045270466206268	0.5892725485679728	0.8561862381791052	0.391894773437024	0.5669311082565791
MAN1A2	1.26489e+16	1.19183e+16	0.4421982064601696	2.69524e+16	0.007033755979137699	0.04561048987376408
LRIG2-DT	8133983772944760	-1461639233784960	1.01048e+16	-1.44648e+16	0.14804309964992035	0.30445249112049194
LPAR3	2.20542e+16	0.3155595678646029	0.4671889684084141	0.6754431059012985	0.4993942866410571	0.6621076998166763
ENSG00000228852	6439552996522450	-0.5055095697099513	1.10346e+16	-0.4581113702935162	0.6468724304563838	NA
LINC02868	0.8894609162206983	2616143948338510	4.60854e+16	0.5676732489814924	0.5702568592988376	NA
ENSG00000233482	0	NA	NA	NA	NA	NA
LINC01753	0	NA	NA	NA	NA	NA
ENSG00000287374	0.5394758817299294	0.45424728421975746	4658775091348990	0.09750358738357254	0.9223264854867035	NA
DPYD-AS1	1.9958e+16	1222595330374450	2.97663e+16	0.41073077713423956	0.6812699565884663	NA
CTTNBP2NL	8726675535855940	0.8365868000221588	0.408683920957855	2.04703e+16	0.04065548661170543	0.13575102374516948
ENSG00000275064	0.5276961060468702	0.01736363395094795	4.62234e+16	0.0037564590931148858	0.9970027863352572	NA
RPS2P14	3475966599796740	2283920657582110	1.57018e+16	1.45456e+16	0.1457901903073576	NA
ENSG00000223575	0.04705927894212916	-0.49473214601258064	4674585324032220	-0.1058344455644319	0.9157137066476045	NA
LINC01676	0	NA	NA	NA	NA	NA
HIPK1-AS1	4951597257366750	0.26104306405491406	1482197762698720	0.1761189165335251	0.860200519964176	NA
LINC01525	0	NA	NA	NA	NA	NA
ENSG00000272715	3.30287e+16	-2.37726e+16	1.76636e+16	-1345849466328740	0.178351068745011	NA
ENSG00000235038	0.03842485506354439	-0.49470062403656423	4.67459e+16	-0.10582770229763248	0.91571905694975	NA
STRIP1	1112309703901410	0.2035986748827231	0.20130976879661253	1.01137e+16	0.3118393408318123	0.49140873354546105
BCL2L15	1.90245e+16	2.15156e+16	0.8657289549108583	2485258937874040	0.01294572320469224	0.066772849728093
ENSG00000226415	3.76046e+16	-0.7779735922768098	0.6843428339064407	-1.13682e+16	0.25561416893508915	0.4315907086932301
SLC25A24	5628562041512620	1477432481504760	0.3856575341461244	383094416857669	1.27652e+12	0.002689396499474875
PIFO	7275210979829770	-1.03199e+16	0.4112515579040932	-2509394549740620	0.012093831841502608	0.06396258472649631
SLC25A24P1	0.6309234685854852	-1423541184752520	4595288892236210	-0.30978274013579726	0.7567261777708756	NA
ENSG00000230434	0	NA	NA	NA	NA	NA
ENSG00000230718	0.07744728507939318	0.2193579138942661	4673954884793250	0.04693197074022875	0.962567447194242	NA
TSPAN2	165988350351275	0.3296585654433516	0.4288945684899541	0.7686237823062408	0.4421166830218066	0.6135300125323861
ENSG00000235595	0.33398418954908343	0.8236606933414806	4662705697748070	0.17664865568060192	0.8597843733125492	NA
LINC01776	0	NA	NA	NA	NA	NA
RPL26P9	0.15222042735897032	-0.4947044550802274	4674585323994680	-0.10582852184575724	0.9157184066964535	NA
LRIG2	5958638984700530	0.4363118353534377	0.4128845342039885	1.05674e+16	0.29063000689106716	0.4693307725231786
ENSG00000279513	0.6458976180715388	1.46972e+16	4588675498321390	0.32029202447312743	0.7487469685201704	NA
SLC35A3	591029912683269	1.00531e+16	0.5715785732343736	1.75883e+16	0.07860657689510096	0.20458997258405634
ENSG00000280186	3.0836e+16	0.45660627003772075	1694862682390520	0.2694060555948401	0.7876172266884216	NA
ENSG00000223906	0.055626129337978045	0.16445025033768038	4668699050622240	0.03522399892444608	0.971901125728412	NA
AGL	5964502182040390	1.12384e+16	0.4540383815097096	2.47522e+16	0.013315440047569717	0.06802670384663058
SLC6A17	4508582263159680	-1.28685e+16	0.47871048580334435	-268814970102828	0.007184917751598156	0.04621301068017529
ENSG00000259946	0.08839094540292664	0.4542591354231807	4658775043891850	0.09750613222219477	0.922324464628475	NA
CD101-AS1	1.087e+16	0.49151051700124465	0.9553121792709895	0.5145025130699394	0.6069007038219079	0.7467445114623752
HSD3B2	0.6248511829823677	-1369693658859040	4586116509619410	-0.29866089445963706	0.765198797589433	NA
ENSG00000228086	0.17733887178903301	-0.4947441077562894	4.67459e+16	-0.10583700445497561	0.9157116763511275	NA
RPL7AP17	0	NA	NA	NA	NA	NA
PTPN22	1.92922e+16	3.81815e+16	0.5387083627916343	7.0876e+16	136.457	819344
ENSG00000234020	0.2910489157435482	-1.39122e+16	4633132990472520	-0.30027604393825746	0.7639666047539165	NA
COL11A1	1545409462673000	-1.07056e+16	0.5382722701129685	-1.98889e+16	0.04671324361707527	0.14785284782055683
RPS3AP12	0.4735548252208814	0.15887217697981343	4.61381e+16	0.034434042586393085	0.9725310375013912	NA
ENSG00000231072	0.03902990092165827	-0.49472962426849026	4674585324001250	-0.10583390610678216	0.9157141346687045	NA
ENSG00000273406	0.16263693916926694	0.18733161586580693	4671044708014430	0.040104864666439415	0.9680095234806572	NA
RNPC3	3.42366e+16	1.36122e+16	0.6777581298267298	2.00842e+16	0.044598441802314	0.1434976567918388
SNX7	4.56315e+16	0.008107824163113725	0.3040364935369628	0.026667272960533693	0.9787251162383184	0.9876753953536959
AP4B1	3533888559991440	0.6048103051133927	0.3233288310168389	1.87057e+16	0.06140423683587646	0.17425180636703058
ENSG00000226715	0	NA	NA	NA	NA	NA
SLC30A7	7133709603000810	1279768846908010	0.36725236766697583	3484712311149770	4.92666e+11	0.00745601066535406
SLC16A1-AS1	878389495144634	0.9844184545958419	0.573263511389225	1.71722e+16	0.08593933703422478	0.2159670916899941
GSTM1	810452379059834	-0.8875661232271115	0.638996532111893	-1.389e+16	0.16483277854193687	0.3257877019976417
ENSG00000286620	0.23153796881749833	1.10876e+16	4650157011262550	0.23843471803059543	0.8115439426632732	NA
SEC22B	1.48067e+16	0.18430254844747457	0.21405682445830904	0.860998236864765	0.38923901413414025	0.5646496463830365
MYSM1	8492696932482540	1.30168e+16	0.6063873555227249	214661110896717	0.031824254768749304	0.11670417839123712
CYP4A44P	0.03805510683974258	-0.49470062403807397	4674585324032220	-0.10582770229795543	0.9157190569494937	NA
ENSG00000275129	0.04419547270146332	0.1537769608734366	4667484670864430	0.03294643083315289	0.973717306424756	NA
LOC101060164	0	NA	NA	NA	NA	NA
PTGFRN	3.20047e+16	-0.10417429826813569	0.2840262789069377	-0.3667769710219976	0.7137853867649846	0.821997399779599
ENSG00000187481	0.6816177246897706	1.22158e+16	4579397807917590	0.2667548139873549	0.7896579470769767	NA
BCAS2	6747676715973490	0.8511448825928056	0.4908128072708266	1.73415e+16	0.08289080222462	0.2115682702963509
ZNF326	6956948073925130	1.13976e+16	0.5569145759661972	2046555635492790	0.04070173458035032	0.13583879539935453
TENT5C-DT	0.03842485506354439	-0.49470062403656423	4.67459e+16	-0.10582770229763248	0.91571905694975	NA
TRIM45	1.69415e+16	-0.9539541255763978	0.4973026185026038	-1.91826e+16	0.05507845824880313	0.16350399397136783
ENSG00000277655	0.13080549891847984	-0.4947072650674896	467458532397285	-0.10582912296636536	0.9157179297499317	NA
ENSG00000223416	1.34161e+16	-0.44434154876844223	4584005095536010	-0.09693303988713935	0.9227795703089579	NA
LOC100130018	0	NA	NA	NA	NA	NA
NBPF17P	0	NA	NA	NA	NA	NA
SEPTIN2P1	0.07569759074273152	0.43590782298804354	4655871226784820	0.09362540365813884	0.9254067290474762	NA
ENSG00000243967	0.20784655669694835	0.1644464962749476	4668699077269880	0.03522319463157841	0.9719017670632975	NA
DPYD-AS2	0.1691056646834162	0.16441879049679584	4668699244247010	0.03521725900407919	0.9719065000723626	NA
ENSG00000260246	0.16409286986539753	-0.7414147535885308	4643332199382940	-0.15967299382263822	0.873138675726068	NA
VANGL1	1.00491e+16	-0.0637570767134111	0.3432895773248039	-0.1857238929601619	0.8526612904240527	0.9146829261948615
ENSG00000285532	0.1230164101341052	-0.494673932152224	4674585323952480	-0.10582199229897987	0.9157235874301656	NA
ENSG00000278182	0.42353351047916243	-0.4947682448632339	4674585323885400	-0.10584216793201981	0.9157075795033769	NA
ENSG00000226755	0.03902990092165827	-0.49472962426849026	4674585324001250	-0.10583390610678216	0.9157141346687045	NA
LINC01780	0.9368227402301414	1.76015e+16	4.33709e+16	0.4058374947195696	0.6848620069718871	NA
TENT5C	2.81906e+16	1.38915e+16	0.40437663905531385	3435297602146870	5.91903e+11	0.00854591533636114
ENSG00000227712	1.77235e+16	2115814244585690	2.19556e+16	0.9636801514099614	0.33520630852318795	NA
PDZK1	4.23788e+16	0.28493811130822005	0.6346883812216237	0.4489417480114921	0.6534736789010036	0.7798693855527109
ENSG00000277095	0.07611021367948516	-0.4947006241534023	4674585324032220	-0.10582770232262678	0.9157190569299187	NA
RPL7AP15	0.5686918887214045	1.39325e+16	4642642099857560	0.3000978697662416	0.7641025040454461	NA
NBPF25P	1.43294e+16	1.86384e+16	1.02683e+16	1.81513e+16	0.06950334590891893	0.18933957922745928
ENSG00000234283	1.53597e+16	-0.6983114038330747	3370558434709160	-0.2071797351566548	0.8358694929678818	NA
ENSG00000237188	1.08766e+16	1.61285e+16	4.04278e+16	0.3989450032344547	0.6899337282285046	NA
NBPF8	3639273815162410	1540469564720520	0.5625734229288056	2738255136015330	0.006176613740718711	0.04194796058442199
ENSG00000232780	0.7818559049703651	-0.6317825216965043	4635314669289770	-0.13629765544985245	0.8915859772691741	NA
VPS45	8133094219919760	0.23895225290614555	0.26049036192556657	0.9173170597936541	0.35897652033424376	0.5369261969831919
ENSG00000274927	0	NA	NA	NA	NA	NA
CLCA4-AS1	2.60016e+16	0.6132813848721117	0.5471653976835366	1120833640921880	0.2623586815978954	0.4389487366678442
ENSG00000264145	0	NA	NA	NA	NA	NA
LINC01397	5305611483704000	-2.41609e+16	1.50763e+16	-1602579407008190	0.10902754324284254	NA
MTND5P20	0.17733887178903301	-0.4947441077562894	4.67459e+16	-0.10583700445497561	0.9157116763511275	NA
RNF115	1079502075363270	0.18747152614228302	0.19112369740637905	0.9808910600116187	0.3266464665670839	0.5056864802431954
SYCP1	4711227190639110	-2679052120682690	1623665380156590	-1.65e+16	0.09894240153285694	NA
ENSG00000224335	0	NA	NA	NA	NA	NA
ENSG00000277702	3.68276e+16	-1.53977e+16	1.51409e+16	-1.01697e+16	0.30916993224531314	NA
PIP5K1A	1.25921e+16	0.3026673948834294	0.23410969948004418	1.29284e+16	0.1960649088041435	0.36325037706388935
GDAP2	2.57718e+16	0.704350133635463	0.31280262387825003	2.25174e+16	0.024338716740334033	0.09923604998081072
PRPF3	9392019144042550	0.8366146295269015	0.4175667589129193	2003547005764820	0.0451186074971393	0.1444857054202508
ENSG00000225871	3625780123738030	0.4476485050899449	1.71082e+16	0.2616578785550386	0.7935852173882203	NA
NEFHP1	0	NA	NA	NA	NA	NA
DCLRE1B	3465587504878050	0.22212468665921067	0.3499896944435465	0.6346606491153113	0.5256497635251178	0.6828596832558245
ENSG00000230546	0.13258641810438995	0.629684784212557	4654769715911110	0.13527732254082164	0.8923926142410841	NA
ENSG00000213262	0.2741224529720559	-1.75129e+16	4654770797527830	-0.3762349599302517	0.7067422272457319	NA
ENSG00000285554	1.76864e+16	-0.9781055791724012	2940285862347360	-0.33265662760815157	0.7393934927155195	NA
ENSG00000232536	5903708119198980	-2063817365330930	1.15799e+16	-1.78224e+16	0.07470964097262346	NA
ENSG00000287015	0.07805980184331654	-0.4947432333985476	4674585323947780	-0.1058368174100898	0.9157118247578367	NA
ENSG00000241720	3025123053203580	-1.43679e+16	1451687674254990	-0.9897351917487632	0.3223035691506271	NA
ENSG00000235526	0.9157845782948943	0.4660167766649224	3.36398e+16	0.13853119801666253	0.8898206148586453	NA
ENSG00000228347	0	NA	NA	NA	NA	NA
ENSG00000276975	1.49033e+16	0.3747894710106084	1.03006e+16	0.3638505050285377	0.7159696461656183	0.8231920320590376
ENSG00000236012	0.0393921782396506	0.21935735867297096	4673954911026190	0.04693185168635053	0.9625675420809369	NA
LOC100419654	0.5250347582216625	1726551158850620	458428217263587	0.3766241024945223	0.7064529733565987	NA
ENSG00000272824	5515307220364940	1.20524e+16	1.2591e+16	0.9572196468161422	0.3384564025699917	NA
TSHB	1.26498e+16	1.04488e+16	2.8268e+16	0.3696336263605485	0.7116554926634974	NA
POGZ	1.44633e+16	0.26796642059333164	0.3729600286554237	0.7184856284985562	0.47245790605898275	0.6409150824458316
SOD2P1	0	NA	NA	NA	NA	NA
C1orf54	1.77544e+16	0.9573298910897886	0.5366193814309856	1.784e+16	0.07442338820561617	0.19765233123684844
ENSG00000231128	2.14413e+16	3574628184703680	2.5019e+16	1.42876e+16	0.15307205311840894	NA
WDR3	7242697306410550	0.6185164445625174	0.317786049407902	1946329757756620	0.051615141235655616	0.15703772106198352
PLEKHO1	1644770492454400	0.8651423616396423	0.6158256921082511	1.40485e+16	0.1600660621205334	0.31964674344034916
LINC02798	8744120489846790	0.5733358563637944	0.9625464169451529	0.5956448917896328	0.5514124801762766	0.7029355238681141
ENSG00000228626	0.3962726598900684	0.8236502229199382	4662705596643810	0.17664641394318262	0.8597861342700055	NA
PSMC1P12	0	NA	NA	NA	NA	NA
SLC22A15	1.62936e+16	0.27189020406655573	0.6317046468737908	0.43040716165711074	0.6668994866606667	0.7881034837553715
SCNM1	1.02685e+16	-0.6196608993564027	0.5078836862162599	-1.22008e+16	0.22243292883353086	0.39521046493790535
FLG	3954978644412100	0.22231690137652027	0.6366064951135869	0.3492218553894164	0.7269227596282863	0.8303855906194888
ALX3	0.47342404635951246	-0.09575846914688087	46162348608584	-0.020743846886740584	0.9834499917771605	NA
ENSG00000228453	0	NA	NA	NA	NA	NA
ENSG00000274642	6698582616202860	0.5580229836554629	1.37237e+16	0.4066127264121742	0.684292448671349	NA
NHLH2	8146550611794700	-2.49223e+16	0.6459656077446971	-3.85814e+16	1.14252e+12	0.0024578061117857073
TRIM33	1261145896774600	1.0267e+16	0.4778014233460952	2148790516324350	0.0316510095160366	0.11625681167144428
ENSG00000213244	1.20539e+16	0.5589743690350727	2.61307e+16	0.213915002431406	0.8306133407725482	NA
LOC100996318	6587184825754650	1.95067e+16	1.14749e+16	1.69994e+16	0.08914142430708073	NA
FLG-AS1	4177692618230180	0.5086586090716977	0.5881511341070269	0.8648433703081769	0.387124763073251	0.5625820072708158
ENSG00000261168	3.04621e+16	-2463311942665530	2.10667e+16	-1.16929e+16	0.24228524860128042	NA
ENSG00000287980	0	NA	NA	NA	NA	NA
ENSG00000229283	0	NA	NA	NA	NA	NA
LOC100421116	0	NA	NA	NA	NA	NA
LOC105378933	0	NA	NA	NA	NA	NA
CDC14A	1.90706e+16	1.36208e+16	0.5753984865631444	2367195884929950	0.01792344356063696	0.08197028210697668
CD53	1.47404e+16	1772814224775090	0.7236245664890001	2.44991e+16	0.01428923848421618	0.07118499353500926
RLIMP2	0	NA	NA	NA	NA	NA
AP4B1-AS1	8077218588878510	1.7021e+16	144810285420387	1.1754e+16	0.23983509782851453	0.41489988324456606
ENSG00000285062	0	NA	NA	NA	NA	NA
APH1A	7945601728443760	-0.8877479570498994	0.49546988731512615	-1.79173e+16	0.07317632491308321	0.1952580960295234
MTIF2P1	0.1084667405274195	-1.61505e+16	4655012108574550	-0.3469484486829991	0.728630047855616	NA
ENSG00000227700	0	NA	NA	NA	NA	NA
ENSG00000229911	0	NA	NA	NA	NA	NA
FLG2	2413266079227350	-0.5310335077536862	0.7566270780725486	-0.7018431181533374	0.4827770055190096	0.6487281858161267
SRGAP2C	4285519596052880	0.7934156934214729	0.5235948976849952	1.51532e+16	0.1296904803532558	0.2797581526216945
ENSG00000270719	0.0393921782396506	0.21935735867297096	4673954911026190	0.04693185168635053	0.9625675420809369	NA
SPAG17	1.83145e+16	-1.33704e+16	0.7303747521902325	-1.83062e+16	0.06715778295630788	0.1850987092011645
CIART	455738501225338	-1.29048e+16	0.3471106705458166	-3.71776e+16	2.00994e+11	0.003799340299834025
SRGAP2-AS1	0.810196118252062	0.8096181999133745	4616312603205600	0.1753820136338187	0.8607794725851773	NA
TTF2	5467535970272090	1.04671e+16	0.3524323916547561	2969973677771810	0.0029782526698616963	0.026084753589099185
S100A7	4642418586362320	1.24883e+16	1.10444e+16	1.13074e+16	0.25816547885586355	0.4347119969352074
UBE2WP1	0	NA	NA	NA	NA	NA
PGLYRP4	4183203185924510	-0.12348679576331069	0.3914733239798004	-0.3154411506457653	0.7524267267129209	0.8484750124748276
RPL6P2	0.6990940529176134	199053410456948	4572078720801140	0.43536741734418094	0.6632957567304845	NA
GATAD2B	1.07674e+16	0.2784239252399641	0.2718452710091434	1.0242e+16	0.30574082107364625	0.48523125941134443
ENSG00000227091	0.3375164933180421	-1.52633e+16	464744157145426	-0.3284227172365146	0.7425920688355494	NA
NPR1	4.50208e+16	-0.9468807351699035	0.3767635087454613	-251319650972252	0.011964267031138513	0.06354442104591468
ENSG00000214204	0.04807678588619824	-0.4947292277673074	4674585323995560	-0.10583382128630003	0.9157142019676988	NA
MAGI3	2.45242e+16	0.4972748450393344	0.5362788013521848	0.9272692558152495	0.3537867526762629	0.5323696770861976
ENSG00000225650	0.42827794249072737	0.7835256104009132	4657971698425760	0.1682117584925898	0.8664166908134054	NA
PGBP	0.03842485506354439	-0.49470062403656423	4.67459e+16	-0.10582770229763248	0.91571905694975	NA
ENSG00000224965	2717433504158580	0.5402142334045799	1.82121e+16	0.2966233567042416	0.76675407692801	NA
LINC01649	1.76766e+16	0.1310824198213432	2584623981146980	0.0507162437466716	0.9595516326683814	NA
RPL26P10	0.131802181192643	-1.75128e+16	4654772239569780	-0.37623382038320574	0.7067430743456236	NA
ENSG00000197364	0	NA	NA	NA	NA	NA
ENSG00000273481	0.9631576709154087	-1.12193e+16	4625527831904930	-0.2425525331719863	0.8083520562091564	NA
UBL4B	7106756161504310	0.19084833421296302	1.28635e+16	0.14836459194168633	0.8820550423091779	0.9317452067452789
SLC27A3	1.96987e+16	-0.5675394656849713	0.33966225848906106	-1.67089e+16	0.0947427122762168	0.22916735439798178
GABPB2	6190068999798410	0.5682253791080005	0.42992703902646306	1.32168e+16	0.1862751883050019	0.3513466647383751
ENSG00000230932	0	NA	NA	NA	NA	NA
RPS10P6	5010026239937600	-3.82095e+16	1.51473e+16	-2.52252e+16	0.011651683264243175	NA
CA14	1.35146e+16	-1016524156734930	0.4693429279690462	-21658452618721	0.03032301331615801	0.11327434892028651
CD5L	1.58794e+16	-0.145461270089876	2612864899247150	-0.05567117922238833	0.9556037595318649	NA
S100A8	6967776235417370	2.01882e+16	1.14135e+16	1.7688e+16	0.07692802822004038	0.20181003548086923
ENSG00000228826	0.12186429074974796	0.43594279112469575	465587174671386	0.09363290374834457	0.9254007710139222	NA
LINC01761	0.14576196622412196	-1.52633e+16	4647441571441230	-0.3284227170462773	0.7425920689793677	NA
CDK4P1	0	NA	NA	NA	NA	NA
ENSG00000228420	0.04616670000701643	-0.4946739317936361	4674585323952480	-0.10582199222226972	0.9157235874910297	NA
RPS19P2	0.07569759074273152	0.43590782298804354	4655871226784820	0.09362540365813884	0.9254067290474762	NA
ENSG00000250890	0	NA	NA	NA	NA	NA
ENSG00000232240	0	NA	NA	NA	NA	NA
SELENBP1	1.27411e+16	-1.38872e+16	0.31655463715477244	-4.38697e+16	1.14939e+11	4.21272e+12
ENSG00000272583	4223284018126500	2732058902370930	2.07427e+16	1317118500127750	0.18779890673508223	NA
ENSG00000280649	82989565296166	-0.1459415009442483	0.5788267469423891	-0.252133305371899	0.8009380273962183	0.8816256242541699
FMO5	3168565921563670	-0.845335655178521	0.5443500187412176	-1.55293e+16	0.12044065735452023	0.26704773917858565
ENSG00000223599	1.69847e+16	1.92738e+16	263750042518226	0.7307597975891793	0.46492588348254893	NA
ENSG00000224645	0	NA	NA	NA	NA	NA
HAO2-IT1	0	NA	NA	NA	NA	NA
ENSG00000286151	0.9126507528376718	0.15620934094006034	4624621756527230	0.03377775506063495	0.973054374711575	NA
ENSG00000234388	0	NA	NA	NA	NA	NA
ENSG00000235015	0	NA	NA	NA	NA	NA
ENSG00000271736	0.33426697281385204	1.37198e+16	4641575459314220	0.2955860002214132	0.7675462663472116	NA
ENSG00000235988	0.048587322074707326	-1.16111e+16	466947407453157	-0.2486602322618903	0.8036236127951364	NA
ENSG00000233717	0.33332520174885283	-0.8638663358325585	4600789885164020	-0.18776478765488355	0.8510610401423273	NA
PDE4DIPP6	2825653254297320	1086116066595350	0.545298059703092	1.99178e+16	0.0463947391495758	0.14716417025149006
S100A9	9411113026413720	2.23596e+16	1.10343e+16	2.02638e+16	0.04272577638971119	0.13980553373873278
S100A15A	6900890074407900	0.513474177630981	2264671206758000	0.2267323292223268	0.8206318866164669	NA
ENSG00000227295	1172562615053640	2.71923e+16	3202539397405080	0.8490854525911814	0.3958337445701454	NA
LYSMD1	1965499190253530	-0.6340991440432515	0.28997487321381216	-2186738240508510	0.02876163829123778	0.1096613416272401
KCNN3	6207925846737280	0.2509087228584629	0.5268258466327115	0.47626502090241896	0.6338855820551866	0.7665720558188108
PFN1P2	2.25996e+16	2.04891e+16	1.01319e+16	2.02224e+16	0.0431518670898443	0.14070864234858232
ENSG00000243613	0	NA	NA	NA	NA	NA
ENSG00000241975	6083184251997450	2263084574859320	1.56304e+16	1.44787e+16	0.14765251595940554	NA
LOC101928952	0.9964606583260702	0.7834865637191041	4657972144013770	0.16820335963709157	0.8664232979951613	NA
ENSG00000270976	0	NA	NA	NA	NA	NA
ENSG00000228217	1018569848310160	1.81725e+16	2.81696e+16	0.6451108113039269	0.5188553781900592	NA
ENSG00000270342	0	NA	NA	NA	NA	NA
NUP210L	4117047066533350	0.2639018960496094	1.71901e+16	0.15351952012486803	0.8779885979365583	NA
ENSG00000246203	1.7743e+16	0.5130000815325357	0.8589964922688786	0.5972085871707601	0.5503681267031113	0.7021914446999574
DENND2C	8586056697440250	0.5439509780889408	0.5575621181980158	0.9755881189470603	0.3292686145801483	0.5080056517021999
ENSG00000231100	0	NA	NA	NA	NA	NA
PRR9	2.77236e+16	1.02122e+16	0.9401911097966569	1.08619e+16	0.2773956346192071	0.4556076474019618
CD2	8901903511717370	2.82564e+16	0.6415852964860288	4404150747466210	1.06199e+11	3.94192e+11
ENSG00000235887	0	NA	NA	NA	NA	NA
ENSG00000237460	0.07684971012708879	-0.49470062415105487	4674585324032210	-0.10582770232212477	0.9157190569303171	NA
ENSG00000236327	0.41742756085830135	-0.42470351788549354	4601500899000000	-0.09229673691420764	0.9264622808707461	NA
ALG6	3885320049359950	0.3074491606870832	0.28666015574696535	1.07252e+16	0.28348589297662297	0.4622126431688969
ENSG00000223804	712477207724141	-0.24632440419912693	0.46019864093851537	-0.5352566963187468	0.5924723660513623	0.7358595457162841
RPS15P1	0.6384061690848211	-2065103318315260	4649926574754810	-0.44411525324443585	0.6569592590561342	NA
RPLP0P4	0.21140735553703185	0.4542834509940996	4658774977581840	0.097511352915761	0.9223203188734297	NA
DEPDC1	7559845227600340	0.871403809823905	0.6263712987810567	1.39119e+16	0.16416669467620615	0.32506916312461187
ENSG00000236480	3.57645e+16	0.47023056949629927	1.45386e+16	0.32343616177879186	0.7463649468298889	NA
ENSG00000235756	0	NA	NA	NA	NA	NA
ENSG00000173810	0.03842485506354439	-0.49470062403656423	4.67459e+16	-0.10582770229763248	0.91571905694975	NA
ENSG00000235005	0.24845300370066592	-0.4947173252792716	4674585323788840	-0.10583127507838347	0.9157162222020983	NA
ENSG00000271890	0	NA	NA	NA	NA	NA
ENSG00000238107	0	NA	NA	NA	NA	NA
FCGR1BP	4.73119e+16	4588126307809950	1069706002183600	4289147016511220	1.79361e+10	5.9539e+11
ENSG00000227425	0	NA	NA	NA	NA	NA
ENSG00000233222	0	NA	NA	NA	NA	NA
ENSG00000225279	6.53173e+16	0.9252392317918008	1.03375e+16	0.8950302625659884	0.37077091091811215	NA
ENSG00000229101	0.11134106127327127	-1.43454e+16	4658389515107870	-0.30794672935392353	0.7581228675211548	NA
ENSG00000224927	0.04616670000701643	-0.4946739317936361	4674585323952480	-0.10582199222226972	0.9157235874910297	NA
ENSG00000239216	0	NA	NA	NA	NA	NA
ENSG00000283360	1.83565e+16	0.7743738239151768	1.98948e+16	0.3892348440298851	0.6971024299910689	NA
SMIM42	0	NA	NA	NA	NA	NA
GPR89A	1812278080942840	-0.06973366095227362	0.2544281251255834	-0.2740800016423252	0.7840231419692799	0.8698821980055896
LORICRIN	4366510585579230	-1312554331201640	0.7707991805761063	-1.70285e+16	0.08859639888585308	0.21992892549303145
ENSG00000227907	0	NA	NA	NA	NA	NA
ENSG00000237076	1.07227e+16	-0.494799128687198	4674585323755340	-0.10584877468654254	0.9157023375219923	NA
INTS3	1.45421e+16	-0.132332240446522	0.29147409508056976	-0.45401029690114486	0.6498214156022735	0.7768188766069821
NR1H5P	0.30398535706823515	0.47624788722950995	4636182288757730	0.10272415051158844	0.9181819057013196	NA
S100A12	8671340091102350	0.1553177704150839	1083363263939330	0.14336628865401613	0.8860009056615066	0.9340412336214643
ENSG00000261055	0.5800099793490416	0.7835477907629275	4657971445313760	0.1682165294403489	0.8664129376253571	NA
ENSG00000231613	3.44448e+16	0.47559983221301627	1.95017e+16	0.24387561008433725	0.8073271592758497	NA
GTF2B	7424953614839120	0.28777825414619895	0.28083451522548764	1.02473e+16	0.305492786084147	0.48515248758520896
MTCO2P21	0	NA	NA	NA	NA	NA
ENSG00000233589	0.11527456519063317	-0.4947006242210195	4674585324032220	-0.10582770233709164	0.9157190569184419	NA
TNFSF4	7545994238922210	2.09032e+16	0.6108402924416665	3422047283371140	6.21515e+11	0.0088419718375605
S100A7A	9817663451458040	3805281045014190	1.17247e+16	3245537209683140	0.0011722924308117742	0.013754224123576074
ENSG00000230946	1020230147065840	-2437583628648950	2572062638752140	-0.947715499585019	0.34327430818077814	NA
ENSG00000226028	0	NA	NA	NA	NA	NA
KCNJ9	9090347657837940	0.4732025397365372	1.26858e+16	0.37301890861812714	0.7091343709549558	0.8185095371202252
ENSG00000229021	2395060258368200	2703066496691590	2357850972985470	1146411086901310	0.2516250974351776	NA
RPS18P4	0	NA	NA	NA	NA	NA
ENSG00000203825	0.07569759074273152	0.43590782298804354	4655871226784820	0.09362540365813884	0.9254067290474762	NA
CSF1	1.5109e+16	0.6531678683007194	0.4323094197689644	1510880490760030	0.13081890227723456	0.28109334701502403
MTATP6P14	0	NA	NA	NA	NA	NA
ENSG00000242943	0	NA	NA	NA	NA	NA
ENSG00000233203	4333932674183550	-0.9184258436052983	1.38093e+16	-0.6650800672344982	0.5059992830027923	NA
LOC100421402	39896857084305	-1.23371e+16	107080597235433	-1.15213e+16	0.24926639474784773	NA
CGN	833301638960103	-0.456124582416377	0.3717690498475179	-1226903053396880	0.21985903080530048	0.3919908330915924
LINC02805	1.39602e+16	1.56706e+16	3.65855e+16	0.42832697550255344	0.6684130820113208	NA
TNFAIP8L2	1.59321e+16	0.2607945026470431	0.6501973239498403	0.40110054754264446	0.6883460977411107	0.8033721464317845
RGS5	1.26877e+16	0.8954746522818002	0.7821160879094657	1.14494e+16	0.2522347232941946	0.427937494893292
LOC105371458	1.1679e+16	-248194877068619	4636753252403650	-0.5352773019352643	0.5924581194703028	NA
FMO8P	0	NA	NA	NA	NA	NA
RPL7AP19	1524010359313850	1720136317892430	3.60634e+16	0.47697606568303014	0.633379165040116	NA
ENSG00000287218	5409776191159340	-0.872722624202811	1.40248e+16	-0.6222724103023013	0.5337627595926044	NA
ENSG00000177173	9382209118209950	2.58095e+16	1.19371e+16	2162121612151850	0.030608803577860538	0.11388349280882502
ENSG00000277406	2.21852e+16	1.75124e+16	0.5788976195176809	3025120911671340	0.0024853374803807836	0.02309429433863163
ENSG00000238022	0.09411855788425832	-0.4947439018929383	4674585323951160	-0.10583696041615072	0.915711711292778	NA
LINC01307	0.16687838801393412	0.5733737500678399	4650053705770050	0.1233047586861985	0.9018657727047583	NA
IGSF8	3151222300247510	-0.6613842391122803	0.3483311670241764	-1.89872e+16	0.057600966018562474	0.16751351454185956
MPC2	9207630881887170	-0.7742498881305734	0.4034586603593306	-1.91903e+16	0.05498034433814849	0.16338887830748583
ENSG00000237008	0	NA	NA	NA	NA	NA
TLCD4-RWDD3	6.43337e+16	0.47815784000301953	1.00926e+16	0.4737689076363625	0.6356647089166007	NA
SLC25A24P2	0	NA	NA	NA	NA	NA
ENSG00000276118	0	NA	NA	NA	NA	NA
FMO11P	0	NA	NA	NA	NA	NA
LINC00624	1.27136e+16	-0.4167473584327788	0.9747940426690878	-0.4275234974679175	0.6689980741851485	0.7892282972834328
CD160	2593630678467340	2.9151e+16	0.8462774643378356	3444617692737220	5.71868e+11	0.008312265132576966
C1orf112	8758779953520550	0.22917414368394431	0.36259739894206017	0.6320347149554824	0.5273641933046627	0.6840856529619194
FAM78B	6330210674879080	-0.8030152425150529	0.44470795144743924	-1.80571e+16	0.07096307084504817	0.19170270419684474
ENSG00000275075	0	NA	NA	NA	NA	NA
LAMC1	4061106114519010	-0.0676560370121939	0.2712876062563081	-0.24938860254557144	0.8030602005459747	0.8826608661509945
LOC401957	0.7260206702370446	0.42781192150122727	3124114206291660	0.13693863068118814	0.8910793035788485	NA
CD1D	2.82949e+16	0.5454983820566829	0.6944271549841269	0.7855372275428253	0.4321386522667949	0.6042673630344683
ENSG00000227722	0.2657920224225596	0.4694191874446898	4659408150463200	0.10074652665876098	0.9197516763047755	NA
ENSG00000285922	0	NA	NA	NA	NA	NA
ENSG00000233411	0	NA	NA	NA	NA	NA
ENSG00000275801	0.24312759120526942	0.33753113769514825	462812335551907	0.07293045404518875	0.9418614596408738	NA
MGST3	2.97187e+16	-1.4851e+16	0.4296632498101606	-3.45643e+16	5.47391e+11	0.008039563066590929
S100A7P1	0	NA	NA	NA	NA	NA
CASQ1	2.76195e+16	0.036163272532667774	0.8255836726119153	0.04380327970665567	0.9650612127675409	0.9797953381066912
FASLG	1.23986e+16	3.07929e+16	0.7156260202116026	4302928519899800	1.68555e+11	5.65963e+11
ENSG00000232188	0.09227225858766155	0.15374938551177417	4667484843207760	0.03294052164636677	0.9737220187159054	NA
LINC01701	0.12478814379790117	-0.49474991133148993	4674585323921160	-0.10583824597226114	0.9157106912962293	NA
ILF2	3913283773095620	-0.12802127212799122	0.36535282600005486	-0.3504044940053974	0.7260351542024877	0.8299709247896176
ENSG00000241042	0.3228825303952992	-0.4946713992218047	4674585323841580	-0.1058214504501295	0.9157240173490792	NA
TIPRL	92653495892787	0.8248897526507551	0.36016731796793816	2290295958291760	0.02200416596033503	0.09331827430990647
ENSG00000260322	0	NA	NA	NA	NA	NA
ENSG00000223495	0	NA	NA	NA	NA	NA
ENSG00000241666	8083953711886010	0.28860068687547563	1.22548e+16	0.2354996264816638	0.8138209687260822	0.8905529093344215
NME7	1.17652e+16	0.13765573441890316	0.33584109745130974	0.40988352963222585	0.6818913879746817	0.7989905691042375
RCSD1	6745707631926940	1.94391e+16	0.5968979493831781	3256690068643900	0.0011271943608978203	0.013390933779044002
FDPSP1	0.23071150056701345	-1.67702e+16	4648309026498970	-0.36078113007039925	0.7182630701135844	NA
ENSG00000237756	0.29486154567603545	-0.5975670041002409	4629998727221020	-0.12906418323335192	0.897306862560117	NA
TNR	2462544259005310	0.30724945613638915	2.92639e+16	0.10499250333751246	0.9163817573120426	NA
SFT2D2	2.75479e+16	0.5161275665611825	0.2441655939797786	2113842323762970	0.034528736728292084	0.12272008361909521
ENSG00000203307	2.71167e+16	1.00544e+16	2435471313117470	0.4128305262265595	0.6797307844491749	NA
UCK2	9527356601241100	-0.0830198213992186	0.2858914762173606	-0.2903892851149553	0.7715184399624455	0.8618631437391697
ENSG00000271187	0	NA	NA	NA	NA	NA
ENSG00000260360	871900674404725	2.03216e+16	1.08922e+16	1865692657298090	0.06208437756756784	0.17559608867302542
ENSG00000274562	0	NA	NA	NA	NA	NA
PIGM	3793152296787090	0.14152714767408253	0.31083319279017135	0.45531542626987315	0.6488823297728488	0.7761487184150803
FAM20B	1307396372257550	0.7697444156927068	0.4231483612231682	1819088731592040	0.06889789393465326	0.188242840561556
LINC01720	0	NA	NA	NA	NA	NA
XCL2	9893045216467310	1650773431650000	1.0154e+16	1.62574e+16	0.1040057197248306	0.24346712168127696
RPSAP16	0.913811459508806	-0.8210095416356945	3949540264966820	-0.20787471111972333	0.8353267954467615	NA
QSOX1	5.54624e+16	-0.5285715303203012	0.3787925201134002	-1.39541e+16	0.1628917125045908	0.3234543634647623
ENSG00000272931	2.50456e+16	-0.8382374704798431	0.5071221383739722	-1.65293e+16	0.0983450809028878	0.2347106414113227
POU2F1	6340832380551030	0.5949331925477489	0.40275462581093474	1477160420814200	0.13963264045854626	0.29351321612038944
ENSG00000225475	1.17158e+16	0.8150529265061174	3161843909380050	0.25777772396927856	0.7965784573163238	NA
ENSG00000230898	0.5145881322550946	-2649495299805840	4629298468515520	-0.5723319241188308	0.5670971258735645	NA
ENSG00000234998	4317838028906870	-134064772103745	1.32742e+16	-1.00997e+16	0.31251174182807073	NA
CNN2P10	0	NA	NA	NA	NA	NA
ENSG00000224698	0	NA	NA	NA	NA	NA
ENSG00000287697	0.8418902854468866	0.9574066460878876	4558601260665310	0.21002202020804897	0.8336504866601868	NA
KIFAP3	615097111775264	0.7635983216430424	0.3432147159203557	2.22484e+16	0.026091884600590472	0.10371219316998724
ENSG00000235303	0.47813107914454245	1.29202e+16	4618381019007040	0.2797550182378702	0.7796654644238157	NA
AXDND1	3.3209e+16	0.23647950751079846	1.89604e+16	0.1247229564601612	0.9007428826827202	NA
ENSG00000273160	7492990325375220	-0.8164052020911471	1139077347857850	-0.7167249911750733	0.4735438023856399	0.6416318121716031
ENSG00000234810	2667066048766450	-0.7752229315740499	0.6831389522397758	-1.1348e+16	0.2564610595743126	0.4325198290962075
ENSG00000232750	0.5002602977114603	-0.8987279191328771	4633451459962060	-0.19396510935721242	0.8462032017303687	NA
LAMC1-AS1	5.60769e+16	0.09187803163798856	1.38104e+16	0.06652838143004262	0.9469571626435609	NA
ENSG00000235628	0	NA	NA	NA	NA	NA
MTCO1P14	0.03842485506354439	-0.49470062403656423	4.67459e+16	-0.10582770229763248	0.91571905694975	NA
ENSG00000229785	0.13075825507757724	-0.4946630047231229	4674585323912600	-0.10581965467454382	0.9157254421707497	NA
TBX15	2661636022129400	-0.7892819509778934	0.3720523417694084	-2121427182057830	0.033885869808198917	0.12115236990094236
ENSG00000238270	0	NA	NA	NA	NA	NA
ENSG00000285894	0.5053728703886452	-0.7627154335349402	4.61171e+16	-0.16538651491489043	0.8686397670549796	NA
ENSG00000236025	0	NA	NA	NA	NA	NA
ENSG00000230687	0	NA	NA	NA	NA	NA
ENSG00000230704	0	NA	NA	NA	NA	NA
ENSG00000283255	0	NA	NA	NA	NA	NA
LOC729867	1.64123e+16	1.19375e+16	1.1681e+16	1.02196e+16	0.30679996209460875	0.48620720588118593
RPL34P1	0.1951495046082913	-0.4947585936134613	4.67459e+16	-0.10584010331009738	0.9157092176321453	NA
ENSG00000269887	4.82799e+16	-0.23365996632405667	1.24035e+16	-0.18838199797679003	0.8505772105921606	NA
ENSG00000286754	0	NA	NA	NA	NA	NA
RPL26P11	0.13136330093569112	-0.4946920049321457	4674585323881630	-0.10582585847879408	0.9157205198893996	NA
ENSG00000236364	9061923171509990	0.4775191552021964	1.34024e+16	0.35629497110178554	0.7216196750307061	0.8267968159025628
CD48	1700054828721000	2.4721e+16	0.7463024254056303	3.31246e+16	9.24783e+11	0.011632435447644215
MRPS10P1	0.1891144290758232	-0.4946881346412246	4674585323899310	-0.1058250305352389	0.9157211768040598	NA
RXRG	7628484094194380	-2.00427e+16	0.561999094652114	-3566313697760030	3.62038e+11	0.005922279801167558
ENSG00000272033	2.77723e+16	2.2753e+16	2577029692015740	0.8829173168644343	0.3772809466121121	NA
ENSG00000275767	0	NA	NA	NA	NA	NA
LINC01657	0.05061432905477393	-0.4947321460214301	467458532403222	-0.10583444556632508	0.9157137066461024	NA
TPR	2234167830964470	1.26822e+16	0.5592398788798936	2.26775e+16	0.02334442238508846	0.09683705934992233
ENSG00000231992	0.07745475598520266	-0.49473104012466756	4674585324019420	-0.10583420899017296	0.9157138943523724	NA
ENSG00000270209	0.17678189080585327	0.651271102046885	464558577934942	0.14019138446262652	0.888508778884628	NA
ATP1A2	2.52865e+16	-1.72405e+16	0.36298333753548223	-4749654903262430	2.03764e+10	1.05312e+12
METTL18	1.16754e+16	0.601057532865357	0.41003261446182393	1.46588e+16	0.14268169652326632	0.29741135741499714
ENSG00000287919	0.6428327673160981	0.15468239384293875	4616729201256890	0.033504757827430454	0.9732720717659608	NA
RPS10P8	1.49882e+16	2837739544517040	371407972046094	0.7640491745192987	0.4448379387915573	NA
LINC01680	0	NA	NA	NA	NA	NA
LOC101928372	0.3956398889119969	-1.43452e+16	4658389953149170	-0.30794236518062656	0.7581261883768957	NA
ENSG00000229407	0	NA	NA	NA	NA	NA
CHIA	0.13554575001204708	0.21930665783336323	4673954128512680	0.046921012017537636	0.9625761813678445	NA
PRELID1P7	0	NA	NA	NA	NA	NA
SEC16B	405698970894499	1.69576e+16	1.73119e+16	0.9795371398737746	0.327314647017789	NA
EXTL2	2.23012e+16	0.03299521898873484	0.391913782279783	0.08418999402572658	0.9329053735552186	0.9616876995117041
ENSG00000288574	0.2876313944355449	-0.4947615923208061	4674585323894670	-0.10584074480184918	0.9157087086546124	NA
ENSG00000238108	0	NA	NA	NA	NA	NA
ANKRD36BP1	0	NA	NA	NA	NA	NA
KIRREL1	1228333785113080	9.24598e+11	0.2541967022071705	0.003637333043347022	0.9970978345215843	0.9983203674231556
ANP32E	1.24566e+16	1386381978220700	0.3896050281709742	3.55843e+16	3.73079e+12	0.006049570480170355
LOC284685	4424526152234510	-0.6177916958268304	1.09527e+16	-0.5640566724196014	0.5727155637792556	NA
DDX59	4.2617e+16	0.8262614340702208	0.5152719571538377	1603544347016600	0.10881452646124459	0.25024766899924616
NIBAN1	2270556157067350	1.23188e+16	0.34915859505238955	3.52815e+16	4.18473e+11	0.006568831562705528
ENSG00000227621	0.12222199678692572	-0.49476803845743694	4674585323878160	-0.10584212377729454	0.9157076145369669	NA
LPGAT1-AS1	0.055626129337978045	0.16445025033768038	4668699050622240	0.03522399892444608	0.971901125728412	NA
ENSG00000287472	0	NA	NA	NA	NA	NA
ENSG00000227776	0.16974857514425395	1.07502e+16	4.64779e+16	0.2312962392937192	0.817084668093598	NA
ENSG00000241318	0.18787108702399777	-1.16115e+16	4669473818779950	-0.24866905743821294	0.8036167856938322	NA
LOC101928009	4917165061205870	1.02479e+16	1.07841e+16	0.9502803896727924	0.3419698005207418	NA
ENSG00000228238	0.6757574240146295	-0.8467770082748416	4581727432490080	-0.18481610282404623	0.8533732772101581	NA
RPL5P6	0.5395235236974324	-2.35133e+16	4638915370022080	-0.5068717004235974	0.612244843320928	NA
LHX4	2.63042e+16	1.51765e+16	0.9395348851269444	1.61532e+16	0.1062412496430835	0.24629969469265836
AGO3	5434572202938180	0.9273401004992109	0.4521719598830613	2050857157836660	0.040280859345751374	0.1348972676416526
OR10J5	0	NA	NA	NA	NA	NA
LAMC2	2422903115957730	0.03328234049697087	0.4091874912498258	0.08133762934764453	0.9351734492224449	0.9630531661559834
ENSG00000188460	1355289256958870	0.4067065985640844	2.47547e+16	0.1642944713260972	0.869499333799544	NA
DDX59-AS1	4.50326e+16	-2.61907e+16	1.59759e+16	-1.63939e+16	0.10113241480760812	NA
LOC100996756	7511652430925120	-1.10007e+16	0.6159852294743421	-1.78587e+16	0.07412062249800205	0.1970789930055629
CD58	4193839959986390	1.25378e+16	0.4190169704063344	2992192592600260	0.002769814642644324	0.02483826017036257
ENSG00000225487	0.3755553714020921	-0.49472290244350675	4674585323904760	-0.10583246815789342	0.9157152755785236	NA
ENSG00000224620	0	NA	NA	NA	NA	NA
ENSG00000232917	0.12422650185033296	-0.49471654139970667	4674585323868050	-0.10583110738694283	0.9157163552533166	NA
EEF1A1P14	2064522222976230	0.5067431324300302	2.19973e+16	0.23036595174410096	0.8178074162625031	NA
LOC107985453	0	NA	NA	NA	NA	NA
RGS2	5902833984745530	0.3366745926130522	0.5084443827137903	0.6621660186627935	0.5078648295292045	0.6690751793324285
RPS29P4	0	NA	NA	NA	NA	NA
GPA33	1.09174e+16	0.9179690185704574	1.06372e+16	0.8629760397794601	0.38815064074107436	0.5636604901434924
XCL1	1.50234e+16	1.74342e+16	0.9474417540690532	1.84013e+16	0.06574852273764989	0.18269444558175071
ENSG00000231966	0.6955821103318223	1.5723e+16	3.99693e+16	0.3933766501424628	0.6940413129362077	NA
ENSG00000176320	2286472337936430	2650195524729300	1943600022465090	1.36355e+16	0.17270928407767672	NA
ENSG00000260976	0.1170897027649748	-0.49475019993168506	4674585323922080	-0.10583830771037847	0.9157106423114657	NA
ENSG00000235215	0.28942958803057534	0.18732735672678164	4671044734273090	0.04010395262376638	0.9680102506004531	NA
RPS24P5	0.5772710940209929	1114173781474400	4632844515290580	0.2404945337140294	0.8099469004017981	NA
ENSG00000233771	0	NA	NA	NA	NA	NA
ENSG00000224691	0.7852070283741529	-0.6075841315612304	4638280580785550	-0.13099339744089553	0.8957805304777751	NA
ENSG00000286572	2035278453489790	-2.67643e+16	2.46732e+16	-1.08475e+16	0.2780333028835634	NA
ENSG00000272880	0	NA	NA	NA	NA	NA
ENSG00000235101	0.7817819219683866	2769357320905340	4595744969996590	0.6025916013584609	0.5467804089098348	NA
ENSG00000228215	0.2722631303892736	-0.49471527450309466	4674585323929330	-0.10583083636758828	0.9157165702878827	NA
KCNJ10	2265453552665830	2336738018100280	1.09668e+16	2130739572591680	0.03311060302127117	0.11948965187895544
ENSG00000233626	1.29961e+16	-1689110330785680	2.70748e+16	-0.6238678937773624	0.5327143470198188	NA
ENSG00000185495	2322053935699210	-0.053122179097258054	0.4752681739426449	-0.11177306205163405	0.9110033470231604	0.9495141333270956
ENSG00000233691	0	NA	NA	NA	NA	NA
ENSG00000283518	0	NA	NA	NA	NA	NA
LOC100420658	0	NA	NA	NA	NA	NA
NUF2	1.09648e+16	2463638769827760	0.8982122580719054	2.74282e+16	0.006091319368317972	0.041528940951236534
TUBB8P9	2.8159e+16	-0.4947185812580798	4.67459e+16	-0.10583154375794725	0.9157160090239995	NA
LOC646870	0.2814499358340865	1083375047304530	4651482080279450	0.23290964656139249	0.8158315675502911	NA
ENSG00000231714	0	NA	NA	NA	NA	NA
MFSD4A	4352953328889660	-2.29706e+16	0.36548910386431327	-6284893660158220	328078	9.70683e+07
TBX19	8696170733596770	0.6029602033463293	0.4958479706038056	1216018294099480	0.22397795317503225	0.3968159258932816
ENSG00000224837	1662902627273650	-0.6101694745974826	1.99239e+16	-0.3062506025625596	0.7594138467688123	NA
NR5A2	678892962693657	0.5242299433745589	0.5095298403142501	1.02885e+16	0.3035500127692231	0.48311947537878613
ENSG00000272205	4.55308e+16	-0.062455120005386694	1344941769272390	-0.04643704391690847	0.9629619115706216	NA
ENSG00000227740	3258537984766580	1023701334006170	1.494e+16	0.6852085489883817	0.4932123299654015	NA
ENSG00000260990	0.03842485506354439	-0.49470062403656423	4.67459e+16	-0.10582770229763248	0.91571905694975	NA
SCYL3	2928217744503990	0.8461905709091463	0.357914188778142	2364227508828010	0.01806771329948498	0.0823322780558786
DUSP10	2699106736190380	1.08248e+16	0.2738115904806221	3953387184898730	7.70526e+10	0.0018333669726736629
ENSG00000285638	0	NA	NA	NA	NA	NA
ENSG00000226520	0.6525534534388228	1.83571e+16	4581402221215030	0.40068781990895114	0.6886499794350381	NA
ENSG00000284592	0	NA	NA	NA	NA	NA
LOC647132	0	NA	NA	NA	NA	NA
LINC02802	0.041596047932633724	-0.4947286925353122	4674585323987190	-0.105833706788206	0.9157142928137593	NA
QRSL1P1	0	NA	NA	NA	NA	NA
ENSG00000229291	1.49847e+16	-3488796943459800	2.58701e+16	-1348584363191660	0.17747050598974756	NA
ENSG00000228167	0	NA	NA	NA	NA	NA
ENSG00000225325	0	NA	NA	NA	NA	NA
ENSG00000223344	0	NA	NA	NA	NA	NA
ENSG00000276110	0.07611021367948516	-0.4947006241534023	4674585324032220	-0.10582770232262678	0.9157190569299187	NA
ENSG00000228191	0	NA	NA	NA	NA	NA
ENSG00000229961	658735501060397	3.53648e+16	1.31112e+16	2.69728e+16	0.006990757545307735	NA
ENSG00000150732	0	NA	NA	NA	NA	NA
LELP1	0.13455764540994306	0.4542834513280479	4658774977580790	0.09751135298746458	0.9223203188164899	NA
NMNAT2	6141645166652020	-0.6085241001117564	0.4792963171100195	-1.26962e+16	0.20422008866371066	0.37331242031425976
ENSG00000288139	0	NA	NA	NA	NA	NA
CCT8P1	3.91354e+16	-0.1948944239596506	0.769381319495628	-0.2533131738725014	0.8000262167477576	0.881125119492095
LINC01139	5.43206e+16	-0.9681006931631825	0.43780683485804844	-2211250752805330	0.027018477582526273	0.10597160803982207
TARBP1	997701244074423	0.7906512669568443	0.49550786061573654	159563819224654	0.11056959539199016	0.25252737057549607
ENSG00000231512	0.04807678588619824	-0.4947292277673074	4674585323995560	-0.10583382128630003	0.9157142019676988	NA
CREG1	3899968354616770	0.2983986821143317	0.3316906613747749	0.8996294344783291	0.3683174876161938	0.5454625687112511
ENSG00000237379	0.4556160329214505	-1.52645e+16	4.64744e+16	-0.3284487192974053	0.7425724115224552	NA
ENSG00000275131	1940584678760180	1.45093e+16	0.6194358110878894	2.34235e+16	0.01916292045288555	0.085566715014361
ENSG00000287452	0	NA	NA	NA	NA	NA
ENSG00000232959	0.08321485911793566	-1.13701e+16	4666736718742530	-0.24364108717637276	0.8075088040247751	NA
LY9	2829712426814000	2012317067617520	0.798284785739194	2520800976751880	0.01170880564017747	0.06273025376483098
ENSG00000243781	0	NA	NA	NA	NA	NA
TDRD5	1.17525e+16	-1.50549e+16	1.20689e+16	-1.24741e+16	0.21224601263180642	0.38287393271993264
ISCUP1	0	NA	NA	NA	NA	NA
LOC100131939	0.7418174663168801	0.34075686577168646	457856114252903	0.07442444365468598	0.9406726595118778	NA
ENSG00000229220	0.12161695092881183	-0.49474348932768425	4674585323949090	-0.10583687215911687	0.9157117813184079	NA
ENSG00000279061	0	NA	NA	NA	NA	NA
SCCPDH	9310706408912230	-0.6680580658538626	0.34074836257756785	-1.96056e+16	0.049930216066300465	0.15388365957027836
CEP350	1.15704e+16	1.29037e+16	0.45474839198528666	2.83755e+16	0.004546075334112104	0.03438611631933998
ELK4	1.66971e+16	1274090663640300	0.41818914583588307	3046685157486890	0.0023137992497400954	0.021990520216808793
ENSG00000227747	0.09615357177239647	-0.49474266820180846	4674585323944810	-0.10583669650173434	0.9157119206899516	NA
ENSG00000228081	0	NA	NA	NA	NA	NA
ENSG00000228020	0	NA	NA	NA	NA	NA
FTH1P2	1446703108398980	-0.5975830279764585	0.6486688994726373	-0.9212450735071294	0.3569224905958118	0.53509261646023
TFB2M	3547712087908200	0.7760262718054094	0.4131372952442172	1878373801490560	0.06033004689066069	0.1723052472401844
ENSG00000271427	3.345e+16	-0.11753146560673187	1.49597e+16	-0.07856536597239391	0.937378336304681	NA
ENSG00000261817	0.09233340001403285	-0.49466300446366834	4674585323912600	-0.10581965461904072	0.9157254422147876	NA
LYPLAL1	3641599802825650	0.29018138058829196	0.4249725908656329	0.6828237557561472	0.4947182166718233	0.6582592969663867
MPZL1	3.82228e+16	-0.20736601772087104	0.3010393742619604	-0.6888335395635785	0.4909280266364869	0.6552661434314403
INTS7	4663198818178090	0.508514346079551	0.29723125286254976	1.71084e+16	0.08711113193854852	0.21772450520635014
ENSG00000230777	5866753566888120	-0.9688117557664427	0.9630622821474775	-1.00597e+16	0.31443000551403244	NA
CATSPERE	1.76683e+16	1036599910033630	0.9241442415438449	1121686273023700	0.26199585505932144	0.43848543868142703
ENSG00000224540	0	NA	NA	NA	NA	NA
PRDX6	6.22154e+16	-0.8336994833989038	0.4519997008514356	-1.84447e+16	0.06511480440730825	0.18157611418866249
EDARADD	1.70164e+16	0.5355125050964981	0.3336265621397447	1.60513e+16	0.1084661867099866	0.24969972955394415
ENSG00000229067	0.33938011641045185	0.4541815124970622	4658775291490690	0.09748946538087587	0.9223376997885813	NA
ENSG00000271554	2.80531e+16	-0.5809866621227299	2009644794231360	-0.28909918000954105	0.7725054810771277	NA
FMO7P	0.07781703330319499	0.21935791389609505	4673954884793280	0.04693197074061976	0.9625674471939304	NA
ENSG00000227711	0.03902990092165827	-0.49472962426849026	4674585324001250	-0.10583390610678216	0.9157141346687045	NA
ENSG00000261182	0	NA	NA	NA	NA	NA
RPL35AP6	0.13368593118129457	0.1644097513597973	4668699298751030	0.03521532247831428	0.9719080442385476	NA
ENSG00000227925	0.2630284804202384	-0.781998413591153	4.63121e+16	-0.16885397944276223	0.8659114984015291	NA
BRINP3	6.10181e+16	-1827243028393780	1.55124e+16	-1.17793e+16	0.23882542346806346	NA
ENSG00000225712	0	NA	NA	NA	NA	NA
LMX1A	7320537595373290	-0.2724270415717062	1.25434e+16	-0.21718686810947854	0.828062718175308	0.8991011802759766
ADCY10	3.62759e+16	2796951967166460	1.66211e+16	1.68277e+16	0.09242005548357192	NA
ZNF648	3118215102309440	2.49184e+16	1.50922e+16	1.65107e+16	0.09872374180529633	NA
SELE	1413915435174720	1018440888939920	0.646615964309352	1.57503e+16	0.11524903932442607	0.25952009020606204
GPATCH2	2.82499e+16	1195310195358630	0.5082158587062262	2351973427986980	0.018674108889952377	0.08413858596079846
SMYD2	6426922799174270	0.8761711617054183	0.349020204597508	2510373755341250	0.012060343704364769	0.06386820148498229
ENSG00000278467	7796193468635920	0.7651549553533615	1.3439e+16	0.5693538022347263	0.5691160615356732	0.7170372122048605
SELL	3358884693020840	1.8538e+16	0.6305447714906507	2939993860891690	0.003282187498558099	0.027857328498900585
PBX1-AS1	0.27370739605743494	-0.5794671843094411	4617690248349520	-0.1254885349913968	0.9001368010420918	NA
CYCSP5	0.144622320703226	-1.67702e+16	4.64831e+16	-0.3607797212695666	0.7182641233484566	NA
FAM163A	0	NA	NA	NA	NA	NA
DPT	5847512830810270	-0.5478895279727439	0.5467694106332064	-1.00205e+16	0.31632011602319443	0.49575273826297517
ENSG00000283174	0	NA	NA	NA	NA	NA
LINC01760	0	NA	NA	NA	NA	NA
ENSG00000274702	0	NA	NA	NA	NA	NA
ENSG00000226211	0	NA	NA	NA	NA	NA
ENSG00000236942	17992731538594	0.696607294709035	2.5926e+16	0.2686902500070745	0.7881680553368574	NA
ENSG00000287205	0.5260968199988498	-0.773645769080582	4635442499501190	-0.1668979324333828	0.8674503600116801	NA
CAPN8	3.31445e+16	-0.41069202088501605	0.7935093591555356	-0.5175641801151288	0.6047623790469775	0.7451399582499876
RHOU	4740102524009480	0.7741379524135303	0.30605008872720757	2.52945e+16	0.011424192289070679	0.06176672764097142
ENSG00000287929	7905497795476840	-0.5400242489606315	1030320536832060	-0.524132276952423	0.600186540299297	0.7416505187464528
TOR3A	1.61737e+16	-0.22083563200457396	0.39014130240106004	-0.5660401260914383	0.5713665034564013	0.719139776082764
ENSG00000224896	0	NA	NA	NA	NA	NA
RPS3AP10	0.03902990092165827	-0.49472962426849026	4674585324001250	-0.10583390610678216	0.9157141346687045	NA
RNF2	3.66815e+16	0.43451737078404556	0.3216626954656452	1.35085e+16	0.17674416633427334	0.34011048691810636
LINC01696	0	NA	NA	NA	NA	NA
KDM5B	22555754499829	-0.022905482987753984	0.2823256386771423	-0.08113143069499222	0.9353374299914106	0.9630762915859508
RGS5.1	2939976869401840	-1.10504e+16	0.46361291756691586	-2.38353e+16	0.017147327205144534	0.07977727549977795
CICP21	0.03805510683974258	-0.49470062403807397	4674585324032220	-0.10582770229795543	0.9157190569494937	NA
ENSG00000224810	1.01454e+16	1389983720258570	4253040913144580	0.3268211495362397	0.7438031620667338	NA
SPATA17	1354850705456700	-0.17328708671422086	0.8358533495169018	-0.20731757169409634	0.8357618520216852	0.9043206647084547
LINC01354	6436572291454010	1.55623e+16	1.28781e+16	1.20843e+16	0.22688118511715838	NA
ENSG00000225172	0	NA	NA	NA	NA	NA
ENSG00000261642	0	NA	NA	NA	NA	NA
ENSG00000228239	0	NA	NA	NA	NA	NA
ENSG00000237283	0	NA	NA	NA	NA	NA
PRRX1	2.40573e+16	0.2761335489928799	0.3972835673306886	0.6950540412436275	0.48702143510816825	0.6525262583010603
LINC02257	0.531373138262185	0.21924657615982127	4673953232157710	0.04690816644277953	0.9625864193805929	NA
LOC100421842	0.03805510683974258	-0.49470062403807397	4674585324032220	-0.10582770229795543	0.9157190569494937	NA
ENSG00000231877	0.25496637307375214	-1.43455e+16	4658389213652270	-0.30794973228874567	0.7581205824831067	NA
IVNS1ABP	3547599391993600	0.640760493544171	0.48289125893821133	1.32693e+16	0.18453348684072696	0.34956399126412185
ENSG00000228536	458378969654768	-0.04048980627340696	0.5232773853159732	-0.07737732875453388	0.9383233757342124	0.9648854941627938
ERLNC1	1.78536e+16	0.5758803046506972	2971548969867290	0.1937980193126062	0.8463340379713157	NA
ENSG00000227002	0	NA	NA	NA	NA	NA
ENSG00000229242	0	NA	NA	NA	NA	NA
ENSG00000253326	3.42533e+16	0.514158129663405	2061862020852570	0.24936592481140002	0.8030777407866283	NA
ENSG00000228470	3.99059e+16	-0.0893796446917171	1644523711394080	-0.054349866817030384	0.9566564202593927	NA
ASTN1	1.20924e+16	-0.6057825941656917	1.15431e+16	-0.5248015203632068	0.5997211745255351	0.7411651902620497
ENSG00000234984	0	NA	NA	NA	NA	NA
ENSG00000231648	1.33336e+16	-2.31271e+16	0.8006032496533905	-2.88871e+16	0.0038682107474026957	0.030806789877847213
ENSG00000286383	1.2632e+16	-0.9347233851461021	2.95573e+16	-0.31624125491690097	0.7518193963800511	NA
ENSG00000229983	0.9906353113894231	-0.8376529389294176	357254282908113	-0.23446967020542755	0.8146203766377083	NA
KRT18P32	0	NA	NA	NA	NA	NA
ENSG00000225122	0	NA	NA	NA	NA	NA
ENSG00000225920	7960851873475740	2480665859914470	1.20764e+16	2.05415e+16	0.03996160688889997	0.13424653688281932
DTL	1.86916e+16	0.6396617565342945	0.4730680262420137	1352155971342380	0.17632542513789268	0.33964955663324636
TRMT1L	2.5285e+16	1.40099e+16	0.4097122280166354	3419440505175010	6.27501e+11	0.00890230944586267
ENSG00000228437	0.6572218999536612	-0.49473147812546064	4674585323888450	-0.10583430269145856	0.915713820007098	NA
MTND2P27	0	NA	NA	NA	NA	NA
LINC01347	1.7649e+16	1.08827e+16	0.8598452303751641	1.26566e+16	0.20563417379374346	0.37505777342975727
SOAT1	6431597329714950	1.71888e+16	0.4057354311658562	4236460052947700	2.27071e+10	7.01275e+10
ENSG00000225982	1.58458e+16	-1.49465e+16	2.03028e+16	-0.736180439421726	0.46162089462449546	NA
ENSG00000285718	0	NA	NA	NA	NA	NA
SPATA17-AS1	0.03902990092165827	-0.49472962426849026	4674585324001250	-0.10583390610678216	0.9157141346687045	NA
USH2A-AS2	0	NA	NA	NA	NA	NA
RPS2P10	0	NA	NA	NA	NA	NA
ENSG00000272906	2066566441679100	-0.5973670690713211	1628802648284040	-0.3667522702646959	0.7138038131647653	NA
ENSG00000233018	0.28146309471766223	-0.4947321380585035	4674585323820860	-0.10583444386765942	0.9157137079938722	NA
ENSG00000271917	0.49801100147348193	0.18730426025852473	4671044872802180	0.040099006830169856	0.9680141936011035	NA
BATF3	2.68856e+16	1.56153e+16	0.8402404961187535	1.85844e+16	0.06310706783982188	0.1775049311036048
ENSG00000224783	0	NA	NA	NA	NA	NA
CNST	6955423667410300	0.7637038853124121	0.39473909308828525	1.93471e+16	0.053026447919326834	0.15977400730146232
FTH1P25	0	NA	NA	NA	NA	NA
ENSG00000273004	4539599687576620	2.60936e+16	1.25278e+16	208285391022003	0.03726454184129966	NA
SOX13	646661615824911	-1104268333612220	0.29033642968985773	-380340949563865	1.42718e+12	0.002934129921135996
SRP14P4	6255320445463140	-0.03358558669347777	1.20246e+16	-0.027930748965981245	0.9777173838768161	NA
RPL27AP2	0.4620173464528014	-0.3721064896355817	4599446329813910	-0.08090245280688745	0.9355195293042436	NA
NID1	1107609869364070	-0.13606760843493004	0.36331805522058913	-0.3745137531145166	0.7080221263747737	0.8176618903726813
ENSG00000288078	0	NA	NA	NA	NA	NA
ENSG00000271399	0	NA	NA	NA	NA	NA
RPL7AP21	1.9695e+16	2245563705975260	3933475089311870	0.5708854524277949	0.5680772928055979	NA
ENSG00000232679	3.64286e+16	1.42856e+16	2.94626e+16	0.48487171247576466	0.6277673493155058	NA
BTG2	2.74238e+16	0.3865325572695134	0.28458991703338615	1.35821e+16	0.17439740831787354	0.33759938278109125
RPL21P28	2.67702e+16	-0.7112667292374438	0.5076299701400632	-1401151963193170	0.16116863550313656	0.32096274512909084
ZNF678	1.15832e+16	1.31325e+16	0.364872741640829	3.59919e+16	3.19207e+12	0.005431697302298474
ENSG00000223519	2.81717e+16	3.16288e+16	1.90218e+16	1.66276e+16	0.09635968408336358	NA
MRPS14	5855397323950660	-0.24064930262253675	0.3015506899883609	-0.798039303547358	0.424847682239887	0.5979500470821988
ENSG00000286285	4206940635446990	2.12601e+16	1.71317e+16	1.24098e+16	0.21461213587953032	NA
ENSG00000225300	1426469933286360	-1.08294e+16	2.20733e+16	-0.49061114759310515	0.623701500451162	NA
ENSG00000223842	1317661566326220	2149514654436500	3007637259084760	0.7146854721073029	0.4748034167353896	NA
SLC9C2	0.11663315185066696	1.10876e+16	4650157056534230	0.23843440024872053	0.8115441891106151	NA
ENSG00000228247	0.04807678588619824	-0.4947292277673074	4674585323995560	-0.10583382128630003	0.9157142019676988	NA
ENSG00000231424	9518554938244890	-0.16751988425093747	0.9023370768098303	-0.1856511148175314	0.8527183664629245	0.9146829261948615
LHX9	0.10179282934499448	0.16447507396222089	4.6687e+16	0.0352293169715136	0.9718968851726694	NA
ENSG00000287177	0	NA	NA	NA	NA	NA
ENSG00000237193	0	NA	NA	NA	NA	NA
CHCHD2P5	0	NA	NA	NA	NA	NA
DESI2	1.13818e+16	0.5714770374657389	0.3169775780707984	1.80289e+16	0.07140483185831739	0.19243955675083163
SLC26A9	2.36228e+16	1.48999e+16	0.6405708882105214	2.32604e+16	0.020016428906840317	0.08787857981357959
LINC01142	2.40285e+16	-1179097383932430	1.64863e+16	-0.7151984335256435	0.4744864368627927	NA
SLC45A3	1463956648944590	-0.9073618351889506	0.33286343956805003	-2.72593e+16	0.0064120945844127015	0.04277872906561611
ILDR2	6.71462e+16	-0.9532521800628493	1218871370335120	-0.7820777509941449	0.4341688813915996	NA
KIF26B	3.42769e+16	-0.553101575082779	0.33284596090725593	-1.66173e+16	0.09656604536752328	0.23220209848975124
ENSG00000236292	0	NA	NA	NA	NA	NA
MTND1P25	0	NA	NA	NA	NA	NA
ENSG00000232824	0.991531532928435	-1.36817e+16	4.62904e+16	-0.295561891982156	0.7675646797779262	NA
ENSG00000273416	7024018196161710	-0.818290049377515	1.29979e+16	-0.6295535278758186	0.5289867368179658	0.6854499671303569
ENSG00000229930	2190773860549290	0.614770753077119	1.92276e+16	0.319732782722782	0.7491709062222629	NA
ENSG00000234142	0.35950604447562634	2.71661e+16	4599972789089560	0.5905713808212467	0.5548076453031384	NA
ENSG00000282111	3.4666e+16	-4242686718558020	2485995290970830	-1706635058387890	0.08788990467577952	NA
ENSG00000233410	0	NA	NA	NA	NA	NA
RRP15	4479600931519400	1.11264e+16	0.5106703596344869	2178785579017880	0.029347600747869684	0.11096669311247888
ENSG00000228955	1.59253e+16	0.9641378790695605	2315275967485480	0.41642460450045915	0.6770993272526977	NA
OR2L13	1.78509e+16	-0.4912122726427575	2243762275358380	-0.21892349204609862	0.826709646315756	NA
ENSG00000270443	0	NA	NA	NA	NA	NA
TMEM59	6132946970708250	-0.21446747782263584	0.2865923191106378	-0.748336447006598	0.45425724573231213	0.6247957838332248
ENSG00000224702	0	NA	NA	NA	NA	NA
ENSG00000271811	2.12714e+16	-141412529183935	0.8154281075404163	-1.73421e+16	0.0828804565866462	0.2115682702963509
LOC100421343	0	NA	NA	NA	NA	NA
LINC01221	0	NA	NA	NA	NA	NA
TTC13	5124659047254190	1.18888e+16	0.3558244926203624	3341203821088280	8.3416e+11	0.01077110433163731
ENSG00000226013	0	NA	NA	NA	NA	NA
ENSG00000287808	7429616141461880	0.4557035614383018	1.19104e+16	0.38261118213105094	0.7020080779180835	0.8132267440672799
LARP7P1	0	NA	NA	NA	NA	NA
ENSG00000229840	0.4316232640182346	-0.7169516103955773	465630293034018	-0.15397443446472633	0.8776298935155307	NA
CACYBP	1.23622e+16	0.6381926774696913	0.36995008510180555	1.72508e+16	0.08451345342292602	0.21385004358317236
ENSG00000226486	0	NA	NA	NA	NA	NA
ENSG00000227687	1.06351e+16	0.1873535409123077	4671044586286390	0.04010955953243402	0.9680057805312086	NA
LINC00210	0	NA	NA	NA	NA	NA
ENSG00000286210	5943945746552550	-2.01041e+16	1.29719e+16	-1.54982e+16	0.12118396189982214	NA
LOC105371672	0	NA	NA	NA	NA	NA
ENSG00000225063	0.15705406260212681	-2192600506043970	4642902150171300	-0.47224783877107457	0.6367498970866119	NA
ENSG00000260698	1.01189e+16	0.7668484937958568	0.8829291104773183	0.8685278180275341	0.3851054504079566	0.5607251815190382
ENSG00000277007	4516842440739890	-0.6751534710495467	1.59821e+16	-0.4224435712140136	0.6727012804727839	NA
ENSG00000229016	0	NA	NA	NA	NA	NA
PPP1R12B	2310621619646730	0.010479934612439982	0.29840906120898125	0.035119357870640175	0.9719845655841577	0.9835472072565342
PTPN14	2.26382e+16	-0.305716371610142	0.4156303328666769	-0.7355487495379882	0.46200536197549225	0.6312830238012054
ENSG00000236975	1689449443848100	-2133721528774930	1.06933e+16	-1995383282154830	0.04600109286632093	0.1463475628589593
FMO9P	1.57778e+16	1.49316e+16	3.77715e+16	0.39531230489662794	0.6926124194261981	NA
CAPN2	4537881677124710	0.044527392763093095	0.3471548441562848	0.12826378059425095	0.8979402272026954	0.9410395142886563
ENSG00000286541	0	NA	NA	NA	NA	NA
NEK2	1.02502e+16	1.24378e+16	0.5896959256274732	2.10919e+16	0.03492813475747707	0.12350796114469657
ENSG00000235021	1.34436e+16	-3.95839e+16	3.83421e+16	-1.03239e+16	0.301891113101566	NA
C1orf53	4888738486987680	-0.799392776312914	0.7514411964748627	-1.06381e+16	0.2874135037355208	0.4663074528141666
ENSG00000225006	0	NA	NA	NA	NA	NA
ENSG00000287633	0.3099132985487996	0.45421189374333854	4.65878e+16	0.09749598852844145	0.9223325197461565	NA
ITLN2	6376201431549370	-2.67038e+16	1.10444e+16	-2417844432790740	0.015612750102661308	NA
ENSG00000223375	0.072311160351613	-1.43452e+16	4658389936673830	-0.3079425293313515	0.7581260634686502	NA
ENSG00000230714	0	NA	NA	NA	NA	NA
ENSG00000261065	0	NA	NA	NA	NA	NA
ENSG00000287989	0.5390092701627704	1.47852e+16	4631733033140090	0.31921536532442857	0.7495632061586426	NA
ENSG00000260855	1.69021e+16	-0.49825168837428707	0.6458446210672604	-0.771473001588098	0.44042661924281606	0.6119867568637415
PRELP	2196389929907700	-1.63211e+16	0.4094506453637912	-3.98609e+16	6.7171e+10	0.001642271561160061
ENSG00000236206	0.281776274749027	0.651896216528498	4616041702726340	0.1412240743283304	0.8876929281063572	NA
RAB4A	1325825871636130	-0.19219193919500424	0.3331061325191464	-0.5769690811199861	0.5639603423782216	0.7130713730739126
ENSG00000181101	0.03842485506354439	-0.49470062403656423	4.67459e+16	-0.10582770229763248	0.91571905694975	NA
TOMM20	5647636368919820	0.06656441224620388	0.31621598193869727	0.21050299810307593	0.8332751119367534	0.9023132345085036
ENSG00000282852	0.7597712825451342	1953591879034220	4603733409616270	0.424349480131401	0.6713109586730636	NA
ST13P19	1.09356e+16	-0.018726580774776583	2.77219e+16	-0.0067551501610738016	0.9946102109717958	NA
ENSG00000223881	0	NA	NA	NA	NA	NA
MTRNR2L11	0	NA	NA	NA	NA	NA
TADA1	3.25873e+16	0.8918576202602099	0.4756255949277175	1.87513e+16	0.060775477916192214	0.17304482310447197
REN	7055538503279550	1.25428e+16	1290576379101850	0.9718725779674432	0.3311139434478772	0.5099344565093854
ENSG00000227193	1189122136544210	1.22447e+16	3.16052e+16	0.3874275988019675	0.698439675188972	NA
LINC01653	0	NA	NA	NA	NA	NA
GS1-279B7.1	0.38074600125968083	0.15367985642248452	4667485249768350	0.0329256222995266	0.9737339002296985	NA
OR2AK2	0.22652682386658926	0.4694599370969913	4.65941e+16	0.10075527543267625	0.9197447311320811	NA
HMGB1P11	0.5025993074287971	0.07946019566712617	4636756472539700	0.017137021566199083	0.9863273043046596	NA
ARV1	5949743500696350	-0.40529926627854157	0.28117640242498304	-1.44144e+16	0.1494600623962048	0.30620956312022035
ENSG00000229703	0.17595900062871586	-0.80753719913726	4615433810431200	-0.1749645282123143	0.8611075059837187	NA
LINC00303	3048667587235920	-0.3938344232293768	1.45604e+16	-0.27048395111728074	0.7867879620926306	NA
ENSG00000232309	0	NA	NA	NA	NA	NA
ENSG00000227953	4.05447e+16	0.8723654257977759	1.30602e+16	0.6679586691406244	0.5041599754911639	NA
TP53BP2	7970388384195210	1188216721849840	0.42085689845692437	2.82333e+16	0.004752804127143986	0.03536596832577328
OR2L6P	0.16450115908241178	0.4542591350872278	465877504389291	0.09750613215006089	0.9223244646857566	NA
SYT14	4560338306858900	1363642486065300	1225884100005510	1112374722911540	0.26597706808366967	NA
DHX9	3.43025e+16	0.5450350346617072	0.25712727902298543	2.11971e+16	0.03403058462348583	0.1215105799720994
ENSG00000228289	1.54282e+16	-0.4947417906313229	4674585323877730	-0.10583650877098903	0.9157120696408461	NA
BTF3L4	1.57147e+16	0.04447966057592794	0.2966327697793589	0.14994857314319238	0.8808051890801191	0.9311603715535514
ENSG00000232989	0	NA	NA	NA	NA	NA
ENSG00000233537	0	NA	NA	NA	NA	NA
SWT1	966337234339864	1.2656e+16	0.4992586946174332	2.53497e+16	0.011245854513219985	0.06124961379044986
FBXO28	1396699466124960	0.685276013911311	0.3815698144483598	1.79594e+16	0.0725042594710398	0.19404489474321943
ENSG00000278180	0	NA	NA	NA	NA	NA
CEP170	4.4982e+16	1.37061e+16	0.41771796507489983	3.28118e+16	0.0010337347733640186	0.012606747549717108
RPL4P2	2.55056e+16	-0.35581096919760496	2009151722765810	-0.1770951218695381	0.8594336735501742	NA
ENSG00000287676	1.19706e+16	1836550950246970	3529264486261850	0.5203778173599626	0.6028002679240945	NA
ENSG00000236792	0.1038276045227843	-0.49470062428601735	4674585324032220	-0.10582770235099613	0.9157190569074096	NA
ENSG00000231057	0.3266584402470323	-2320833747168920	4.63711e+16	-0.5004912899636484	0.6167291876275023	NA
COP1	9981050470792900	0.4766834332604239	0.29919793467149725	1.5932e+16	0.11111436901661559	0.2533958717017658
ENSG00000270859	0	NA	NA	NA	NA	NA
ENSG00000238224	0.2136578887202645	-0.4761303232004093	4.66875e+16	-0.10198242779711565	0.9187706229409984	NA
ENSG00000286775	0	NA	NA	NA	NA	NA
FMOD	2.27409e+16	0.09424096154644714	0.4576422105240149	0.2059271618291902	0.8368478080591498	0.905160850628446
ENSG00000229120	0.21028790461097016	-2.08231e+16	4646950006696300	-0.4481018925293517	0.6540796622714671	NA
OR2L9P	0.03784879537136576	0.18737808778285117	467104440873861	0.04011481617094101	0.9680015897133457	NA
ENSG00000230404	0.12398373331021142	0.2193752087668312	4673954068160150	0.046935679206018696	0.962564491523789	NA
ENSG00000213036	1256617437080560	-2010028887799500	3084917589362870	-0.6515664777335713	0.5146808789727282	NA
ENSG00000227230	2.37156e+16	2327815516798490	2.21325e+16	1.05177e+16	0.29290736985861093	NA
ENSG00000236230	0.9381031571673659	-3.5026e+16	3646732114270920	-0.9604765913498896	0.33681540677394356	NA
SLAMF7	5436304939224290	3.00402e+16	0.5195355914796232	5782123826051460	7.37634e+06	1.08679e+10
RGS18	630570707792272	2.50928e+16	0.7199607783970705	3.4853e+16	4.9158e+11	0.007450345004625271
GNPAT	954509622507254	0.34843577239674395	0.3558966704206706	0.979036336543672	0.32756202584087984	0.5064893401152436
TGFB2	8951686448399480	0.3663228034693611	0.5201340221829726	0.704285410771488	0.48125504999422436	0.6476481111161563
NUAK2	6088525261844690	-0.09632388119748687	0.34177305500800176	-0.2818357965499407	0.7780694213887539	0.8655815616397695
ODR4	4.34856e+16	0.7387165970669273	0.544174490659567	1.3575e+16	0.174622553337405	0.337810994634997
ENSG00000250762	0.8872977160386255	-0.4466170363781039	4.47209e+16	-0.09986754944938382	0.920449479308981	NA
LINC01741	0	NA	NA	NA	NA	NA
ENSG00000227421	5956889357841570	3.15204e+16	1.49631e+16	2.10654e+16	0.03515731192319221	NA
ENSG00000227240	2662313347102470	0.9625342155164432	2.57386e+16	0.3739658307112645	0.7084297379105635	NA
FMO4	1.1303e+16	-0.33733659972096314	0.34948747586038953	-0.9652322987840619	0.3344284727689736	0.51376004752642
PROX1-AS1	2690809437848330	0.527682146159652	1.39029e+16	0.3795482853881854	0.7042807551813425	NA
ENSG00000286073	0.0840154953783822	0.1874031478810927	4671044251037550	0.04012018251367792	0.9679973114354732	NA
ENSG00000231084	1044060764486800	-0.2774486197968452	0.7024112351801961	-0.39499456429632523	0.6928468995566969	0.8067801422798292
ENSG00000232085	0.17914532219935117	0.45425913516880934	4658775043892650	0.09750613216757759	0.9223244646718465	NA
NSL1	4.46179e+16	0.7514366496862707	0.3120733379275039	2407884808989450	0.016045242745783745	0.07635515866087998
ENSG00000279333	0	NA	NA	NA	NA	NA
ENSG00000235083	0	NA	NA	NA	NA	NA
MTCYBP15	0	NA	NA	NA	NA	NA
HFM1	5290895230888800	-0.2571580788291601	1205353241732220	-0.21334665218935758	0.8310565878809626	NA
ENSG00000197067	0.0361555801758065	-1.13698e+16	4666737602259080	-0.24363570778494534	0.8075129706402235	NA
ENSG00000229652	0	NA	NA	NA	NA	NA
ATP1A4	1091455369920690	1.75092e+16	1.3167e+16	1.32977e+16	0.18359271807314226	0.3483313512512267
ENSG00000225904	0	NA	NA	NA	NA	NA
MCRIP2P2	0	NA	NA	NA	NA	NA
LINC00538	0	NA	NA	NA	NA	NA
GALNT2	1.48787e+16	-0.06577638036821028	0.31263384435228747	-0.2103943048919905	0.8333599372213771	0.9023572249058244
LINC01132	1.19786e+16	0.8731477407000053	0.7074448174606432	1.23423e+16	0.21711819955566541	0.3883642571734521
ENSG00000228830	0	NA	NA	NA	NA	NA
FMO1	2967127735918490	-0.3921700319394973	0.5208318778456548	-0.7529685655218562	0.4514688038055461	0.6221638740171611
ENSG00000282849	0.6117835923567208	1.18451e+16	4613392390149350	0.2567538908652974	0.7973687667576583	NA
ENSG00000276520	0.18823711576851665	-0.4947552297538913	4674585323909100	-0.10583938370391202	0.9157097885879001	NA
ENSG00000226640	0	NA	NA	NA	NA	NA
SPRTN	3241237486814720	0.80480927078766	0.36298001427153836	2217227503290570	0.02660754905501238	0.10505226376985496
EGLN1	4915414737911700	0.9457077424251478	0.4585324866223174	2062466172007790	0.03916337497431847	0.13245863156075405
LOC100420423	0.5833393953832804	-1.13711e+16	466673328705595	-0.24366198076793633	0.8074926209148597	NA
ENSG00000232096	0	NA	NA	NA	NA	NA
LINC02961	0.4236583118747366	0.47622893493856244	4636182115439200	0.10272006644274093	0.9181851471698901	NA
RPL5P5	0.583760870016636	-1468880219544210	4659810286563250	-0.3152231806045379	0.7525922065051481	NA
ENSG00000238054	0	NA	NA	NA	NA	NA
FCRL1	1.18209e+16	4274159668692600	1.77397e+16	2.40938e+16	0.015979721422447992	0.07615015253790755
WNT9A	1.1494e+16	-0.008245441720434286	0.3646481604362522	-0.022612048037126336	0.9819597333417146	0.9897165122770232
GNG4	3.45724e+16	0.7903309108932134	0.9582204121397236	0.8247903101212278	0.4094906488779126	0.5832520475017502
TGFB2-OT1	0	NA	NA	NA	NA	NA
TUBB8P10	0.5658232136299582	-0.49477380843532043	4674585323783490	-0.10584335810879207	0.9157066351840062	NA
LINC00184	1.98452e+16	1677500447600250	2.16532e+16	0.7747127066014219	0.4385094409397057	NA
QRSL1P2	0	NA	NA	NA	NA	NA
PAPPA2	2829637388041340	-0.6927656093215304	0.7590334866924127	-0.9126943955270628	0.36140329234000296	0.5391733567028033
NPHS2	0.04807678588619824	-0.4947292277673074	4674585323995560	-0.10583382128630003	0.9157142019676988	NA
TSNAX-DISC1	0.9795914338414589	-0.758051414260047	4205363612938480	-0.18025823306402766	0.8569498436967764	NA
ENSG00000232194	1.31658e+16	-0.6663095362939327	2.67668e+16	-0.24893104489274728	0.8034141206610977	NA
ENSG00000235152	0.3597909864992816	-1.70288e+16	4637814190516830	-0.3671738290648623	0.7134893594259529	NA
ENSG00000231612	0.49417908430060253	0.09514595149143878	4570180595695230	0.0208188603271081	0.9833901526338533	NA
ENSG00000237980	4122907281983440	2200324766343490	1351896700590500	1.62758e+16	0.10361322967716242	NA
CLPTM1LP1	0	NA	NA	NA	NA	NA
LEMD1-AS1	0.6247018197527286	-0.5878191665720093	4.59332e+16	-0.12797266230327947	0.8981706074486969	NA
ENSG00000230849	0.6769717889280406	-0.6371903526980655	4627830579815830	-0.13768662048199312	0.8904880939901743	NA
LRRN2	4314422472984020	0.9091822433651052	0.5985730629704521	1.51892e+16	0.12878362390755338	0.27841974818094906
RPL18P2	0	NA	NA	NA	NA	NA
ENSG00000226868	0	NA	NA	NA	NA	NA
ENSG00000279401	0	NA	NA	NA	NA	NA
ENSG00000272362	0.5569282083209469	-0.8892235325293738	45913623748944	-0.19367313226933555	0.8464318308329539	NA
ENSG00000287450	0	NA	NA	NA	NA	NA
ENSG00000237011	0	NA	NA	NA	NA	NA
ENSG00000233583	0.1894008631165878	-1.43455e+16	4658389215950560	-0.3079497093840028	0.758120599912118	NA
PPP2R5A	2.05452e+16	0.42941590024542736	0.29446877113031983	1.45827e+16	0.14476527004103698	0.30037432542817055
ENSG00000233003	0.32737608958830317	-0.4948202423253839	4674585323708140	-0.10585329137448816	0.9156987538592254	NA
ENSG00000286263	0.3350384860203805	0.1873110008108395	4671044840447850	0.04010045015814495	0.9680130429175108	NA
ENSG00000227006	409543461564572	1.59521e+16	1.77395e+16	0.8992452282166611	0.36852205438863844	NA
ENSG00000236372	0	NA	NA	NA	NA	NA
ENSG00000224525	4801505581237740	-0.5662300827399448	2317516411816170	-0.24432624504963338	0.8069781586797715	NA
OPTC	1.41406e+16	1.0067e+16	2.70894e+16	0.3716208145797008	0.7101751894785118	NA
C1orf100	4261285745211100	0.30606784022242506	1.56714e+16	0.19530321509894016	0.8451555802526232	NA
SUCO	9114485812897410	1.61785e+16	0.5505397824688683	2.93867e+16	0.003296268271320339	0.02793382902925594
MTND6P15	0	NA	NA	NA	NA	NA
ENSG00000225811	0	NA	NA	NA	NA	NA
ENSG00000273093	0	NA	NA	NA	NA	NA
ATF3	6962091765070670	0.9647871306210388	0.591688569474247	1.63057e+16	0.10298197583157026	0.24187494668678175
ENSG00000227818	0	NA	NA	NA	NA	NA
RNASEL	3068694807897790	0.732012024701897	0.3065399782359986	2387982242689190	0.016941160313162843	0.07905229435273588
OR2L1P	0.8526481699926953	0.6606645083946502	4611627507364900	0.143260596685129	0.8860843740671904	NA
ENSG00000286398	0.15690271542217382	-1434483647457610	4658389720333370	-0.307935517115763	0.7581313993236729	NA
ENSG00000237520	0.04616670000701643	-0.4946739317936361	4674585323952480	-0.10582199222226972	0.9157235874910297	NA
PLXNA2	1189978432660050	-0.25420290535943313	0.30671322103261	-0.8287966997431978	0.4072194560281372	0.5811524078863628
KRT18P12	0	NA	NA	NA	NA	NA
SPATA45	0.37466218862722006	-0.9052273263226376	4616581702483320	-0.19608172987292816	0.8445461961253224	NA
ENSG00000236108	0	NA	NA	NA	NA	NA
PLA2G4A	3.05057e+16	0.5864209866799085	0.4205076335711164	1.39455e+16	0.1631500990753705	0.32380156932527737
ENSG00000231684	1.49422e+16	1.30569e+16	2208173033130660	0.5912991734593731	0.5543199832987183	NA
ENSG00000226750	0	NA	NA	NA	NA	NA
ENSG00000285665	4188669291050570	1.51245e+16	1.51599e+16	0.9976651497162987	0.31844175780095585	NA
RPS3AP9	0	NA	NA	NA	NA	NA
ENSG00000224436	0	NA	NA	NA	NA	NA
LINC02869	0.6249705523016245	1.60397e+16	4632213875236950	0.3462643215728493	0.7291440792648262	NA
ENSG00000273384	3.28823e+16	0.712358425197285	1.86192e+16	0.3825942613457421	0.7020206258892461	NA
ENSG00000238061	1.36225e+16	0.8487766824006769	2502424613965320	0.3391817190671374	0.7344728399490632	NA
ENSG00000234915	0.3299756357958819	0.4438726050695061	4627718699325190	0.09591607310406104	0.923587228946496	NA
ETNK2	2513254512650830	-1.48591e+16	0.34652954573021366	-4287961448458960	1.8032e+10	5.96666e+11
ENSG00000235862	0.11125225867595609	0.46945993749046633	4659408006983810	0.10075527551714933	0.9197447310650226	NA
HES2	1.81519e+16	-0.9075088913925048	0.2700693451727058	-3360281007872860	7.78632e+11	0.010261961772183416
ENSG00000227585	0	NA	NA	NA	NA	NA
SHCBP1L	0.6633544795678957	-1.14644e+16	4047341106971510	-0.28325738324706345	0.7769795432155667	NA
RPL23AP22	0	NA	NA	NA	NA	NA
ENSG00000236439	2708511736059830	-0.9299449014878696	0.6319372090666331	-1471578011463180	0.14113486696505556	0.29545409240069825
ENSG00000224260	2336732167315590	2.77965e+16	2007984227752980	1.3843e+16	0.16626693918057406	NA
ENSG00000213045	0.2960733448229165	-0.494797962429395	4674585323807170	-0.10584852519632931	0.9157025354743468	NA
ENSG00000287220	0.07518548109746477	-1.13701e+16	4666736789278610	-0.24364065752024064	0.807509136815356	NA
ENSG00000230063	0.474679966284556	-1389279827527910	4653236368329600	-0.298562058223281	0.7652742187999715	NA
RPL10AP5	0	NA	NA	NA	NA	NA
ENSG00000274886	0	NA	NA	NA	NA	NA
LPGAT1	1.11672e+16	1.73343e+16	0.4296228397708196	4034765698274800	5.46568e+10	0.0014214252000082108
PROX1	3942885041143090	0.48442036555887874	0.6801191860379691	0.7122580505056285	0.4763049956653662	0.6440860095719978
LOC101927787	5916245219916830	-0.7544529307389651	1.3705e+16	-0.5504930278145169	0.5819812577164232	NA
RPL23AP18	2551173546747700	1.29866e+16	1.733e+16	0.7493681417883576	0.45363534723199567	NA
ENSG00000224407	0	NA	NA	NA	NA	NA
RPL13P7	0.11937043929374218	-1.43457e+16	4658388793763400	-0.30795391713619913	0.758117398089958	NA
ENSG00000237457	0	NA	NA	NA	NA	NA
DUTP6	1.26144e+16	-0.10035719541088417	0.7682831777966812	-0.13062526723374743	0.8960717536244734	0.9399260789884876
ENSG00000226843	0	NA	NA	NA	NA	NA
ENSG00000235386	0.3261444179465123	0.2192621188545312	4.67395e+16	0.04691148981654841	0.9625837706279092	NA
PFKFB2	6933944221838820	0.7366048125502352	0.38122874576101945	1932185913944660	0.05333656315177146	0.16036717888366836
ENSG00000213690	0.0787843564793012	0.30294122633108284	4647532043553220	0.0651832463966127	0.9480281001967947	NA
ENSG00000223982	0	NA	NA	NA	NA	NA
ENSG00000229832	1.47149e+16	1.40973e+16	2695314655560040	0.5230291058097812	0.6009539988010523	NA
ENSG00000287902	0.7971423247575787	-1.67646e+16	4602271271312170	-0.3642670582336069	0.7156585962375974	NA
NENF	2701255998250120	-1.56536e+16	0.5647222239541206	-2.7719e+16	0.005572931008390049	0.039346724510278056
ENSG00000225233	0.18515414446377257	-0.8781593672476774	4626528688932770	-0.18980955837328808	0.8494583655624589	NA
ENSG00000274895	0.9449654621649725	1.49301e+16	4459885310499470	0.33476513950727754	0.7378022593081182	NA
ENSG00000237514	0	NA	NA	NA	NA	NA
ENSG00000287856	0	NA	NA	NA	NA	NA
LINC01740	0.30083037827985964	-0.2453970660888388	4634674586756300	-0.05294806819664678	0.9577732852006764	NA
ENSG00000284299	0.20092509249478804	0.4694084221903332	4659408184953320	0.10074421547916726	0.9197535110247609	NA
ENSG00000226375	0.11185317091853803	-0.4355014398001734	4641374661830880	-0.09383027045448242	0.9252439854100918	NA
TATDN3	3088016625418570	0.686399964542426	0.3485124034891645	1.96951e+16	0.04889412722533076	0.15206027747537237
ENSG00000224040	0.08706616221758183	-1.19934e+16	4.67313e+16	-0.2566450117931194	0.7974528240971979	NA
ENSG00000228686	5779186743488730	1.26702e+16	1.1459e+16	1.1057e+16	0.2688548664451616	NA
ENSG00000279838	1844965634143400	-0.04612607226562187	0.789042623515008	-0.05845827701948541	0.9533835957439846	0.9738479989549408
MTND5P18	0	NA	NA	NA	NA	NA
SELP	2.02852e+16	-0.4001946792663933	0.5759479629254806	-0.6948452030868156	0.4871523163996398	0.6525731324999112
SLC4A1APP2	0	NA	NA	NA	NA	NA
ENSG00000241475	1.51448e+16	0.21360947668797078	3.71811e+16	0.05745113082034425	0.9541858337235067	NA
ENSG00000215800	0	NA	NA	NA	NA	NA
PTPRC	2.58641e+16	3.51747e+16	0.5810457039270983	6053696926956510	1.41559e+07	3.10744e+09
LOC105372937	0	NA	NA	NA	NA	NA
BPNT2P1	0.04807678588619824	-0.4947292277673074	4674585323995560	-0.10583382128630003	0.9157142019676988	NA
CAMK1G	8490192958892580	-0.029566705792616662	1.09259e+16	-0.027061085726212613	0.9784110124770669	0.9875048608157077
ZNF672	1.68626e+16	-0.4110414595783952	0.45552790443928154	-0.9023409006839096	0.3668758049098394	0.5444729250679246
ENSG00000241505	0	NA	NA	NA	NA	NA
LINC02771	0.21625683513350097	-0.47609573443422076	4668750439124880	-0.10197498038114472	0.9187765343011084	NA
ENSG00000282097	0.7940039568087104	-1.69254e+16	4023667756310060	-0.4206448430000832	0.6740144433595798	NA
ENSG00000261453	0.3135940430489199	1.17225e+16	4619110896417860	0.2537833414332329	0.7996629438186321	NA
ENSG00000231020	0	NA	NA	NA	NA	NA
LOC100129949	0	NA	NA	NA	NA	NA
LAMB3	5155426895994090	-1.11373e+16	0.3288307061827932	-3.38693e+16	7.06789e+11	0.0096046508079994
DSTYK	1.1014e+16	0.1816431475352629	0.36973196000816594	0.49128332733597363	0.6232260703752569	0.7591571047607406
LEMD1	1.28892e+16	0.3420421691646477	0.884179814508562	0.38684684218306764	0.6988695967562654	0.8114327940498867
ENSG00000225561	0.20617192504603196	1.0862e+16	4646552933391900	0.2337646153041652	0.815167721400619	NA
IPO8P1	0	NA	NA	NA	NA	NA
ENSG00000242529	0	NA	NA	NA	NA	NA
ENSG00000260805	3.55967e+16	-0.05109232429548339	0.537558859384458	-0.09504507907094606	0.9242790210431001	0.9566597147939002
ARHGEF10L	2.48691e+16	-0.37993686287512357	0.22620780483912556	-1.67959e+16	0.09303668780290851	0.22681442339340543
ENSG00000223847	0	NA	NA	NA	NA	NA
LOC100420879	0	NA	NA	NA	NA	NA
TSNAX	7453813521807630	1.12064e+16	0.49233971228059975	2.27616e+16	0.0228366424862522	0.09549571002802923
ENSG00000227141	60051804649191	-1006051391868490	1.45016e+16	-0.6937541797717642	0.48783638208679314	NA
LINC01138	551693743693362	0.7795834931613772	0.5255275575828839	1.48343e+16	0.13796012673972471	0.2911366536480753
RPS27AP5	9816306634458840	-1.41362e+16	1.01189e+16	-1397007867820810	0.16241120516925087	0.32275493001129013
ENSG00000287445	2891351215028730	-0.9648357970944943	1.93097e+16	-0.4996643510512781	0.6173114379941428	NA
ENSG00000259815	0	NA	NA	NA	NA	NA
ENSG00000240963	0.0393921782396506	0.21935735867297096	4673954911026190	0.04693185168635053	0.9625675420809369	NA
ENSG00000226570	0	NA	NA	NA	NA	NA
NOS1AP	2877655017722110	-1.76952e+16	0.5648587526688006	-3.13269e+16	0.0017321475557447031	0.018060159525295258
ENSG00000272167	0.09411855788425832	-0.4947439018929383	4674585323951160	-0.10583696041615072	0.915711711292778	NA
ENSG00000230628	1.6454e+16	1371671724082770	3.14124e+16	0.43666542819034204	0.6623540050007217	NA
GARIN4	0	NA	NA	NA	NA	NA
ENSG00000227579	0.31211684559240205	0.18734183369405547	4671044660032320	0.04010705256086313	0.9680077791968698	NA
RNPEP	1.98772e+16	-0.9032619248816514	0.4037491657820321	-2.23719e+16	0.025274195098122027	0.1015613105124316
ANGEL2	6772935650438080	1.04015e+16	0.4333948278854479	2400012186093110	0.016394526053510775	0.07735385201733985
ITLN1	0.8445461829323249	0.5670885759692121	4585595650680180	0.12366737479025106	0.9015786444640558	NA
KIAA0040	8220550385268800	0.4800194750928694	0.32336702183299	1.48444e+16	0.13769179249493846	0.2907507182234349
ENSG00000284376	0	NA	NA	NA	NA	NA
RGSL1	0	NA	NA	NA	NA	NA
DISC1-IT1	0.2570864340410698	0.18729335248930398	4.67104e+16	0.04009667099171012	0.9680160558328629	NA
ENSG00000230199	0.6739865425170805	-1.43447e+16	4658389439357070	-0.30793236744668223	0.7581337960274916	NA
RPS5P4	0.7584711782874941	2.236e+16	4624437147339180	0.4835190984923512	0.6287272024394934	NA
ENSG00000233304	0.17543934512509693	-1.13702e+16	4666736388351200	-0.24364309838871429	0.8075072462387354	NA
ENSG00000288007	3119042322076810	-0.9457980347494237	1.70132e+16	-0.5559198812793379	0.5782656264080701	NA
ENSG00000227887	337968458168494	-0.5107622372177185	1.47586e+16	-0.3460776616955396	0.7292843507312818	NA
EXOC8	4393790595345510	1.11888e+16	0.37002281186791924	3.0238e+16	0.0024961745119352363	0.02316336484598084
ENSG00000228255	0	NA	NA	NA	NA	NA
BLACAT1	1.93547e+16	0.4653405481341684	0.809035144392503	0.5751796462236364	0.5651698067475415	0.7138048505785114
ENSG00000237845	0.08964422997643219	-0.49475915680920735	4674585323973730	-0.10584022378879729	0.9157091220409659	NA
ENSG00000226196	0	NA	NA	NA	NA	NA
ENSG00000287354	1.84185e+16	-1262401360116110	2621312268657850	-0.48159136750330017	0.6300962597521961	NA
ENSG00000233827	0.055626129337978045	0.16445025033768038	4668699050622240	0.03522399892444608	0.971901125728412	NA
BRINP2	1.88166e+16	-0.76243957747674	2.05962e+16	-0.3701841782664274	0.7112452644681959	NA
ENSG00000271746	1.23032e+16	-1644719360175960	0.6796281992759969	-2420028129980580	0.015519306514180964	0.0749594554382279
ENSG00000234233	0.03784879537136576	0.18737808778285117	467104440873861	0.04011481617094101	0.9680015897133457	NA
NEK7	1.2081e+16	1.48122e+16	0.4779317384716434	3099234234587560	0.0019402156032531708	0.01956024767427826
PGBD5	9263980456418570	0.39526520569356144	0.6702238174326035	0.5897510583967103	0.5553575587849999	0.7059981669217121
COX5BP8	0	NA	NA	NA	NA	NA
ENSG00000235182	0	NA	NA	NA	NA	NA
RPL17P8	0.43604741571461636	-0.11948237603824403	4582815329374160	-0.02607182865790072	0.9792000468962069	NA
ENSG00000287157	0.3067056901978296	-2.21696e+16	4641248642100080	-0.477663563864646	0.6328896815594811	NA
ENSG00000233920	0.5251814098269996	-0.4836995327303965	4625031090775120	-0.10458297971124166	0.9167067208555119	NA
ANKRD45	1372615169038840	-2956979610436080	2511307452070670	-1.17747e+16	0.23900948572947808	NA
ENSG00000225755	0.21346406563735115	0.8082653727658994	466058997044923	0.1734255486731847	0.8623169444274716	NA
SYT2	9943866931080380	2381317402787630	1179324595491760	2.01922e+16	0.04346421813937842	0.14127081886887605
ZNF695	0.7661654813747856	-1.46907e+16	4625460283224590	-0.31760518811387645	0.7507844382251454	NA
ENSG00000230184	0.7716771935337778	-0.4866960062762686	4098947751668750	-0.11873681631538882	0.9054838676590341	NA
ENSG00000234004	1.34948e+16	-0.816083695578473	1.00747e+16	-0.8100299746597133	0.41792294838254307	0.5912610527532652
ENSG00000232436	0	NA	NA	NA	NA	NA
LINC02789	0	NA	NA	NA	NA	NA
ENSG00000283952	0	NA	NA	NA	NA	NA
ENSG00000230019	0	NA	NA	NA	NA	NA
RPS6KC1	4193324944677670	1.34485e+16	0.3996905417412215	3364721523437250	7.66209e+11	0.01017707665197961
ENSG00000232537	0.1260960631392401	-1199363873261790	4673133009245300	-0.2566509172516553	0.7974482648767374	NA
ENSG00000226036	0	NA	NA	NA	NA	NA
ENSG00000285521	0.6366739305167207	2612115152387880	4601322533985270	0.567687905617321	0.5702469053313028	NA
ENSG00000287343	0	NA	NA	NA	NA	NA
RPS28P2	0.19048769507056482	-0.3378933857468581	4.62676e+16	-0.07303019272882033	0.941782091329685	NA
KRT18P28	0.17394647266169197	-0.4947510864963584	4674585323881060	-0.10583849736763216	0.9157104918320534	NA
ENSG00000227728	0	NA	NA	NA	NA	NA
TMCC2	2655220774108600	-1.07341e+16	0.38509966316820543	-2787364529701380	0.0053138666816108975	0.038184580207844765
PM20D1	5851700202081810	-1.09659e+16	1230894343555590	-0.8908916250542905	0.3729873136916473	0.549905106450132
LOC122526782	1971080653070740	-0.2643191021395131	0.4689257657258317	-0.5636693938759879	0.5729791504059707	0.7207251605383791
ENSG00000225401	0.6781492843030362	2281978535487920	4616168438946350	0.4943447288957218	0.6210627411227219	NA
RPL23AP16	0	NA	NA	NA	NA	NA
ZNF670-ZNF695	0.1806632039905882	0.6296488010072258	4654769037092330	0.13526961187327674	0.8923987104309106	NA
ENSG00000227237	0.657828698430237	0.2730242827615373	4623829077582480	0.059047226482749855	0.9529144924115988	NA
NUP133	1.10825e+16	0.7544465898303081	0.39092113498962816	1.92992e+16	0.05361672776876318	0.16085018330628953
LINC01717	0	NA	NA	NA	NA	NA
LINC01704	0.8275801403108327	-0.24424575175860955	4.6214e+16	-0.05285100785938981	0.9578506198643171	NA
ENSG00000226986	3.5183e+16	-2.00162e+16	1.72368e+16	-1.16124e+16	0.24554341717543174	NA
LINC01743	0	NA	NA	NA	NA	NA
ENSG00000234464	0	NA	NA	NA	NA	NA
RGS21	0	NA	NA	NA	NA	NA
RCC2-AS1	0	NA	NA	NA	NA	NA
ENSG00000228687	0	NA	NA	NA	NA	NA
RGS1	44839300673456	3.9752e+16	0.4788064969878598	8302307683800810	0.102108	260.568
LOC105371664	1172772685970910	-0.46903256605685223	0.8725857221141746	-0.5375203308626691	0.5909082452102028	0.7346319850171299
RGS5-AS1	0.055626129337978045	0.16445025033768038	4668699050622240	0.03522399892444608	0.971901125728412	NA
LINC01774	0	NA	NA	NA	NA	NA
EEF1A1P44	0	NA	NA	NA	NA	NA
ABL2	5974320207276740	0.5714172995868276	0.37122015155435756	1.53929e+16	0.12373230957105696	0.2714574792241847
PGBD2	1.91679e+16	0.2556443714685249	0.4441432694977337	0.575589880620333	0.5648924225540657	0.7136752773340708
PPIAP37	0	NA	NA	NA	NA	NA
ENSG00000230813	0.07684971012708879	-0.49470062415105487	4674585324032210	-0.10582770232212477	0.9157190569303171	NA
ENSG00000226862	2593746434682400	0.8967920523500581	1.64052e+16	0.5466507062943732	0.5846187258512021	NA
RAC1P7	0.03902990092165827	-0.49472962426849026	4674585324001250	-0.10583390610678216	0.9157141346687045	NA
FLVCR1	2.26912e+16	1.13479e+16	0.5016807479499915	2.26197e+16	0.02369936224583813	0.09772217334857308
LEMD1-DT	1.77795e+16	2479783872516580	2.92767e+16	0.8470169494106845	0.3969856741387464	NA
SLC41A1	6359994294611800	0.4896948469093072	0.28131928136462647	1.74071e+16	0.08173469842060237	0.20981761274699673
ENSG00000278684	0	NA	NA	NA	NA	NA
ENSG00000261060	0.3084014420721219	0.18727444047052738	4671044860084420	0.040092622974111744	0.9680192830885266	NA
LOC100419806	0	NA	NA	NA	NA	NA
USH2A	4244956434206520	0.8554941825809175	1.3464e+16	0.6353930929208979	0.5251720717547725	NA
LINC02817	367257958178061	-0.16243619088464986	1.49383e+16	-0.10873784093513011	0.9134104270679514	NA
RPL23AP25	4493846257747500	-1.67289e+16	1108994279329470	-1.50847e+16	0.1314341089328701	NA
LOC100129734	0.9397456197921519	0.9109148185388117	3.03607e+16	0.300030878545821	0.7641536023289218	NA
ENSG00000287046	0	NA	NA	NA	NA	NA
ENSG00000223774	2375059497109490	-2496427731195580	3112246967813130	-0.8021303440933965	0.42247756390631325	NA
ENSG00000228863	657009054017523	560865616537941	1734173369850410	3234195763174000	0.001219858099108369	NA
RPL31P13	0.3327683834610698	-0.49476609809308336	4674585323887520	-0.10584170868906526	0.9157079438795483	NA
ENSG00000229112	0	NA	NA	NA	NA	NA
ENSG00000233332	3.43617e+16	-1029297957954170	2001379892167380	-0.5142941437467429	0.60704635548815	NA
ENSG00000228918	1.3764e+16	-2104747078179390	346746028610909	-0.6069996206189228	0.5438511639128272	NA
LOC107985113	0	NA	NA	NA	NA	NA
ENSG00000286213	0	NA	NA	NA	NA	NA
ENSG00000226876	0.9864579803400587	2.60095e+16	3673313073674850	0.7080654563923776	0.4789046099676721	NA
ZNF670	8604990059236950	0.27145797553790646	0.42749487649958695	0.6349970267729483	0.5254303541390315	0.6826615337458365
ENSG00000225591	0.6256848745143441	-1.81202e+16	4662690892435040	-0.38862136478639975	0.6975562599234013	NA
ADSS2	1.15689e+16	0.9111111461434614	0.478609717552688	1.90366e+16	0.05695421464396042	0.16645959798947058
ENSG00000213080	1.59245e+16	-0.4267006652335739	1.49011e+16	-0.28635457028350464	0.77460656606180045	NA
PLD5	1198837513423430	-1.13065e+16	0.9318725841673825	-1.21331e+16	0.22501031422066975	0.39802588428169117
ENSG00000226693	0	NA	NA	NA	NA	NA
ENSG00000234678	6.28888e+16	0.2753013240013422	0.8130350187457995	0.33860942967256974	0.7349039779937458	0.8365216814354989
ENSG00000231272	0	NA	NA	NA	NA	NA
ENSG00000223828	0.04616670000701643	-0.4946739317936361	4674585323952480	-0.10582199222226972	0.9157235874910297	NA
LMOD1	1.02467e+16	-1.95284e+16	0.3936313093720734	-496108352530325	7.0101e+08	4.43069e+11
ACBD6	1054023149104410	-0.4986214294479536	0.3327028097314082	-1.4987e+16	0.13395168852591874	0.285572471046049
ENSG00000226723	0.8308251268839663	0.1748204055800544	2.35612e+16	0.07419847850911652	0.9408524564896114	NA
ENSG00000272672	0.41135956418665465	-1458374710350600	4646351262894290	-0.31387525992646387	0.7536157812373345	NA
KCNH1	2.4927e+16	2.87309e+16	2.11811e+16	1.35645e+16	0.17495758420182356	NA
ENSG00000228982	0.0393921782396506	0.21935735867297096	4673954911026190	0.04693185168635053	0.9625675420809369	NA
ENSG00000235096	0.7274586387357509	-0.1299001410029221	4589247234265280	-0.028305326423260002	0.9774186324319585	NA
LOC100130331	1.16539e+16	1.65972e+16	4633246980481320	0.3582204897330444	0.7201783147315081	NA
ST7L	2875818882278990	-0.3166752368432261	0.29977871993342775	-1.05636e+16	0.2908022678681782	0.46936591575061953
ENSG00000286747	3.75077e+16	-0.019794896476049453	1.64781e+16	-0.012012870527407214	0.9904153466011968	NA
ENSG00000236069	0.6073542556538207	-0.6378691945747025	4584459624521900	-0.13913726956232578	0.8893416777932188	NA
ENSG00000236244	0.03784879537136576	0.18737808778285117	467104440873861	0.04011481617094101	0.9680015897133457	NA
ENSG00000272865	1.11241e+16	-1.41847e+16	4139488753125870	-0.3426680073768199	0.7318482334825045	NA
RBBP5	5676947802231660	0.5073293199734562	0.2921587963069472	1.73648e+16	0.08247814304088084	0.21081648806555434
XPR1	6608102498570190	0.9453997799866788	0.35932973282688674	2.63101e+16	0.0085131768287525	0.05161761359043132
ENSG00000235363	7224887419322400	-0.04333290261305113	0.5267589994048557	-0.08226324118241858	0.9344373845992373	0.9627759904815537
LINC01699	0.1902755341987129	-0.49470755104094066	4674585323970840	-0.10582918414262875	0.9157178812109121	NA
RPSAP20	0.6034924227519021	0.8082275790830705	4660589591592830	0.17341745356446328	0.8623233069896634	NA
CHCHD4P5	0.08319209586526745	-0.49474186959286526	4674585323940400	-0.10583652566123808	0.9157120562396436	NA
LOC100130137	0	NA	NA	NA	NA	NA
KIF14	628055979063905	2.27926e+16	0.7234487618117141	3.15055e+16	0.0016296195498393868	0.0173004072334743
ENSG00000234116	0	NA	NA	NA	NA	NA
RPS7P3	427932925152641	1.55925e+16	1.55725e+16	1001286379160140	0.3166883760742528	NA
STYXL2	1.82628e+16	-1963766538958180	3145188144076380	-0.6243717224537836	0.5323834913769432	NA
ENSG00000286619	8614735046369980	0.3640424771216714	0.6098074274505464	0.5969794081447035	0.5505211287800755	0.7022988717143811
COLGALT2	879844167699803	1301184291666160	0.557658251902393	2333300524518930	0.019632377941337067	0.08684003683037764
LYPD8	0.6027879053443433	0.32134226298724605	4636930869432350	0.06930063700229033	0.9447503187040398	NA
ENSG00000271558	0	NA	NA	NA	NA	NA
ENSG00000227554	0.0745804352393509	-1.13698e+16	4666737602252310	-0.243635707826147	0.8075129706083106	NA
ENSG00000178596	0.7894793069057573	-1368136140589800	4629044111601910	-0.29555478574092675	0.7675701074196022	NA
PCNX2	3.61116e+16	0.827891452242326	0.4240641916858512	1.95228e+16	0.050905135133584786	0.15575964234894085
CNIH3	644773860371502	-1071466291468400	0.4681449107761995	-2.28875e+16	0.022093928420140824	0.09352390035239042
ENSG00000224584	0	NA	NA	NA	NA	NA
SDCCAG8	3.10817e+16	0.8395561607893439	0.4246033117637704	1.97727e+16	0.04801091381323035	0.1502684420130856
ENSG00000236539	0.2653508049481845	-0.08539958270067152	4.62934e+16	-0.018447477618302958	0.9852818772133312	NA
SLC35F3	3958795414080440	-1.20332e+16	0.572610047277564	-2.10147e+16	0.03559976110476958	0.12485296735163563
DPY19L4P1	0.07569759074273152	0.43590782298804354	4655871226784820	0.09362540365813884	0.9254067290474762	NA
ENSG00000229463	0.9391037397227664	0.40015229893452153	458872571952041	0.08720335958025911	0.930509868973123	NA
ZNF281	2.34533e+16	1.55606e+16	0.47352167508004983	328613521052983	0.001015722411082521	0.012461522248948118
ENSG00000251508	0	NA	NA	NA	NA	NA
ENSG00000238272	0	NA	NA	NA	NA	NA
ENSG00000228530	0	NA	NA	NA	NA	NA
ENSG00000235060	0.03842485506354439	-0.49470062403656423	4.67459e+16	-0.10582770229763248	0.91571905694975	NA
MAEL	2762374667564710	0.978974240233498	1.9619e+16	0.4989919570682802	0.6177850501657598	NA
RABGAP1L-AS1	1.19344e+16	0.484878705381208	4.632e+16	0.10468027694600145	0.9166295126819025	NA
LOC100130714	0.4785222774122868	-0.8797865501555422	4637404224872280	-0.1897153035391844	0.8495322281079185	NA
ARID4B	77144450124429	1.07032e+16	0.49417731504257045	2.16586e+16	0.03032225337026518	0.11327434892028651
ENSG00000261831	0.07684971012708879	-0.49470062415105487	4674585324032210	-0.10582770232212477	0.9157190569303171	NA
ENSG00000287921	0	NA	NA	NA	NA	NA
TMEM78	0.22908396077533813	0.823703091668008	4662706124595040	0.17665773258218093	0.8597772431190667	NA
ENSG00000225620	0.08262032776500772	0.15377696064084376	4667484670865810	0.03294643078331057	0.9737173064645028	NA
RPL9P10	0.17733341700219402	-1137023186076640	4666736208245430	-0.2436441948588591	0.8075063969672773	NA
SH3BP5L	1.81656e+16	-0.39899023952230167	0.35380927342793833	-1.1277e+16	0.25944720857195613	0.43593350480346865
WNT2B	4074063552135750	-1.44617e+16	0.5080751091690192	-2.84637e+16	0.004422095310583157	0.03369804993115161
ENSG00000234041	0	NA	NA	NA	NA	NA
RABGAP1L-DT	5596877814892490	0.6227478390872934	0.9925569677778396	0.627417729464452	0.5303854490507425	NA
ENSG00000231905	0.3427158752503018	-0.49478928973383013	4674585323842160	-0.10584666990892573	0.9157040075102474	NA
ENSG00000235674	1870108590671550	2.62118e+16	2.06476e+16	1.26948e+16	0.2042692444298581	NA
ENSG00000228175	1091269266583860	-0.14868958865860024	0.9195204088726602	-0.16170341324005516	0.8715394165422393	0.9265467473160347
ENSG00000236278	0.9880250193517013	3547926044175380	4584047678403900	0.7739723260057189	0.43894715674106377	NA
NUCKS1	6703528524807180	0.4974771639161176	0.3803709287096183	1.30787e+16	0.19091612453392912	0.3568660582933692
MAP3K21	1.46354e+16	0.5130286315476129	0.6050974824804333	0.8478445976086216	0.39652452229688095	0.5714823948246258
ENSG00000237317	0.0393921782396506	0.21935735867297096	4673954911026190	0.04693185168635053	0.9625675420809369	NA
FYB2	2523623438850460	-0.9008356211549919	2158477309289850	-0.4173477373507197	0.6764240760758391	NA
TIMM17A	9007325707007170	0.7451559874675432	0.3236560191099487	2.30231e+16	0.021317783675800027	0.09139070847153666
CDC7	1.82685e+16	1.83024e+16	0.6067682331558645	3.01637e+16	0.002558224538293824	0.02353452491600415
TEX50	0	NA	NA	NA	NA	NA
ENSG00000282718	0	NA	NA	NA	NA	NA
ENSG00000231378	0.2673901080645814	-1.13706e+16	4666734899244490	-0.24365216474523194	0.8075002238949168	NA
RPS15P2	2.61576e+16	-3.05013e+16	1.63109e+16	-1.86999e+16	0.06148510098976917	NA
ENSG00000223525	0.20631352749537524	-0.8402553751547884	4651393045150010	-0.1806459628327729	0.85664547621709	NA
ENSG00000224857	0.9633723810589603	0.8471381762302816	457114265409189	0.18532306697362858	0.8529756465632368	NA
ENSG00000273367	4608492216344390	-0.28417071455254955	1.06232e+16	-0.267499409377762	0.7890846688563371	NA
ENSG00000230604	0.6658929219544343	0.4541477361910784	4658775397554910	0.09748221312180673	0.9223434588235413	NA
LINC01363	0.3412103264416834	-1.61501e+16	465501153155852	-0.3469395475598204	0.7286367350943728	NA
ENSG00000236358	1.90021e+16	2.65189e+16	2603590882429470	1.01855e+16	0.30841615005089446	NA
ENSG00000203706	5405806019132840	-1.15478e+16	0.4172725025221466	-2767455338691990	0.005649578571432815	0.03971630390351271
GPR52	0.6207759514261353	0.5515681679822292	4615087614652210	0.11951412714919703	0.9048680484076418	NA
RPL10P4	0	NA	NA	NA	NA	NA
ENSG00000215873	0	NA	NA	NA	NA	NA
ENSG00000287008	0	NA	NA	NA	NA	NA
SMYD3	2.74682e+16	-0.4467303831517593	0.3137900054186941	-1.42366e+16	0.15454482206221462	0.31264797713509285
KLHL20	4799001606119940	0.7186775959672536	0.356592876097751	2015400879097330	0.043862662407245574	0.1420088048712827
ENSG00000272175	0.31036094696750915	-0.4947130734240419	4674585323803990	-0.1058303655096114	0.9157169438801852	NA
ENSG00000231564	0.10122865810954786	-0.49474393011021195	4.67459e+16	-0.10583696645246357	0.9157117065033965	NA
NTPCR	8872861857323610	-0.6588072805447516	0.38366484335105777	-1.71714e+16	0.085953104089209	0.2159670916899941
HMGB3P6	0.24388235162628322	-0.49475484529524055	4674585323755720	-0.10583930146294505	0.9157098538401954	NA
ENSG00000282265	0.4367412828555298	-1728911492687520	4627590775630310	-0.3736094171922615	0.7086949266179421	NA
ENSG00000250536	2.91225e+16	-0.1265855619636394	1.33828e+16	-0.0945885343268818	0.9246416572823275	NA
ENSG00000229747	0	NA	NA	NA	NA	NA
RAB29	5023604549116220	1.3768e+16	0.29961268379528	4595254445142520	4.32222e+09	1.9224e+11
LINC01681	0	NA	NA	NA	NA	NA
SERTAD4	7346684106216580	0.029583715852582723	0.540915066485182	0.05469197973133764	0.9563838590478694	0.9753522052976875
ENSG00000232175	0.11527456519063317	-0.4947006242210195	4674585324032220	-0.10582770233709164	0.9157190569184419	NA
ENSG00000287423	1.26971e+16	-1561853833002690	4631658979493000	-0.3372126142960689	0.7359566288002215	NA
LOC101927711	0	NA	NA	NA	NA	NA
OVAAL	0.0361555801758065	-1.13698e+16	4666737602259080	-0.24363570778494534	0.8075129706402235	NA
KCTD3	1.08778e+16	0.835163923617852	0.5678255066828665	1.47081e+16	0.14134227380106534	0.295782591016426
ENSG00000233455	0	NA	NA	NA	NA	NA
ENSG00000225486	0.32469766796964084	-0.4947193310454369	4674585323746100	-0.10583170415830169	0.9157158817577448	NA
ENSG00000261250	0.18823711576851665	-0.4947552297538913	4674585323909100	-0.10583938370391202	0.9157097885879001	NA
LINC01682	0	NA	NA	NA	NA	NA
ZC3H12A	1422420180684950	0.24066557302523128	0.28070868690534656	0.8573499298451793	0.3912515220811743	0.5664420837732907
ENSG00000285777	0.40421208721206453	-0.8782521484572922	4626526014745460	-0.18982972227069822	0.849442564350429	NA
ENSG00000237249	0.3572048422551589	-0.6075021826515582	4638282406787270	-0.1309756779282327	0.8957945478385325	NA
ENSG00000286109	0.11527456519063317	-0.4947006242210195	4674585324032220	-0.10582770233709164	0.9157190569184419	NA
RPS17P6	0	NA	NA	NA	NA	NA
HHAT	1.57815e+16	-0.21858204747482674	0.34853602567016345	-0.6271433406476079	0.5305652794806311	0.6869125096244263
ENSG00000227994	0	NA	NA	NA	NA	NA
ENSG00000261573	0.9081343151634411	2.86205e+16	4557847871873750	0.6279387684937007	0.5300440528781045	NA
ENSG00000286552	0.911634832202541	-0.4828173536849212	3.22853e+16	-0.14954702302611073	0.8811220074960926	NA
ENSG00000225711	0.1403490444738598	0.1537366517441242	4667484915949150	0.032937792946859716	0.9737241947223223	NA
CD244	8147247301674690	2.38965e+16	0.635310965235842	3761382511588360	1.68977e+11	0.003339458989276672
RPS26P12	0.17071589832036016	1.65737e+16	4633834523851140	0.35766700959304415	0.7205925245456999	NA
RBM34	1.59412e+16	0.8359960985508976	0.6849465447072873	1.22053e+16	0.22226496860136685	0.39498079160836563
ENSG00000286666	0	NA	NA	NA	NA	NA
KCNK1	3060141771630680	1.00901e+16	0.4747298801123628	2125434074390930	0.03355040957519113	0.12041694997846816
ENSG00000273198	0.6227970803761407	-2952385370758200	4628135580355570	-0.6379211065660656	0.5235250375291554	NA
TEDDM1	1.50838e+16	0.19768417261788188	2.27839e+16	0.08676470346801501	0.9308585443339941	NA
ENSG00000225719	0	NA	NA	NA	NA	NA
ENSG00000273483	2.76065e+16	-0.1848287663065525	1.83682e+16	-0.10062438063641692	0.9198486419846265	NA
ENSG00000287987	9674798111389720	-0.019608930730816713	0.8780630887233775	-0.022332029420945466	0.9821830994653409	0.9898143553538985
LINC00272	0.4063434813416285	1.28119e+16	4648045767802690	0.27564017409677194	0.7828244500649294	NA
ENSG00000232809	0	NA	NA	NA	NA	NA
ENSG00000284623	0.7732553563754989	-0.7901153512734499	4625532859202250	-0.17081607142873428	0.8643683916313665	NA
ENSG00000285981	0.5850885923553358	-1424648994681470	4586913164518970	-0.31058992040693595	0.7561123908271683	NA
GS1-204I12.4	5971328317562830	-1.96112e+16	1.1885e+16	-1650082280155960	0.09892610846173154	NA
ENSG00000223869	0	NA	NA	NA	NA	NA
LINC00582	1.24193e+16	1.05609e+16	3417420972620070	0.30903198957651545	0.7572971928509431	NA
LOC100420880	0.4252769061249255	1478566433057920	4631733483838670	0.319225283194085	0.7495556859341859	NA
ENSG00000185221	0	NA	NA	NA	NA	NA
ENSG00000236911	0.03784879537136576	0.18737808778285117	467104440873861	0.04011481617094101	0.9680015897133457	NA
ENSG00000233047	0	NA	NA	NA	NA	NA
HMCN1	6949369501660890	0.5917273696864117	0.3534087126638538	1.67434e+16	0.09406322735804684	0.22811841132270447
LINC01350	0.072311160351613	-1.43452e+16	4658389936673830	-0.3079425293313515	0.7581260634686502	NA
PDC-AS1	1.53697e+16	0.36667393002681703	1.0326e+16	0.35509780518564726	0.7225163208563223	0.82749905695830694
[truncated: 59,553 more rows]
