# Supplementary material for: Multi-Omic Data Integration Suggests Putative Microbial Drivers of Aetiopathogenesis in Mycosis Fungoides
Source: Cancers (Basel). 2024 Nov 25;16(23):3947. doi: 10.3390/cancers16233947 (PMC11640326; doi:10.3390/cancers16233947)
Supplement: Supplementary file 1 [file cancers-16-03947-s001.zip › Suppl_Material6.xlsx]

## Sheet: Transcriptome Input for MOFA2
ENSEMBLID	sample8	sample19	sample20	sample22	sample23	sample27	sample28	sample39	sample40	sample44	sample45	skin25_sample47	sample48	sample54	sample55	sample67	sample68	sample74	sample75
ENSG00000186827	8.88708	6.61583	5.45134	6.63939	7.26757	7.22297	6.25508	7.64995	7.98207	10.5159	5.94468	7.38422	6.34564	6.01167	6.08147	7.18343	5.58865	7.8196	5.40019
ENSG00000225972	5.10496	7.45181	6.21944	4.91955	6.56209	4.91956	5.24062	4.77003	6.74077	6.30301	6.09849	4.69167	5.94585	5.35535	5.60656	5.47302	5.1565	5.17311	6.25124
ENSG00000225630	6.87846	7.86262	7.73062	7.16203	8.40656	7.20103	8.06411	6.45122	8.00542	8.01423	7.84831	7.31773	8.18323	7.43185	7.81023	11.9072	11.7585	7.05758	8.42709
ENSG00000269896	4.21067	5.78268	6.24312	5.94187	5.04645	5.63707	6.46904	6.23001	6.70914	5.08125	5.57309	5.10021	6.19436	6.14507	5.65919	5.32773	5.09221	5.55027	6.00982
ENSG00000237973	10.3043	11.5224	11.2076	10.6919	11.518	10.4032	10.8126	10.2006	11.5993	11.8821	11.402	10.0132	10.9268	10.5337	11.1119	11.1123	10.3677	10.1754	11.3359
ENSG00000228463	4.15937	4.04193	5.2541	5.63254	4.9857	4.54458	4.87717	3.46481	3.48069	3.62657	4.96376	4.6793	4.26319	5.74858	5.24816	4.92084	5.72386	5.53875	5.38776
ENSG00000229344	6.55729	8.01516	7.27847	6.0025	7.02111	6.08861	6.79678	6.45988	7.38128	7.75442	7.14748	5.55669	6.72781	6.36226	6.57592	6.07929	5.71683	5.81951	7.07513
ENSG00000230021	3.58926	2.13169	3.55161	3.73224	3.48074	4.3635	4.00454	2.412	2.67899	2.12116	3.12855	3.25149	3.56489	3.72081	2.62235	2.28174	4.08026	4.07847	2.3489
ENSG00000224387	3.70774	2.303	4.00573	5.58399	3.16385	4.50353	2.67697	3.00235	4.13828	2.58913	3.93409	2.88623	3.7323	4.35994	2.06991	3.60664	4.65745	3.64127	3.29781
ENSG00000074800	15.1995	16.5027	14.4628	14.3587	15.5293	14.4302	14.9159	15.3935	16.0612	16.6094	15.0233	14.5563	14.3567	14.284	14.6256	15.3851	14.4285	14.6201	15.0922
ENSG00000131686	8.86956	9.59032	11.0907	6.75894	9.03191	9.02169	10.2841	6.35193	7.88603	9.63635	10.5586	8.22577	10.6454	10.0224	11.2167	9.90856	9.76014	9.10213	11.2786
ENSG00000162494	2.47678	3.89215	4.35663	2.06482	4.05687	2.77118	4.05422	4.60444	3.89714	4.86183	4.56807	2.97999	4.03539	3.19119	4.36293	3.42903	2.39804	2.38404	3.21147
ENSG00000284708	2.33305	1.4319	3.49662	1.6923	1.41531	2.89989	1.74744	1.32261	1.43324	1.42441	2.02766	2.03857	2.93814	1.78016	2.6654	2.33405	1.91986	2.68933	2.75591
ENSG00000142606	2.51393	1.89959	3.31705	2.10404	3.57101	2.67793	2.7688	2.1999	2.64196	2.42541	2.8225	2.31812	3.441	3.10603	3.26728	2.27142	2.89836	3.24323	3.39373
ENSG00000162572	7.38487	7.29488	8.08757	7.63304	6.74393	8.0084	7.60798	7.57364	6.837	6.37078	6.21506	6.91029	7.8972	7.36722	7.75119	6.83004	7.55136	7.41976	6.45974
ENSG00000225931	2.21782	1.12926	2.22205	1.41573	1.11583	2.23581	1.02697	1.04133	1.13034	1.92132	1.25627	2.31575	2.76303	1.36176	1.7349	2.04446	1.51621	2.45472	1.02092
ENSG00000162571	3.55568	2.35881	4.73369	4.50031	3.56934	4.39326	3.7967	3.42046	2.65325	3.60055	2.82542	2.58945	4.24186	3.66058	4.4586	3.83473	4.47471	3.74245	2.14979
ENSG00000184163	7.06642	8.50775	8.5948	6.80339	8.63257	7.26488	7.30369	6.93314	8.84621	7.77776	7.45999	5.93079	7.18062	6.92585	7.97536	7.77023	8.2771	6.31995	7.04806
ENSG00000159423	10.9376	12.2434	9.77587	11.083	11.7615	10.5096	10.4431	11.0317	12.4399	11.3184	10.5165	9.80582	9.82857	10.2556	10.463	11.1719	10.3046	9.83006	10.2693
ENSG00000284747	2.32129	1.65623	2.8924	3.55056	1.63787	2.94342	2.11052	2.82742	1.65771	1.64793	2.45355	3.4844	3.12655	3.28513	1.72967	2.65053	2.72208	2.4008	1.50764
ENSG00000162444	7.81773	9.6014	9.17117	7.37493	9.36308	8.60121	9.01314	7.09555	8.8991	8.70979	8.50683	6.65493	7.65747	8.20874	8.93761	8.78751	8.1875	7.15387	8.4209
ENSG00000224621	2.85979	4.02277	3.173	3.07085	1.63635	2.96196	2.59933	2.75757	2.78536	2.43283	2.2314	2.52273	2.38328	1.83035	1.49061	1.84495	3.25117	1.65526	1.49756
ENSG00000171819	5.24238	6.67292	6.5593	4.16195	4.84831	5.35751	5.88474	4.04675	5.42396	6.37205	6.37539	6.1947	7.54979	8.50275	7.99739	6.083	5.9978	5.36388	5.43838
ENSG00000197921	5.75673	6.65528	6.76116	4.49271	5.48931	4.97925	6.85953	5.65476	7.43889	6.11103	7.03003	5.90154	5.82107	5.89406	6.13402	6.1863	6.59266	5.57564	6.89041
ENSG00000238164	7.19299	6.18679	6.39321	7.10653	6.1652	7.32182	6.11876	6.46817	6.55349	7.29151	5.84693	7.29012	6.74036	6.11641	5.77321	5.49003	6.01154	7.17055	5.50044
ENSG00000241547	2.04923	1.04004	0.918746	2.30866	2.37702	2.47428	0.944813	1.58929	1.04105	1.03437	1.78104	1.56308	1.89773	1.42249	0.934878	1.26287	1.94415	2.00146	0.9392
ENSG00000116663	9.4407	9.99994	8.06771	8.82773	9.76618	9.08724	9.28083	10.5191	11.0515	10.9721	8.59246	9.46803	8.58887	8.71755	8.56404	9.19258	8.43851	9.68533	9.25543
ENSG00000162511	11.4763	9.98329	9.30646	10.9472	11.5587	11.0013	10.3815	12.0402	11.6163	12.0425	9.31795	12.2724	9.9734	9.94218	9.60548	10.611	9.31795	12.1893	10.0298
ENSG00000240731	6.17918	5.57679	6.74178	6.68973	5.34599	6.76861	5.80463	5.80401	4.67548	4.45517	5.72207	6.17658	6.67247	6.05418	6.06875	5.4583	6.70565	6.08907	6.19565
ENSG00000229447	2.59315	1.45707	2.77115	1.86763	1.44066	3.31748	3.13131	1.97749	1.45839	1.44965	1.55685	2.73053	2.00978	2.22817	1.5502	1.65782	2.72368	2.30817	2.6292
ENSG00000169403	10.1694	10.101	8.74199	10.3844	10.689	9.35788	8.83484	10.6085	10.3739	11.2521	9.09712	10.0628	9.02536	9.01705	9.01596	9.76862	8.66348	9.63165	8.68149
ENSG00000234593	1.77505	3.19736	0.594461	0.603483	1.59831	1.6576	1.1313	0.937826	1.83722	1.62123	1.44336	1.19605	0.574387	0.581589	0.613036	1.24124	0.585203	1.17783	0.617977
ENSG00000225077	2.44401	3.512	1.11745	1.79972	2.37993	2.00072	1.16639	2.58171	1.71401	4.56629	1.4356	2.70752	1.08407	1.0961	1.14794	2.19412	1.56228	2.95233	2.48135
ENSG00000028137	11.5914	10.0427	9.63881	10.2653	11.3707	10.6435	10.3012	11.4014	11.3145	12.4239	9.53624	11.6952	10.1004	9.90635	10.0107	10.4018	9.72664	11.848	10.0682
ENSG00000236266	2.57421	1.83657	3.08652	3.335	3.38699	3.22364	3.76739	1.95104	1.83812	2.13473	1.67886	2.26905	2.86958	2.77764	2.9253	2.90095	3.47559	2.77394	2.70242
ENSG00000189280	10.8986	12.6213	10.5451	10.2672	11.5474	10.1818	10.6403	11.1385	12.4277	12.2965	11.3506	9.96352	10.2338	10.4981	10.7603	11.3866	10.5025	9.66712	10.8144
ENSG00000272420	3.61931	2.21781	4.41663	3.63383	2.4855	3.25081	4.34692	2.48828	2.52246	2.20661	3.20671	2.90264	4.48573	4.13995	4.53373	3.14421	3.57945	3.03745	4.05095
ENSG00000158286	6.28482	5.95997	7.41113	8.32488	5.65427	7.834	6.97451	6.50018	5.86861	6.8266	5.48547	5.68142	7.2995	5.77856	6.1028	5.66836	6.53944	6.17133	6.22546
ENSG00000179002	1.64157	1.79302	3.35053	1.01085	1.14258	3.25143	2.59647	1.88909	1.15978	1.15131	1.02583	0.991105	1.77502	2.17342	1.79672	1.98191	1.81736	2.08919	1.02775
ENSG00000188984	2.28011	2.37869	5.91942	1.99639	6.01267	2.17465	2.33392	2.38977	2.38182	6.94732	9.92422	4.89087	1.89934	3.72478	6.8971	2.48686	8.0905	1.92121	2.87187
ENSG00000158008	5.25566	7.20507	8.1477	6.56282	7.55472	6.8313	8.19185	5.49417	7.90031	7.86535	8.38603	6.07387	8.18006	7.88796	8.87383	7.2268	7.13458	6.82422	8.00951
ENSG00000163879	5.12892	4.73154	5.52658	4.08482	4.06936	4.40735	5.4663	4.48077	6.01852	5.30339	5.63711	5.17374	5.98269	5.68761	6.03283	4.55752	5.0856	5.1559	6.00002
ENSG00000163873	4.31925	6.74813	5.45608	5.01114	5.79755	4.86353	6.21891	4.09033	5.84776	7.10764	6.65042	5.27217	6.10594	5.68317	6.67014	5.74321	6.01208	4.46946	5.96033
ENSG00000117215	2.72124	2.04081	1.64081	3.81419	5.19865	1.87313	2.79302	3.23426	3.90984	8.17801	3.38176	7.62718	2.9636	1.59817	2.86693	1.86201	1.88204	5.48571	2.76105
ENSG00000231868	3.34324	2.74782	5.33695	6.49514	4.9377	6.08332	3.04806	3.57119	4.54744	3.2238	4.07666	4.00675	5.30435	5.35611	3.13606	4.34091	5.32859	4.31899	4.08555
ENSG00000272078	6.01608	5.37452	6.67028	6.51009	4.89379	6.88101	5.76467	5.2358	5.18975	4.71735	6.01872	5.02162	6.03156	6.30421	5.41375	5.74041	6.39761	5.71046	5.20232
ENSG00000230415	2.74645	2.14323	4.37793	4.09266	3.78096	4.99769	4.18487	2.22405	2.1452	2.13219	2.8813	3.49384	4.0264	3.60102	2.49976	2.83592	3.27305	3.59648	3.24042
ENSG00000228526	6.87751	4.48526	7.12953	7.29526	5.30603	6.94078	6.63115	6.01799	4.22993	5.60446	5.95943	7.0768	7.02267	6.1426	5.79429	5.32272	6.8183	7.07947	6.5547
ENSG00000186973	4.75623	7.78634	6.83778	5.97502	5.86931	5.86315	6.00309	4.77433	6.38707	4.65748	5.67218	4.01016	5.82789	6.30015	6.54126	5.62486	5.62322	5.3023	6.70985
ENSG00000230138	1.86255	2.42533	1.23186	1.84114	2.78611	2.66401	1.27131	2.73606	1.41192	3.0257	1.26071	3.69086	1.59644	1.90227	1.87203	2.469	1.21965	3.16071	2.03358
ENSG00000116544	5.81276	6.08152	4.62274	5.7045	5.87883	5.58082	5.54587	5.06698	4.60008	6.51691	4.42012	5.56515	4.32624	4.23915	4.91784	5.21431	4.53559	5.08441	5.1584
ENSG00000169213	5.93822	5.76662	7.12032	6.78591	7.30474	6.80857	6.34003	4.85035	6.31513	6.54901	8.11925	5.30993	7.42585	7.39113	8.01913	6.41845	7.0551	6.02012	7.33151
ENSG00000049249	8.77175	4.72031	4.08206	8.10972	6.59227	7.18006	6.54301	8.00575	6.61133	9.72818	5.50644	6.92053	3.83542	5.12806	3.97981	5.31941	4.42338	6.82392	5.13219
ENSG00000162391	3.02967	1.54233	1.76828	1.79388	3.62075	2.77266	1.39463	1.89514	1.54387	3.87228	2.37996	1.74568	2.78423	2.6396	1.82089	2.79287	2.4332	1.55108	2.74572
ENSG00000203995	3.69367	2.80286	3.91872	3.20731	2.33558	3.50098	2.30847	2.65376	2.06685	2.05534	3.33199	3.67506	2.93502	3.03596	2.27641	3.8547	3.51365	3.77502	3.55682
ENSG00000240563	3.56651	1.64061	2.64465	1.45214	1.62037	2.50934	1.94051	1.50595	1.64224	1.96432	2.82622	4.19338	3.07326	1.9681	2.55496	3.51869	2.98521	2.72271	2.75493
ENSG00000169174	7.28534	9.26568	6.73667	6.80237	8.08081	7.08088	6.11481	8.2625	8.19339	7.40194	6.7036	6.53738	6.5303	6.6033	6.3024	8.01046	7.9381	6.35145	6.78894
ENSG00000228929	4.29421	5.6604	4.245	3.46096	5.29365	3.52097	4.24255	3.9297	5.59379	5.47634	5.00288	3.89484	3.72474	4.20719	4.22643	4.95851	3.6001	4.12756	4.68318
ENSG00000132854	5.4925	4.46314	5.54778	3.94012	5.68103	6.82804	6.57719	3.69392	5.7882	5.49477	6.25621	4.18432	6.08462	5.72748	6.64486	5.19528	5.82411	5.10959	6.15469
ENSG00000285954	2.29083	2.3434	0.986083	2.17635	1.12664	2.08401	1.28548	1.53675	1.14364	2.16332	1.01126	3.13868	1.51299	2.23314	1.00746	1.96657	0.97544	3.22203	1.01315
ENSG00000116745	1.2476	2.78624	0.953242	0.965655	1.11772	2.81629	3.91481	1.01478	1.13716	1.1276	0.983274	1.19351	1.99529	2.71194	2.17079	1.62591	1.83057	1.54431	2.86131
ENSG00000237928	2.59335	1.38273	2.51957	2.9483	2.30954	1.97431	2.72679	1.28108	1.38398	1.37571	1.83836	2.26463	1.21048	2.31978	2.90103	2.77403	1.59874	2.06594	1.2575
ENSG00000153898	8.49163	6.13942	6.74012	7.98984	6.86733	9.00233	7.79027	8.34375	6.45639	7.64456	6.27051	8.65188	7.31538	7.00997	6.57388	6.58758	6.39552	8.6023	6.61405
ENSG00000286548	4.12546	2.67924	3.40841	3.07272	2.63934	3.86931	3.56507	4.3563	2.13606	2.66122	2.63733	4.06732	3.81638	2.6185	3.26345	2.02486	2.5217	4.20523	3.63607
ENSG00000184313	2.43978	2.08191	4.421	4.01667	3.36252	4.49913	3.65643	2.37099	3.17358	2.0709	2.11032	2.3572	4.30798	3.42079	3.17044	2.23627	4.20492	3.50843	3.03236
ENSG00000122420	9.01866	8.32186	8.58336	7.4841	8.50994	8.8656	9.01241	7.46852	8.17199	7.96221	8.61665	9.61066	10.0217	9.60908	9.47674	9.12688	9.5381	9.47326	9.26558
ENSG00000230953	3.08148	2.55007	4.82354	5.56104	4.18882	5.82662	4.53652	3.81432	4.33038	3.04793	2.70052	3.71303	4.19834	4.41671	2.2961	4.52374	5.01111	4.64979	2.99502
ENSG00000237505	1.50897	1.41871	3.3295	1.26865	1.97579	2.57045	2.7044	1.77453	1.42003	1.41131	2.59527	1.2489	2.79209	1.89473	2.65124	2.02805	2.12257	2.19633	3.02472
ENSG00000237453	1.07346	1.18782	2.32798	2.3698	2.50489	2.1376	1.67795	1.5535	1.1889	1.18179	1.49719	1.69315	2.29415	2.32924	1.07617	1.40125	2.46034	2.19828	1.08074
ENSG00000116133	13.4539	14.4939	13.0764	13.6106	14.4324	13.1778	13.2312	13.8148	14.7263	14.5101	14.2287	12.6899	12.8557	12.9737	13.4122	14.0087	13.5071	12.5163	13.2595
ENSG00000171502	5.44945	4.93124	4.89944	6.07385	5.06125	5.61461	4.66961	3.91317	3.45328	4.72677	4.83125	4.94726	5.92316	5.50305	5.45075	4.89134	5.61769	6.06202	4.55664
ENSG00000225492	7.77417	4.8621	5.20093	6.18957	5.11637	7.7792	7.79749	8.94462	7.0262	5.88864	4.90432	8.5222	7.42959	6.34855	5.80242	5.72288	5.4563	8.35255	6.69656
ENSG00000272145	2.86654	2.90845	4.29912	4.60859	2.14523	4.04745	3.27552	2.60811	2.17071	2.15815	2.8926	3.70956	3.78099	4.06611	2.65334	3.38868	3.94417	3.91712	2.9971
ENSG00000228971	3.44605	4.32601	5.74772	3.92526	3.76969	4.7317	5.36155	2.89718	4.15588	4.02615	5.53229	3.24967	5.5733	4.62379	5.94586	4.4642	4.96099	4.3228	5.59906
ENSG00000152078	4.99991	5.03973	6.57352	4.89522	5.34782	6.37984	5.86263	4.37374	4.66647	5.33816	7.97821	5.60996	6.26215	6.80253	7.65518	5.82243	7.53454	5.79121	6.78418
ENSG00000116299	7.19263	9.54335	10.2039	6.94438	8.47134	8.88478	9.94674	7.26858	7.78178	9.58436	10.5543	8.22719	10.0957	9.27615	10.2228	9.27927	9.51027	9.05902	10.3972
ENSG00000117154	6.32608	5.84116	3.27963	6.78634	6.57724	5.19187	4.72101	5.97765	6.99277	7.63706	5.48087	5.70191	5.20132	5.01771	5.7683	6.12218	5.16084	6.92401	4.85241
ENSG00000213366	8.2718	9.03475	11.1844	10.2807	9.24448	9.94766	9.56441	7.81679	8.7734	8.66746	9.04451	8.67554	10.4264	10.3097	9.88209	8.76988	10.0193	8.92257	9.38314
ENSG00000117525	10.5635	8.99656	9.95118	9.03938	8.30432	9.90391	10.1614	8.65159	8.38229	8.07613	10.5546	9.17927	9.97214	9.95643	9.77184	9.55077	10.4923	9.3074	10.0674
ENSG00000225079	2.71982	1.40801	1.10135	2.35489	1.78332	4.2992	2.16325	2.65944	2.61758	2.12092	1.15461	6.39585	1.57398	1.60271	1.14669	1.2703	1.07824	5.44016	2.29028
ENSG00000162692	9.71817	7.81676	6.76049	10.0375	9.43637	8.94609	9.11898	9.60509	8.2216	10.5056	8.26807	11.1027	8.5624	7.81978	8.29982	9.2791	8.90562	10.5625	8.30592
ENSG00000188761	4.07071	3.21904	4.29394	4.94228	2.77119	5.09612	4.50152	3.76401	2.52863	3.35728	2.83389	4.35867	4.04549	3.94701	3.56941	3.38779	4.11123	4.77488	4.26805
ENSG00000134242	8.12111	5.20342	5.13535	7.15352	5.70046	8.15393	6.51199	7.45842	4.54399	7.0886	5.42534	9.17414	6.11987	5.98711	5.64111	5.02991	4.92353	8.70483	5.69075
ENSG00000060718	6.04182	5.03239	4.58205	6.10967	6.59425	6.45465	6.63317	5.2706	6.1096	5.60491	6.81287	6.13324	7.72039	7.09872	9.16532	7.21194	7.97462	6.09527	6.06063
ENSG00000185946	8.22143	7.18503	9.03564	9.12377	6.75317	9.16784	8.34402	7.62924	6.82125	6.35477	7.54613	8.25796	8.84036	8.722	7.91192	7.59122	8.65279	8.80467	7.77819
ENSG00000162601	9.80192	8.38679	10.3145	10.2795	8.35233	10.4469	9.65333	9.01406	8.04265	7.6431	8.72915	9.85052	9.88001	10.0202	9.29735	9.00672	10.0984	10.0715	9.38399
ENSG00000162664	9.54545	8.37646	10.0622	9.9241	8.10212	10.0093	9.60186	8.86348	7.62633	8.09877	8.92442	9.3252	9.72733	9.65039	9.41122	8.87079	9.71143	9.55383	9.24229
ENSG00000134253	6.51014	7.13385	8.12504	7.92836	7.19089	7.32022	7.40237	6.18198	6.97552	6.44477	7.29535	6.46119	7.88117	7.79469	7.74219	6.69726	7.74061	6.56431	7.45415
ENSG00000270231	8.73149	6.83404	8.67289	9.1725	7.61449	9.32004	8.19441	7.89096	7.01571	7.1782	7.14404	9.00432	8.62717	8.73098	8.16302	7.94377	8.52244	9.03532	7.60922
ENSG00000258673	1.34239	1.2366	1.31069	1.09144	2.35856	1.06816	2.23806	1.13249	2.9725	2.38579	1.35502	3.22019	2.75202	1.46266	1.85404	2.0365	1.62476	1.96013	1.99746
ENSG00000198765	0.969754	1.45255	2.30741	0.962756	1.08321	2.18247	1.89886	1.00093	1.09906	1.09125	1.42994	0.94488	3.33611	1.62238	2.32377	2.17667	2.19315	1.48854	2.18275
ENSG00000232536	1.58803	1.50434	3.41134	2.03798	2.80631	1.96791	2.43887	2.01516	2.97103	2.58891	2.08152	1.54105	2.31279	2.34459	1.77908	2.60772	2.63815	1.52967	1.79186
ENSG00000276975	3.40977	2.24105	3.96955	3.37627	3.58501	3.99757	4.21287	2.31342	2.24308	3.26966	2.72981	4.19204	4.752	4.35394	4.14684	3.75253	3.91382	2.59456	2.03522
ENSG00000023902	10.873	9.81868	9.73376	9.97244	10.9654	10.2841	10.2341	10.7803	10.7665	11.228	9.18092	11.6662	10.0959	9.77051	10.1354	10.3845	9.71162	11.7308	9.89472
ENSG00000163393	7.19391	5.93441	8.13754	6.783	5.58407	7.17653	7.16568	6.28951	6.07651	5.66252	7.31229	7.40859	7.65661	7.85295	7.45401	6.3187	8.10618	7.20386	7.73522
ENSG00000143631	16.2339	15.0149	15.1776	15.566	14.92	15.3437	14.0501	12.5652	13.7867	13.3867	15.199	15.865	15.0457	15.0793	14.4929	16.0465	15.2291	15.0752	14.5626
ENSG00000274642	2.1312	1.57593	2.55516	3.41409	2.99318	2.64158	1.44023	1.91639	1.57736	1.56794	2.01457	2.04882	2.11541	3.13873	3.27163	1.49376	2.71592	2.80921	2.8766
ENSG00000177551	6.13487	6.52223	6.2376	5.77895	6.23229	4.38168	4.46962	3.88741	6.46114	5.79005	7.05337	5.28098	6.45867	6.83152	6.84182	5.22734	6.93204	4.66764	6.61794
ENSG00000261168	0.917291	1.92682	2.02078	0.68141	1.35227	0.666563	1.44089	0.707981	0.778139	1.37004	1.27798	0.669127	1.86401	1.30465	1.81642	1.70844	0.66817	1.03609	0.692034
ENSG00000143119	10.428	8.52207	8.13476	9.99819	10.3315	10.0624	9.22216	10.3729	10.3382	11.8126	8.20388	11.7616	8.98696	8.80044	8.3523	9.21289	7.93035	11.539	8.84639
ENSG00000226167	2.414	2.08312	3.28709	3.53878	1.74371	3.3064	1.61378	2.91922	2.71439	1.75437	2.02095	3.32678	3.08517	2.91691	1.59791	2.15836	3.50307	3.29405	2.44391
ENSG00000143556	15.2242	17.8145	11.4009	12.9634	13.0154	13.0218	11.9804	14.8609	15.3296	15.3775	10.4754	12.309	10.9037	12.7818	12.0869	15.011	12.0887	13.7049	11.688
ENSG00000163218	9.10958	9.68008	8.08257	9.02783	8.4866	8.88501	8.44001	8.95626	9.42484	9.04339	7.5845	7.41643	7.74222	7.85628	7.56501	8.88222	7.75153	8.02192	8.0765
ENSG00000186150	2.60397	2.96272	1.19702	1.45928	2.37816	1.41231	2.18212	1.76322	1.38802	1.72973	1.48852	3.86451	3.76256	2.2168	2.35666	1.29804	1.41745	2.65924	2.15701
ENSG00000143546	16.2093	18.0026	11.3729	13.2272	13.3527	13.9792	12.3277	16.2657	15.8005	16.7823	11.3992	13.3023	11.2545	11.9494	11.6284	15.4788	11.6871	14.3005	11.7761
ENSG00000131781	7.28159	7.58488	8.75371	7.76247	7.34081	8.05113	8.7368	6.71605	6.56834	6.7458	8.72932	7.06907	9.01058	8.47269	8.99064	7.77717	8.28494	7.90131	8.99892
ENSG00000163220	16.6077	18.4684	11.9112	13.6813	13.5891	14.2675	12.5134	16.7453	15.9507	17.2164	11.8227	13.6148	11.6869	12.2805	11.8499	15.905	11.7305	14.6963	11.8655
ENSG00000270392	4.16699	2.57931	4.41022	5.21427	3.22605	5.44319	4.70262	3.67808	2.58157	2.56664	3.56743	4.78115	4.82624	4.51192	4.22277	3.19801	4.55912	4.40666	3.64542
ENSG00000241975	2.57496	1.40936	2.63657	3.43287	1.72086	3.27806	1.73025	1.77063	1.41073	1.40169	1.26873	1.91037	2.17158	2.63215	1.26468	2.44745	2.90994	2.5042	1.51572
ENSG00000203783	9.00309	5.4911	3.78005	4.83874	6.00322	4.44756	3.71806	7.97822	5.02012	8.38132	7.56824	6.46435	7.15351	8.14173	9.79174	8.08199	7.08038	5.61541	4.25201
ENSG00000116824	10.0371	7.32949	6.26586	8.53701	7.75728	9.83171	8.56076	9.52534	8.6788	9.86633	6.91752	11.3557	7.75406	7.44661	7.21749	7.84612	6.53389	11.2306	8.11049
ENSG00000203782	15.4725	16.9664	15.2336	15.0185	15.7405	14.5958	14.1106	11.767	15.2913	15.2511	15.7785	15.0479	14.6981	14.4927	14.5202	15.8599	14.5822	14.0367	14.3192
ENSG00000163221	7.83124	8.20271	4.00812	2.63166	4.25414	4.36534	3.43281	6.42276	2.76376	6.50902	4.13494	3.72925	4.37716	3.32083	3.73461	5.73316	2.89082	4.68409	4.08887
ENSG00000184330	10.3579	11.0309	5.19551	8.26376	7.56495	7.5075	5.58099	11.1926	9.63751	10.6687	5.14099	7.24171	4.6105	5.92539	5.38949	9.88356	6.06464	7.88078	4.85414
ENSG00000177173	3.54892	1.93241	2.99342	4.03661	3.19407	3.77645	2.19148	2.77818	1.93406	2.98039	2.32442	3.3758	2.89422	3.05143	3.47521	2.76688	2.34805	3.20609	1.76666
ENSG00000117281	3.50533	3.23223	2.98648	4.90926	3.92687	5.1326	3.78114	4.03424	2.51572	5.32789	3.73919	5.82724	4.04887	4.19543	3.27117	2.37528	3.37864	5.72895	3.46734
ENSG00000143318	5.06888	3.30858	4.80047	5.635	4.1311	5.42313	5.28963	3.78821	3.31198	4.98185	4.20185	3.30397	4.81775	4.71829	4.31257	3.63626	3.89071	4.59438	5.01368
ENSG00000117560	6.95829	4.56226	3.07829	5.76158	5.19809	6.74375	5.33067	8.4451	6.03704	7.24273	3.97874	7.65307	4.86889	5.06659	4.70098	4.50606	3.21162	8.03334	5.07657
ENSG00000241666	3.10793	1.63913	2.37007	2.50632	3.63926	2.32159	1.73604	1.77024	2.62986	3.95213	2.08078	3.34198	1.62191	1.63847	2.06994	2.40201	2.10973	3.44978	2.46762
ENSG00000260360	3.36376	3.14602	1.9831	2.41727	3.0903	2.33686	2.37338	3.17695	1.79088	4.22503	2.57636	3.0874	1.92558	1.94629	2.33282	3.43551	2.23201	3.15621	2.21114
ENSG00000143185	8.88006	5.98547	3.41247	3.54814	4.09635	5.16983	3.81942	4.97125	4.89099	7.25707	2.89067	5.92698	4.00996	2.90298	4.19291	5.19183	2.77017	5.62385	2.8969
ENSG00000234810	3.98768	4.2079	3.16727	3.20085	4.44383	4.97928	4.97129	3.3334	4.21269	5.24878	4.45987	5.00282	5.17574	4.70742	4.90309	4.47721	4.41271	5.36679	4.63628
ENSG00000224468	2.20892	1.41031	2.04387	1.48869	1.71472	2.99523	2.81908	1.56035	1.4116	1.40309	1.70481	1.90137	1.85938	2.81489	2.22043	1.33619	3.00783	2.81071	2.84723
ENSG00000227741	3.60652	2.34735	5.12029	4.31385	3.32344	4.75562	3.55762	3.41222	2.34938	3.69601	3.30514	2.81209	4.10433	3.74023	3.02493	3.35079	4.64933	3.73573	3.04575
ENSG00000117091	7.53409	5.64255	5.41037	6.39108	7.03181	7.05559	5.85633	8.21095	6.52491	8.24692	5.01411	8.56058	5.83722	5.10296	5.21094	6.11323	5.17958	8.54626	5.72126
ENSG00000047410	11.4165	9.68307	11.508	11.7263	9.83046	11.6799	10.9305	10.2999	9.6075	9.62145	10.5964	11.4143	11.3205	11.4556	10.8814	10.7167	11.3071	11.5163	10.6721
ENSG00000018625	6.52653	8.24161	8.14731	6.99749	7.66639	8.2502	8.53807	5.84934	7.46048	7.00303	7.61233	6.65748	8.03894	8.64414	8.7528	7.61813	8.23627	7.24511	8.07788
ENSG00000254154	1.73006	1.14719	2.28501	2.25839	1.13431	2.29298	1.28659	1.82452	1.14823	1.14137	1.27228	1.01601	1.81602	2.28634	2.22643	1.3619	2.65477	1.74332	1.46237
ENSG00000287978	5.11378	7.174	6.24278	5.97652	7.09302	5.2438	6.08515	4.43231	6.46374	4.99975	5.56862	6.16054	6.14646	6.35163	6.74112	6.04473	5.7931	4.22277	4.04933
ENSG00000143167	4.1596	2.25311	2.61517	2.84002	3.8194	3.9641	3.17174	3.38019	4.01534	2.86276	2.17169	3.1675	2.0459	3.14086	1.97188	2.50057	1.69324	3.84129	1.98386
ENSG00000143184	9.09534	7.65046	3.55133	4.52763	4.63042	7.18606	6.33818	6.17961	5.74362	8.24691	3.52175	6.20626	4.62603	4.16157	4.32797	5.97519	3.40313	6.10198	3.64645
ENSG00000177807	2.50986	1.76522	2.13262	2.91872	3.27002	1.41014	2.57705	3.11027	3.05301	3.30499	2.39291	7.34995	3.12526	2.07691	3.79157	1.61817	2.09266	4.92099	2.03455
ENSG00000174514	6.81057	7.90237	9.6631	6.48364	7.98569	8.2474	9.24042	6.61099	7.88376	7.53357	9.11798	7.47321	9.48869	8.39534	8.94862	8.03775	8.82551	8.4044	9.68476
ENSG00000229961	2.77547	1.24816	1.82713	2.67907	1.58646	2.93152	2.19297	2.79418	1.24962	1.23992	1.09427	3.85597	1.6143	1.28442	1.08973	1.16247	1.05136	3.15311	1.91433
ENSG00000215808	4.68627	6.4238	6.84967	6.03023	5.83893	5.75678	6.06597	4.21748	5.01315	4.6582	4.95929	5.24056	6.43558	4.94762	5.48205	4.98058	5.36008	4.78366	5.39447
ENSG00000275131	7.39125	6.15989	8.11986	8.41595	6.5037	8.33782	7.4845	6.29246	5.83577	6.35573	6.76821	8.07598	7.74457	7.69202	7.05105	6.53346	7.8809	7.9784	6.75014
ENSG00000122224	7.94979	5.89876	5.15	7.68406	8.26495	7.82329	6.04091	7.43913	7.43473	9.52878	5.50864	9.1912	6.00315	6.06201	5.40396	6.02351	5.23292	9.24168	6.1062
ENSG00000162782	2.98492	2.53651	3.99161	2.45403	1.94034	3.42951	3.83381	1.80852	1.96557	1.95315	3.57057	1.93099	3.80714	3.69362	4.36154	2.34805	4.06609	2.58516	3.53006
ENSG00000162670	2.48691	2.48074	1.35806	1.36869	1.81913	2.70527	2.84683	1.41144	1.52247	1.51358	2.92968	1.72547	3.07451	2.51047	3.07144	2.89527	2.29508	2.27654	2.22535
ENSG00000162761	2.03061	2.40882	1.64698	1.43851	1.59236	2.86613	2.21908	1.48738	1.94445	2.71489	2.91517	1.95473	2.1519	2.67841	3.91429	2.92094	3.32372	3.09941	2.32037
ENSG00000188404	9.18806	6.98992	7.62998	7.40968	8.09342	7.602	7.00427	8.16636	7.21605	8.63702	7.19637	10.1248	7.63639	6.61954	6.61686	7.3813	6.33559	9.17551	6.85689
ENSG00000143196	8.75543	7.9139	7.39634	8.17001	9.90916	9.21491	9.56717	8.24525	9.25516	9.75046	8.46779	9.85571	9.50207	8.55881	8.56663	9.27796	9.17086	9.42449	8.55844
ENSG00000203697	4.93209	3.54511	5.71002	3.87474	4.34844	4.23539	4.91876	2.90892	3.70206	3.14077	5.41574	5.63294	5.30771	5.61919	5.25911	4.41928	5.68659	4.25965	4.06467
ENSG00000231768	2.02187	1.61434	3.1321	2.61005	1.59736	3.02587	3.24445	1.94533	1.61571	1.60666	2.17576	2.18456	2.139	3.01836	2.9238	1.80226	2.78627	2.87158	2.59284
ENSG00000152092	3.23464	2.87867	2.37144	2.64119	2.65382	3.71213	4.94798	1.73915	1.90117	2.85608	1.94373	2.20546	3.69114	2.03442	3.66312	4.12468	3.69166	2.80582	2.31688
ENSG00000231648	3.65213	4.14177	4.90094	7.9487	6.89768	5.78776	5.19632	6.87104	7.75389	6.63354	6.0159	4.06559	6.07376	7.63459	7.45906	6.4297	7.63767	4.11414	7.41293
ENSG00000225920	2.6241	1.64096	2.55354	3.70834	1.9443	4.05356	3.42752	2.65841	1.64254	1.63209	1.47733	2.74076	2.28435	2.84092	2.4459	1.83222	2.97207	2.40526	1.92087
ENSG00000214837	4.15054	2.99169	4.61297	4.55509	3.85401	4.09454	3.65405	3.42933	2.4861	2.74996	2.64973	4.14808	4.65882	4.74328	4.23843	3.35077	4.48693	4.08149	3.33378
ENSG00000123685	7.14053	6.23236	5.02048	7.02017	7.18825	6.45204	6.21983	7.51471	7.2836	10.4951	5.33257	7.67297	5.9571	5.52768	6.09379	5.98953	5.46566	7.80468	5.21178
ENSG00000174502	7.94117	7.26981	8.02084	9.25684	6.44015	7.15643	6.10268	8.73968	7.26398	8.87284	7.13468	6.5051	6.99128	6.68967	6.37336	7.78677	7.19816	7.34555	6.79441
ENSG00000236975	1.75962	2.99503	4.88912	1.7459	1.97507	1.92986	3.85526	1.82006	2.00436	1.98995	4.00948	2.42962	4.45398	3.41696	4.19007	2.89286	4.41093	3.98498	5.04803
ENSG00000203724	5.69709	6.8736	4.10976	3.83484	5.78691	4.81407	5.26036	5.51912	6.12702	6.4033	5.16611	4.8362	4.28143	4.85609	3.51568	5.65788	5.06098	4.66276	4.81942
ENSG00000143839	2.56232	2.28605	2.93517	2.68164	2.93906	2.76458	1.30678	2.15017	1.45316	4.15148	2.30905	1.82324	1.78267	1.65279	1.54111	2.24535	2.07262	1.8042	1.29797
ENSG00000026751	9.2371	7.18789	6.40381	7.89336	7.14767	9.18739	7.84679	9.59834	7.90793	8.0037	6.26207	10.914	7.31579	7.31744	6.79709	7.86359	7.09147	10.1753	7.42937
ENSG00000150681	6.33644	5.4273	5.38686	5.33248	5.97449	5.97619	4.86423	6.02533	3.54552	5.18931	4.04814	7.08521	5.5294	4.6186	4.48479	4.89656	4.37828	7.40821	4.79351
ENSG00000227421	2.2907	1.22052	1.04916	1.68163	1.55401	2.16674	2.60005	2.81218	1.58552	2.25066	1.07698	3.16833	1.83768	1.45166	1.07278	2.04993	1.03737	3.63471	1.07906
ENSG00000132681	3.33412	1.71092	1.47727	4.04525	3.30726	3.93845	3.68937	3.03786	3.84602	4.18585	1.77367	2.18937	1.44179	1.68423	2.42366	2.63964	1.69362	2.28819	1.51851
ENSG00000227630	4.15905	2.17042	2.45702	3.78555	3.59069	3.35931	3.39809	3.59477	2.46977	2.4525	2.77897	3.60921	3.261	3.05758	3.66716	2.83989	2.75575	4.37586	4.08224
ENSG00000163534	3.08573	1.13964	2.23745	1.47277	1.11362	2.78313	0.927418	2.19355	1.14172	1.89552	0.910109	7.34628	2.58544	0.832888	0.90294	1.01487	2.06761	2.83542	0.913656
ENSG00000168243	4.60721	5.36307	2.33795	3.31537	3.32437	3.2769	2.45042	3.7961	2.56909	7.34007	4.34935	3.71388	3.63794	2.8333	4.06107	3.64264	3.35958	2.82941	2.60397
ENSG00000116183	3.95389	2.72069	3.49853	2.95041	4.55116	4.64995	5.41047	3.53981	2.99509	3.37497	3.23991	4.52207	4.80434	5.55878	4.74	5.10758	5.55346	4.88589	5.25532
ENSG00000143845	6.5401	8.83662	8.41668	7.75124	9.05597	6.43072	7.24549	7.18766	8.10005	8.45491	8.15206	6.65583	7.71605	7.61957	7.73156	7.44397	7.46462	6.70069	7.4939
ENSG00000117707	6.03307	5.45581	5.05008	5.9077	5.41521	4.47969	4.18692	4.20099	3.87037	4.18891	4.30446	5.60028	5.85681	6.02814	3.63622	4.44951	5.01189	5.23857	4.68124
ENSG00000081237	11.9416	8.43675	9.40371	10.8571	9.81859	11.2417	9.86162	11.8713	8.93525	10.6043	9.00507	12.7921	9.9956	9.9518	9.25552	9.74427	8.9932	12.7353	9.44445
ENSG00000227141	1.7944	3.56181	2.37724	1.17859	1.31887	2.80664	1.98687	1.22323	1.33723	1.93585	1.44493	1.1576	1.35611	3.09212	2.07276	2.13266	2.76934	2.23357	2.48528
ENSG00000177614	7.79102	5.85816	5.22948	4.35986	5.39587	6.37229	5.29657	7.77517	6.1784	4.45107	5.67704	6.15019	6.43722	6.89414	6.44187	6.09527	5.37174	6.51164	5.52746
ENSG00000143858	2.71483	2.30407	3.63312	4.1625	2.70062	3.6382	3.58685	2.59697	2.0003	2.89129	2.04588	2.79204	3.587	3.48216	2.91012	3.30942	3.23129	3.09977	1.82921
ENSG00000162877	5.93981	4.83198	8.50203	4.15967	9.53078	4.15705	4.47441	4.20214	4.64303	8.87498	10.8296	7.03046	5.07477	5.6608	9.86421	5.61443	9.87855	4.4611	4.84257
ENSG00000090104	9.875	6.28815	5.23789	10.3621	6.55717	9.21155	7.94871	9.31917	6.34884	8.1254	5.73085	7.88076	5.46465	6.4777	5.66275	6.80834	4.9132	9.14741	7.077
ENSG00000228863	3.14113	1.1797	0.993851	2.64088	1.16137	2.93966	2.14772	1.58802	1.18118	3.37761	1.52105	2.72343	0.965564	1.22099	1.01983	1.09345	1.74084	3.50461	1.02672
ENSG00000234678	5.44797	4.01642	6.96071	6.55537	5.43289	6.91147	6.36776	4.84438	5.05668	3.66482	5.24636	5.15847	6.05255	5.91048	5.3421	5.33687	5.97718	5.9051	5.18014
ENSG00000286747	0.942671	2.30625	2.31995	0.937088	1.03531	1.76067	1.19388	0.96774	1.04854	1.04202	1.78008	1.77428	2.16422	2.00175	1.35941	1.66663	2.33003	1.75244	1.18268
ENSG00000286619	3.72825	4.38085	4.02544	7.40851	5.96749	6.99278	6.15525	6.34375	6.09528	3.58375	4.44531	5.97588	6.70578	6.64151	6.60984	5.69294	6.83355	6.42841	6.27156
ENSG00000198756	4.72424	5.09037	4.2689	5.59213	5.81943	7.61019	5.68749	5.77905	5.29981	5.00386	4.63036	7.29501	6.04991	5.66272	5.50558	5.1006	4.58746	8.09016	5.84343
ENSG00000183780	5.10213	5.76076	5.597	3.71294	4.71352	4.53653	5.18795	3.77625	4.14335	4.21687	6.01121	5.19453	5.94334	4.46234	5.84482	4.58256	5.23803	5.00476	5.68304
ENSG00000054267	9.75651	8.47459	9.79125	10.1656	8.33034	9.93063	9.49553	8.48803	8.18414	8.47971	8.96593	10.0873	9.92971	9.83346	9.31628	8.86351	9.6285	10.2422	9.4971
ENSG00000163874	11.12	10.7457	10.4448	10.4046	10.2565	10.8597	10.4083	11.1716	10.8869	10.3634	9.64348	9.81065	9.71545	9.80522	9.71411	10.8821	9.798	10.0439	9.89191
ENSG00000122223	6.46069	5.5979	4.77423	5.87812	5.33491	6.18785	5.55175	6.56788	6.01767	6.95787	4.74204	7.92938	5.18136	5.07121	4.84087	5.39518	4.61387	7.05648	4.41349
ENSG00000287987	4.00825	3.18415	1.99955	2.03137	2.89147	2.32885	1.44476	4.33795	3.99704	1.60773	1.43136	2.34473	2.06337	2.42134	1.42584	3.08527	2.10608	2.41774	2.23267
ENSG00000143341	9.65851	8.18851	8.12936	8.41247	8.84879	10.0995	9.61039	9.05348	8.58311	8.28073	8.23371	10.2439	9.61433	10.0282	9.42989	9.34675	9.33721	9.97136	8.95673
ENSG00000239149	3.22461	2.82617	3.65809	3.00835	1.8829	3.62338	3.40538	2.2073	3.32813	1.89395	2.65806	2.0607	2.48733	3.47706	2.82829	2.60675	3.33838	3.31385	1.73936
ENSG00000284485	4.17719	2.84486	5.67256	5.09561	4.22305	5.43456	5.14846	3.71562	3.65156	3.62484	3.43666	3.54856	5.17787	4.50333	4.99405	4.47305	5.17845	4.60428	5.18743
ENSG00000206762	2.58785	1.63483	3.67918	2.27268	2.81529	3.14516	2.64934	2.40619	1.63626	1.62678	2.20028	2.20878	3.24858	2.18999	1.89696	2.03871	2.81695	3.00122	1.72187
ENSG00000158825	10.3281	8.77792	8.30485	7.02619	8.96543	7.48117	7.67988	7.04519	8.06978	8.79687	8.84396	8.87793	8.1163	7.44728	7.96954	8.77994	8.35046	8.10826	8.8442
ENSG00000162630	4.00937	3.81659	3.40366	5.71148	4.6803	3.8034	3.54902	5.1482	4.95147	2.66379	3.32256	7.2919	4.28224	4.26171	4.07695	3.83455	4.13651	5.26797	3.67865
ENSG00000142676	14.8662	16.3314	15.3857	14.6696	15.99	14.6453	15.3748	14.8761	16.0208	15.952	15.572	14.8189	14.9444	14.8691	15.4889	15.601	14.9838	14.7118	15.4624
ENSG00000287516	1.08483	0.955721	0.833358	1.41746	2.07269	1.20982	2.13679	0.873289	2.49046	1.5557	0.852662	1.71369	1.45632	1.69433	0.849735	2.31665	0.825253	1.20454	2.10896
ENSG00000158714	8.36786	6.67517	5.22737	7.02447	8.07055	7.64801	7.50586	8.2368	8.3752	9.13451	6.08316	9.12347	6.7259	6.34169	6.26	7.09408	5.37943	9.23496	6.1615
ENSG00000243284	5.26759	6.49627	5.539	4.43233	5.22965	3.65569	4.58696	4.48423	6.32447	4.95417	5.62234	3.88273	5.13288	5.39407	6.05871	4.01443	5.18636	4.26517	6.10177
ENSG00000272668	5.43062	5.77542	7.0795	7.49403	5.42502	6.96198	6.43543	5.10966	5.70598	5.19559	6.0782	6.77377	7.23972	7.54136	7.36815	5.59099	7.00843	6.82799	6.59154
ENSG00000162723	2.2669	3.14679	1.74215	2.46538	4.00507	2.36747	2.32731	2.24654	3.25714	4.97089	1.31146	1.71611	1.84196	1.2478	1.30548	1.97074	2.27441	2.94551	1.81827
ENSG00000256029	5.02416	5.45966	5.54616	3.88022	4.84461	4.58503	4.04567	5.1178	6.03185	4.49491	5.82201	3.57529	5.3243	5.51301	6.28207	4.16324	5.14768	4.95843	5.76811
ENSG00000287217	2.0194	2.27597	5.82213	2.41988	3.85096	2.75095	3.6813	2.54031	4.22513	3.79568	4.47514	2.18307	4.78232	2.94585	4.13333	3.52912	3.67507	3.7817	5.25005
ENSG00000224950	3.34701	2.12068	4.02273	3.74294	2.6178	3.69987	2.64745	3.12596	2.65981	2.83273	2.15555	3.79011	3.87086	3.30979	3.75578	2.6478	3.2763	4.11928	2.49145
ENSG00000243364	8.36954	10.3647	9.53813	8.4898	9.82283	8.74554	9.33823	8.668	10.2513	9.78403	9.69095	8.3702	9.18283	9.22212	9.22842	9.33545	9.26486	8.62198	9.7092
ENSG00000143590	9.39422	11.5956	9.93264	8.97479	10.4743	9.48989	10.1987	9.40646	11.3349	10.4982	10.5498	8.82784	9.70923	9.88931	9.99801	10.5381	10.1531	9.33827	10.5497
ENSG00000143627	3.44232	5.52648	4.12448	4.36625	5.45098	3.23455	3.19469	4.18231	5.06074	4.02702	5.45544	4.5903	3.88049	4.00931	4.67276	4.82346	4.85077	3.02804	4.29721
ENSG00000234219	1.13045	1.2548	2.09741	1.52992	2.68796	1.47841	2.11971	1.41583	2.84519	1.24829	2.18666	1.97311	2.42618	2.71435	1.13343	1.46698	2.05916	1.473	1.98659
ENSG00000284237	5.14776	7.30748	7.18239	4.9886	5.76786	5.77824	6.09524	4.8173	5.8739	5.15389	5.29353	5.64069	7.01676	6.70584	6.62347	6.29137	6.65975	5.67973	6.30415
ENSG00000284735	3.10504	4.26165	4.9996	3.45066	2.60015	4.92158	3.67818	2.89748	2.34511	2.33167	3.22101	3.80819	3.98371	4.20408	4.28128	3.34832	4.14247	3.64717	2.93612
ENSG00000284642	5.21369	4.35036	6.2706	5.02525	3.00806	5.85984	5.28227	4.86203	3.041	3.02477	4.52	4.69871	5.09126	5.81237	5.34476	4.40443	5.59359	4.88119	5.28253
ENSG00000122188	7.13933	4.20691	4.16474	6.64707	5.62633	7.30059	5.42349	8.49174	5.27367	7.24229	4.80208	8.38286	5.77788	5.61237	4.94136	5.33171	4.91972	7.98642	4.81059
ENSG00000257315	2.08636	1.67595	1.88424	3.90229	1.65679	3.67186	2.27402	3.205	1.67749	2.76947	1.94505	2.35611	3.06923	2.85352	2.81227	2.4206	2.68006	2.72638	1.75699
ENSG00000215795	1.91407	0.935523	0.836881	1.71309	1.68123	1.01905	1.42855	0.868201	0.936369	0.930784	1.07237	1.44639	2.08159	1.63257	1.06704	0.887615	1.95539	1.9989	1.94531
ENSG00000259865	7.66519	6.52264	8.17866	8.3153	6.69904	7.75126	7.48555	6.9426	5.88354	5.93343	6.65816	7.98407	7.69775	7.82501	7.49647	6.31217	7.99999	8.41757	7.62504
ENSG00000227671	8.48943	6.78105	8.59602	9.15258	6.95285	8.9831	7.69315	7.40073	6.26039	6.32692	7.03657	8.76674	8.3134	8.63942	7.69986	7.15274	8.57855	9.02268	7.28588
ENSG00000169224	4.16188	4.56488	3.53144	3.64381	3.53625	4.45092	4.36338	4.06714	4.96474	3.23606	3.95119	4.90311	5.28403	4.97698	4.93015	4.58805	4.54493	4.91989	3.17968
ENSG00000162711	6.87808	4.34598	5.10218	6.29085	6.72845	5.97437	5.10671	6.43997	5.5668	6.09268	4.08607	6.79156	5.61584	5.48482	5.35589	5.91368	4.65665	7.2894	4.79542
ENSG00000233355	3.84773	2.97081	4.0835	7.02762	3.52063	4.31637	3.44456	2.20997	2.15407	2.9475	2.34933	5.26852	3.52906	3.13346	2.92354	2.72708	2.67272	5.08605	2.3554
ENSG00000133019	4.28276	5.53723	7.62251	3.8362	4.80827	6.85861	7.62568	4.06422	3.94908	5.32644	7.12795	4.80189	7.66413	7.07025	7.73458	6.28938	6.86433	6.35135	7.95935
ENSG00000134186	10.5299	8.73186	10.8021	10.9885	8.93705	10.9663	10.1244	9.31975	8.66539	8.68565	9.81674	11.0403	10.5448	10.6398	10.0242	9.21489	10.5554	11.0623	9.90312
ENSG00000203761	6.68857	5.51389	8.20427	7.42171	6.24908	7.74725	6.8845	6.5243	5.35716	5.26761	6.1108	7.34633	7.26508	6.93642	6.62893	5.73652	7.18324	7.38158	6.93224
ENSG00000242252	1.45519	1.68914	3.28398	2.2249	2.2823	2.49992	1.48274	1.25912	1.35973	1.35166	1.46722	2.15494	2.719	2.49314	1.94051	1.5641	2.57	2.21368	1.95702
ENSG00000186377	6.74789	7.98506	8.60246	7.80526	7.37621	8.01278	8.68137	6.1117	8.19777	7.51128	8.04352	7.28508	8.5157	7.70519	8.45241	8.06379	8.2839	7.49489	8.67911
ENSG00000162366	11.7606	13.4632	10.5044	11.0329	11.8018	11.1609	11.0634	12.6078	13.5621	13.3291	11.3408	10.3711	10.2156	10.7193	10.9293	12.138	10.4126	10.7013	10.8418
ENSG00000162374	2.98939	2.00855	3.05816	4.22445	2.51817	3.33042	3.33211	3.89698	2.01027	2.53933	3.09348	3.56315	2.95849	3.1159	2.5135	2.83393	3.19068	3.93797	1.83633
ENSG00000241563	1.09607	1.94882	0.856832	2.09833	0.95756	1.68879	2.1143	0.893187	1.95233	0.963953	1.29447	0.850546	1.55997	1.58556	2.33622	1.59291	0.849495	1.47412	1.45669
ENSG00000033122	4.47006	3.79805	4.97263	5.13326	3.00361	5.61475	5.44834	3.93446	3.65397	4.30803	4.64842	4.92224	5.50836	5.43592	5.94918	4.33027	5.3653	5.06282	5.14004
ENSG00000116690	7.05496	6.60332	7.72053	5.14783	7.12939	6.50014	7.3221	4.95209	5.42369	4.58656	6.04166	7.8846	9.15613	9.45032	8.60253	7.58509	8.19036	8.07723	8.48874
ENSG00000158786	10.1651	11.4921	10.0045	9.82656	9.53844	10.6114	8.80297	10.6524	10.2389	10.7388	8.39509	9.5666	9.26568	9.98344	9.38961	10.4717	9.46592	10.1161	9.19991
ENSG00000183347	9.50023	6.14389	5.64895	7.38612	5.95133	7.34261	6.83078	10.1894	6.34141	4.9216	6.29868	8.31732	6.94756	5.96177	6.02234	6.46983	7.39183	8.06926	6.84968
ENSG00000120949	8.32097	6.69552	6.24081	5.73927	6.72588	7.28602	7.17203	7.43651	7.69485	10.7722	6.52682	7.62243	5.83934	6.56916	6.02022	6.42044	6.30901	6.8921	6.237
ENSG00000287691	4.07072	2.62183	3.11941	3.64143	2.34745	3.78317	3.5112	4.46241	2.0755	2.06344	2.44947	3.77137	3.13919	2.75704	2.69149	2.61374	3.0061	3.77013	3.36323
ENSG00000158859	7.1859	6.30712	5.88839	8.00819	6.55839	7.38395	7.31883	8.00519	7.4212	8.78129	5.72219	7.37386	6.49302	5.82849	5.424	6.6899	6.38572	7.26603	6.68944
ENSG00000158869	9.77596	8.05268	7.33096	8.41317	9.99704	8.93512	8.78183	10.0557	9.72699	11.0516	7.62971	10.7558	8.85565	8.3003	8.41065	9.35669	7.92986	10.4697	7.90811
ENSG00000248485	7.8878	8.51492	6.28096	7.3804	7.39039	7.51861	6.70555	9.19371	9.60354	7.88189	7.35762	7.1163	6.13585	6.78933	6.85938	7.34147	6.65972	7.35389	6.69964
ENSG00000225080	1.996	1.7517	3.00811	4.14777	1.73059	4.21496	2.59199	2.25597	2.34398	1.74217	2.01419	2.52838	2.84182	3.40998	3.3267	3.06409	2.95957	2.50271	1.82163
ENSG00000158887	7.46273	9.52811	8.28364	7.01165	8.17867	8.28282	9.25564	7.48765	10.3525	9.82571	9.2717	8.03386	9.13055	8.43805	10.938	8.17645	8.14549	7.47954	8.45588
ENSG00000198520	5.8559	5.32405	6.54514	6.62183	6.6158	6.93464	5.76975	5.30437	4.42287	6.46202	4.68016	6.88895	6.152	5.89058	5.15832	5.05971	5.10307	7.3089	5.18597
ENSG00000070886	3.02995	6.91341	3.97008	3.53934	4.38631	3.42081	2.73556	3.52965	3.98879	2.74837	2.70141	3.00583	2.94174	3.4127	2.8196	4.7518	4.32729	2.67094	1.91434
ENSG00000237991	3.2821	4.80671	2.4489	2.73185	3.86251	2.09483	3.54451	3.27161	3.93169	4.66768	3.66446	2.54895	2.61218	2.91979	2.64985	4.02729	3.28132	2.63895	3.62202
ENSG00000225886	4.63439	1.9095	2.24583	2.43387	1.88085	5.27374	4.50057	5.21192	1.9118	2.92203	1.66296	3.76849	1.99964	3.43607	1.65547	2.07919	2.48389	4.93076	3.14019
ENSG00000130775	9.39284	7.66035	8.13695	8.68526	9.26726	8.93977	8.47639	9.16877	8.00593	9.5065	7.32523	10.0948	8.17355	7.94856	7.59118	8.0409	7.71451	9.86199	8.3257
ENSG00000117115	8.16363	9.62394	10.3532	7.86608	8.53806	9.20742	9.96802	8.38485	8.89368	9.31026	10.5951	8.31857	10.4907	9.2962	10.1347	9.58975	9.76123	9.33853	10.839
ENSG00000142623	9.34873	9.0112	9.3301	9.95959	8.69801	9.92758	8.23118	7.99043	7.56881	7.55986	7.80207	9.35254	8.0682	9.3172	8.73376	9.53026	9.47691	9.38565	8.01019
ENSG00000142619	5.286	6.67796	3.93297	5.93786	4.76177	4.67119	4.38854	5.75609	5.82173	6.11206	6.33964	4.19964	6.35744	6.84306	6.84376	5.41421	5.6918	4.26931	4.03748
ENSG00000284138	2.05494	1.03213	2.59222	1.84345	2.38573	1.76385	2.19871	0.947499	1.64257	1.0263	0.926342	1.11257	1.257	1.27473	0.923341	1.66732	1.55828	2.37509	0.927834
ENSG00000203857	4.7194	2.59338	2.63601	6.01471	4.87902	2.19723	2.55261	7.5846	5.82763	5.98542	6.99885	3.22235	2.17251	3.64811	4.7936	4.51008	4.80426	3.2822	2.89136
ENSG00000198857	3.75971	2.45554	2.55161	5.21112	4.17161	4.41776	2.24226	5.34206	4.54303	4.13688	4.27081	3.0043	3.79487	3.55103	3.53211	4.89794	3.72448	3.5468	3.32735
ENSG00000134240	5.60077	8.91726	10.068	10.609	10.4397	7.97507	8.53101	5.07543	6.69206	7.90315	8.8735	6.45552	8.48734	8.18165	9.35988	8.495	7.66834	7.21719	8.99172
ENSG00000285847	2.96366	2.70459	4.5617	4.02409	3.07637	4.80179	3.66346	2.95751	4.10592	2.68918	3.18652	3.62929	4.29555	3.89716	4.56229	4.19526	4.11981	3.73443	2.87892
ENSG00000261326	6.63292	6.73898	8.28476	8.191	5.66417	7.60597	7.5205	5.84678	5.59224	4.44375	6.29941	6.9994	7.7971	7.47695	7.08915	6.09882	7.74194	7.44961	7.3827
ENSG00000284726	2.05141	1.82058	3.10433	3.20132	2.52359	3.09436	2.6032	2.55186	1.82204	1.81236	2.57201	2.95621	2.9488	3.51451	2.81884	3.27407	3.10617	2.51968	2.22436
ENSG00000271420	3.13833	2.6805	4.44964	4.07548	3.21212	3.58868	3.58	2.6419	3.40679	2.89048	4.31433	3.03515	4.5857	4.2186	4.56442	3.47102	3.38454	3.42007	4.49411
ENSG00000225217	9.08328	8.45006	8.47782	8.68837	7.70703	8.76375	7.5923	7.35547	7.42872	7.01553	6.13296	9.358	9.30215	8.61892	8.2077	8.46114	8.5914	10.3163	8.4394
ENSG00000162747	8.59211	6.61666	8.77881	6.37253	5.45335	7.796	6.19472	8.03299	5.3951	5.23475	6.70353	7.09956	8.01994	7.35268	6.8486	7.65566	7.32304	7.76291	7.07269
ENSG00000143226	8.20387	6.07252	7.08253	6.72538	7.40385	7.06248	6.51938	7.75162	6.35401	7.69091	5.78636	8.16604	7.15744	6.25467	6.07936	6.69242	6.09948	8.39092	6.09159
ENSG00000143125	3.10724	3.03894	1.75802	1.04122	1.17439	1.83533	2.39683	1.08363	1.19178	1.18322	1.05636	1.72969	1.00699	1.82996	3.16276	2.38898	1.72492	1.93238	1.84115
ENSG00000259834	6.59036	4.05989	4.61565	7.32861	5.98707	7.22382	4.97533	6.35845	3.90485	6.00373	4.60085	9.56296	5.94	5.07512	4.24736	4.06789	4.71529	9.04972	5.4425
ENSG00000177272	5.9843	3.90129	3.70881	6.62113	6.00051	6.60837	4.61071	6.44055	5.05965	6.95799	4.36811	8.86535	4.91225	4.98394	4.03705	4.36405	3.23905	8.19272	4.57583
ENSG00000177301	5.2339	5.29562	4.93321	6.7514	6.85365	7.3802	5.8252	5.36308	5.35232	6.28548	6.10964	7.39676	6.08565	6.1845	6.27945	5.67397	6.37096	7.9027	5.99575
ENSG00000225855	5.8084	5.15006	6.96889	7.05778	5.14222	6.92881	6.37221	5.39166	4.8263	4.32689	5.83118	6.19032	6.55113	6.55904	5.72919	5.21297	6.87169	6.40037	5.51149
ENSG00000287839	6.43141	5.41889	5.36431	5.51376	3.87201	6.21908	6.07434	6.38408	6.36398	5.60866	3.89013	6.84713	6.14099	5.39249	5.01811	4.97553	5.30618	6.7701	5.50802
ENSG00000188396	3.88175	4.07335	3.92761	4.44673	3.37942	3.79493	2.54694	2.25775	3.05274	3.17005	2.5215	3.36321	3.52421	2.97304	2.51106	3.07031	3.40634	2.72561	2.65649
ENSG00000265531	3.71345	1.62659	2.18544	2.06009	2.50599	1.97299	1.94323	3.93648	1.62895	1.61335	1.67212	6.03232	2.56167	2.7797	2.95551	2.31353	2.14294	5.68019	1.67732
ENSG00000270872	4.72636	2.7109	2.60433	5.78246	4.6102	4.58091	3.85239	4.05179	3.21084	2.69729	2.45943	4.74588	5.29957	5.69316	4.74439	4.91297	5.32573	4.68584	4.72011
ENSG00000118729	6.81051	8.30286	7.4913	6.19259	7.47984	7.03188	8.25866	5.34514	7.50633	8.0679	7.8922	5.93699	7.53259	8.07883	7.75412	6.89762	8.06785	7.18291	7.99271
ENSG00000134207	3.95548	2.02594	2.58298	2.21421	2.00305	2.72989	3.36863	3.72057	4.62456	2.0156	3.54871	3.23194	3.27006	3.71857	3.48026	2.18516	2.97589	3.35454	3.1343
ENSG00000215788	10.221	8.92933	11.8072	11.1034	10.0858	10.9716	10.3706	10.1015	9.70501	10.9215	9.72737	10.3534	11.1257	10.7904	10.6146	9.37587	11.0561	10.8317	10.2578
ENSG00000117834	5.10613	7.10238	6.44414	6.12396	5.89848	5.89905	5.31988	4.75768	6.3807	4.5543	5.55855	5.05044	6.38707	6.32326	5.83883	5.90712	6.08196	4.96478	5.58744
ENSG00000162873	2.26901	3.34802	3.37023	2.24679	1.86099	2.42015	2.5846	1.73751	3.35271	4.32478	3.15532	3.12294	4.02931	2.97905	3.56372	1.78066	3.11583	2.02321	2.67012
ENSG00000116882	3.93216	2.2831	4.95167	2.21087	4.96193	2.14254	2.81983	2.8844	3.26207	5.03989	6.87919	3.17286	2.93046	2.13789	6.09956	3.48758	5.09542	3.2944	3.15151
ENSG00000049247	4.14637	3.01889	3.00834	3.7026	3.73706	2.80776	2.61177	3.69294	3.27604	4.02267	1.7235	3.44455	2.68797	1.66578	2.1432	2.3001	1.6718	3.36817	1.96418
ENSG00000198821	9.46928	7.35303	6.67852	7.96267	8.41142	8.70482	7.75598	9.7542	8.44035	10.1863	6.30305	9.86562	7.37033	7.09149	6.64245	7.13779	6.16615	9.82459	7.25963
ENSG00000229255	1.70964	1.43893	2.87726	1.69307	1.42378	1.78165	2.75177	2.60388	1.44015	1.43208	2.57909	2.50999	2.67543	2.421	2.69867	2.17921	2.11943	1.27872	2.24593
ENSG00000185962	9.27629	8.86141	4.00947	6.34907	6.21735	7.02624	4.06903	10.5298	9.64601	10.898	4.05289	8.35327	4.51915	5.96081	4.94721	10.1453	5.61368	7.69598	4.80845
ENSG00000172031	3.68462	4.34821	4.65412	2.22555	2.46597	4.27165	5.10917	2.8918	2.49712	2.76822	4.50753	2.69883	5.0419	4.77265	5.36379	4.03351	4.31503	3.63855	5.01253
ENSG00000228594	8.73528	10.9545	8.4089	8.53693	10.0619	8.43764	9.22978	9.35324	11.2413	10.3878	9.23458	8.47598	8.63874	8.83701	9.01173	9.5675	8.78561	8.49025	9.1149
ENSG00000189409	5.28268	4.86975	4.27797	4.99587	7.16246	6.0791	6.29058	4.80404	6.33014	7.21554	4.96703	5.93112	6.58808	5.98701	6.24957	6.6255	6.31946	5.9155	5.80498
ENSG00000158481	9.6846	8.89839	7.00885	9.64831	10.4379	9.50471	9.16265	9.44131	10.3776	9.9132	7.75512	9.29676	9.19521	8.7425	8.68456	9.45245	7.73914	10.3984	8.63431
ENSG00000158485	8.57533	6.31122	4.28025	8.99957	8.16759	8.62363	7.63824	8.107	8.69569	8.88893	5.65066	7.27106	6.40638	6.4226	5.42601	8.07164	4.96071	8.9152	6.54785
ENSG00000158488	8.80112	7.36722	6.10375	9.53362	9.52881	8.76528	7.89026	8.39142	9.40893	8.79304	7.41029	8.39071	8.08681	8.04236	7.53291	8.75608	6.91178	9.65704	8.4124
ENSG00000224114	4.94434	5.23081	3.65648	5.32968	6.51574	3.23686	3.13256	5.5766	7.16361	4.33554	3.58361	4.77064	5.42208	5.67011	5.92255	3.43005	3.12992	5.55814	6.05236
ENSG00000162894	8.22572	7.05819	5.90004	7.1447	7.39435	5.63896	5.67794	6.93574	6.81255	7.5686	6.16787	9.0716	6.55816	5.88377	5.51704	6.57016	5.92103	8.79689	6.24771
ENSG00000162896	3.12274	3.71809	4.64791	2.74626	3.66738	5.11076	7.25444	3.7352	3.33508	5.70328	6.15911	6.20427	8.3674	4.3103	5.20065	4.69589	4.37289	6.79979	7.17061
ENSG00000169442	9.19612	8.36379	6.51949	7.90544	9.486	8.6323	8.03219	9.12527	9.70062	10.8807	7.02081	10.2871	7.13148	7.25996	7.55833	8.17086	6.57959	10.4112	7.91335
ENSG00000176083	8.95462	5.85796	3.43806	4.51198	5.49602	8.76367	7.04682	9.11811	6.5278	9.17107	4.39184	7.06411	5.22986	5.63857	5.10559	5.49143	3.41656	8.00015	4.33036
ENSG00000235790	4.75202	3.58468	5.28225	6.00076	5.28578	6.1288	4.50092	4.02112	3.20606	3.56341	3.9096	4.1247	5.11443	4.94984	4.61632	4.07619	5.48578	4.98337	4.82697
ENSG00000224680	2.45804	3.90617	2.66037	2.50461	1.33166	2.25244	1.6788	2.50224	1.698	1.34098	2.48646	1.98054	1.69041	1.96129	1.20321	1.79187	2.0804	1.3816	1.66147
ENSG00000283445	3.13475	2.36941	5.08667	5.01529	3.04918	4.16543	4.25283	2.19157	3.85743	2.35729	3.48181	3.33127	4.61531	3.92865	4.31935	2.70385	4.57176	3.68083	3.48993
ENSG00000203747	9.67513	6.69975	7.50347	7.40036	7.24897	7.84011	7.92163	10.3219	7.12126	9.13417	6.04284	10.0418	7.04132	6.51133	6.2697	7.52394	6.72078	10.4881	7.02253
ENSG00000234478	3.02262	5.02879	3.7342	4.74057	4.46237	4.46634	3.07619	3.84357	5.8035	4.31409	4.77336	3.45038	4.01897	3.98592	4.08014	3.66489	3.57125	3.35243	3.96408
ENSG00000183682	5.48214	5.03263	6.76828	6.83811	3.8729	6.59884	5.42179	4.65796	5.20002	4.2947	5.25716	6.18779	6.52939	5.54041	5.16115	6.54403	6.59117	5.91581	5.33869
ENSG00000237624	1.69849	1.63098	2.69221	2.0276	1.61194	3.21633	3.60587	1.7631	2.22255	2.20252	2.44367	2.10276	1.61952	3.4267	3.74015	2.94155	2.49514	2.75801	2.07428
ENSG00000116983	2.82536	3.07852	1.80407	1.66514	2.20601	1.60477	1.24065	2.48194	1.75291	2.83796	1.22904	3.36524	1.57927	2.67525	1.86679	1.60642	1.18387	4.08159	1.49591
ENSG00000253047	1.71218	1.90062	4.11279	3.84399	1.87909	3.10893	2.80544	2.0077	2.47105	1.89089	2.771	3.0105	3.50131	4.0974	3.14382	2.98227	3.17483	2.77776	3.029
ENSG00000276103	1.02582	1.14788	2.61139	2.60591	1.13379	2.50011	1.28899	1.0553	1.14902	1.14152	1.77142	1.54191	2.01232	1.76699	1.76037	2.79265	2.3419	1.95671	1.03369
ENSG00000143452	5.14755	4.82966	7.36979	1.76633	2.08432	6.54297	5.78959	1.8724	2.12324	2.10413	2.08497	3.39215	2.31164	6.80732	5.66444	1.94839	1.7102	2.49543	1.8097
ENSG00000287895	3.9856	2.53722	3.50935	3.6011	2.26344	3.93293	2.39863	2.71431	1.98956	3.37731	2.03565	2.40011	3.39538	3.30472	2.36196	3.13428	3.57506	3.39018	2.37796
ENSG00000198835	6.04626	6.97735	6.03293	6.36095	7.79536	5.90438	7.02376	6.17687	8.19337	7.80107	7.66637	6.81211	7.49211	6.95938	7.25632	7.29621	7.46805	6.3068	6.69817
ENSG00000203684	1.81861	1.5533	3.82994	2.21047	3.07762	2.75185	2.50106	1.69219	1.55474	1.54526	2.25899	2.42641	3.04614	1.56977	2.5435	1.96986	2.24282	2.22483	2.98752
ENSG00000270110	1.81146	1.54096	2.89086	3.88082	3.67854	3.1643	2.16903	2.07123	1.54249	2.92898	1.3819	1.74449	2.66638	2.49564	2.3656	1.45192	2.24971	2.23116	1.83369
ENSG00000287315	4.78092	3.06588	6.7962	6.10451	4.39683	5.96757	5.26721	4.11233	3.83984	3.49559	4.787	4.29703	5.84294	5.41503	5.11021	4.36978	5.45386	4.94962	4.82719
ENSG00000162931	6.56584	5.79881	5.13523	7.18053	5.40139	6.52613	5.85078	6.79718	7.27337	5.88727	4.60197	5.76656	6.18711	6.70505	5.34339	5.30776	5.10784	6.80445	5.67181
ENSG00000285728	4.81587	4.84261	6.33386	6.16669	5.00266	6.24438	5.77453	5.07391	4.28565	4.02645	4.94463	5.45634	5.76775	5.94013	5.11693	4.12122	5.94612	5.87551	5.06775
ENSG00000164007	2.94001	3.32289	2.86895	2.18428	4.24109	2.30417	3.86319	2.28697	5.25014	3.29802	4.49561	2.9297	4.68253	4.95142	5.48219	2.9255	3.09417	2.29674	3.07823
ENSG00000184454	3.50273	5.92795	4.70572	2.67282	4.32202	4.20425	5.4849	3.8103	5.35619	4.86263	5.08915	3.83408	5.45924	4.80075	6.84757	4.66263	4.8697	4.23152	4.79052
ENSG00000182866	10.184	7.84525	6.58727	9.43137	10.2773	9.60268	8.16252	10.2357	9.77138	11.0558	7.05015	11.1242	7.99756	7.6978	7.33464	8.14041	6.57732	11.1392	8.04658
ENSG00000273373	6.10096	4.8708	7.34051	7.22763	5.84134	6.83943	6.44148	5.07779	5.4712	5.238	5.91316	6.35349	7.02498	6.74437	6.65512	5.16604	6.77027	6.6404	6.53547
ENSG00000162817	8.44365	9.77139	10.3318	8.25491	8.81707	9.29398	9.92452	8.44719	9.05746	9.10673	10.1511	8.91006	10.1753	9.56813	10.3875	9.39511	9.52523	9.26057	10.3784
ENSG00000186517	11.3044	8.9887	11.0629	10.6548	10.6122	11.204	10.002	11.3283	10.1373	11.5086	9.08935	12.2754	10.2574	10.0771	9.52529	10.0743	9.83222	12.1585	9.6262
ENSG00000162755	5.14478	6.34514	6.49237	4.09249	5.02527	5.76738	5.90945	4.25056	4.79267	5.59209	5.84509	5.07632	6.14294	5.29061	6.04872	5.04765	5.81782	5.40624	6.35151
ENSG00000163050	4.30044	2.62819	5.40234	4.66839	3.88257	5.05933	4.66516	3.25352	3.8449	2.61575	3.90335	3.57916	4.57363	4.4563	3.64923	3.66562	4.88044	4.57147	3.7382
ENSG00000064886	10.2758	11.3357	8.07425	11.0834	9.99371	10.729	8.9021	10.9512	12.3119	12.907	9.29502	9.10101	8.69863	8.73586	8.65885	11.278	8.2437	10.3094	9.24082
ENSG00000228013	3.31841	2.11422	1.33546	1.7687	2.45825	1.53539	3.16992	2.88317	1.51672	2.48406	1.36436	3.60113	1.51673	2.10139	2.43327	2.12696	1.71806	3.07031	2.54609
ENSG00000187980	3.99706	1.80045	1.78673	2.01688	3.1972	2.37843	1.86883	4.45708	2.15182	5.23506	1.58405	3.75137	3.22665	2.24783	2.3763	2.22048	2.8586	3.84128	2.64965
ENSG00000235169	4.36608	5.27875	5.73568	4.50377	6.04035	4.69084	5.64	4.35646	5.43458	5.77859	5.28275	4.33066	5.41875	4.76603	5.5691	4.95297	4.73282	4.76133	6.04908
ENSG00000127074	5.18194	4.01393	3.76814	4.32487	4.53586	5.09873	5.21017	3.97846	4.39023	3.98939	4.05728	4.70421	5.53217	5.83031	5.12028	5.19771	4.501	5.41102	4.31751
ENSG00000163131	11.744	9.73832	9.93664	10.3734	10.7939	11.0128	10.8923	12.0049	11.0669	11.6946	9.82855	12.7186	10.5461	10.4904	10.2636	10.3558	9.43919	12.3571	10.3882
ENSG00000117226	9.28127	7.83701	8.05861	9.54004	8.29406	9.51383	9.12791	9.55711	7.57651	6.66515	6.5223	10.4045	9.67443	9.27422	8.63794	8.75525	8.74858	10.3502	9.40206
ENSG00000117228	12.0743	9.23326	9.16561	10.0532	9.15955	11.5989	11.5587	13.2348	10.3116	10.7849	9.30033	12.7823	10.8768	10.4288	9.59618	9.78069	9.69051	12.7438	10.8288
ENSG00000234518	7.33746	5.97199	6.63121	6.681	5.63982	7.66291	7.4713	8.23287	6.57167	6.66477	6.12769	7.7105	7.22482	7.34364	7.17559	6.06912	5.85156	7.96666	7.07877
ENSG00000162645	12.4846	11.3985	11.438	11.9752	10.8548	12.6853	12.7694	13.9268	12.0417	12.0916	11.3731	13.0605	12.0679	12.2746	11.8477	11.8064	11.3058	13.0942	12.285
ENSG00000286802	1.88089	2.31392	1.23328	2.44463	2.71844	1.66545	1.03942	1.53159	1.76599	2.42622	2.50633	1.00088	1.36476	0.9959	1.0278	2.59031	2.07084	0.995123	1.27862
ENSG00000162654	10.8537	9.32439	9.11191	9.91622	9.68437	11.5516	11.2982	13.0568	10.6253	10.6824	8.89054	12.1738	10.3234	9.88661	9.21894	9.29062	9.52846	12.106	10.681
ENSG00000000938	8.76161	7.28013	8.13181	9.00944	8.76971	8.32332	7.99637	8.63828	8.56338	9.61648	7.26678	8.973	8.16862	7.58484	7.5644	7.77046	7.13238	9.05282	7.48428
ENSG00000126709	12.8529	11.0024	9.53378	9.42756	11.4659	12.1062	12.2049	13.9595	13.0431	13.6381	9.80653	11.6546	10.4306	11.0737	10.638	10.9887	9.8148	12.1984	11.2849
ENSG00000137959	9.77267	7.22028	7.6113	7.24821	7.65569	10.9354	10.1825	11.6527	7.95496	8.27285	7.10114	10.2101	8.84087	9.46159	8.56157	7.9931	8.08751	10.9313	9.00643
ENSG00000073756	7.62155	4.2849	5.76983	7.16619	4.74252	6.83693	5.84175	6.56785	4.95429	5.76066	5.64918	6.6341	6.45945	5.87695	5.91568	6.58633	6.434	6.23798	5.94606
ENSG00000273129	2.40558	2.31254	1.93484	2.23149	1.16629	1.24158	2.53837	1.3459	1.1811	1.1738	1.06791	1.90403	2.80599	2.1342	1.06473	1.11658	1.89885	1.8817	1.79538
ENSG00000187608	11.1984	9.81579	8.47248	8.35698	9.64652	9.96341	10.1766	12.1365	10.8653	11.8083	8.12589	10.2427	8.82093	8.96693	9.3101	9.53725	8.53849	10.6362	9.13965
ENSG00000135773	1.70398	1.89878	4.59999	3.17706	3.09107	2.04129	2.91119	1.75131	3.87165	3.24002	3.60909	2.20238	2.89881	3.4932	3.54566	3.0978	3.47434	1.65716	2.45197
ENSG00000137965	10.887	8.05105	7.97229	8.42544	7.94074	11.1318	10.4673	10.8244	8.02924	8.49806	7.50095	10.0446	8.9685	9.92815	8.83422	8.40352	8.51869	10.9509	9.75054
ENSG00000082512	8.85216	7.85116	8.32874	8.75909	7.52157	9.20648	8.61053	8.34806	6.78882	7.84411	7.72941	9.51735	8.79965	8.48856	7.91464	7.37337	8.47448	9.58782	8.06531
ENSG00000229431	4.19729	2.71139	4.48856	4.12766	2.13774	4.21441	2.5556	3.7358	2.16431	2.15122	2.52802	3.93118	2.88777	3.72754	3.54342	2.98334	4.44783	3.60385	2.53365
ENSG00000066279	9.0816	5.67175	7.37245	8.33059	6.15249	8.6091	7.38233	7.48176	5.09668	7.40821	7.22008	7.91448	8.05476	8.04107	7.54351	8.02942	8.23571	7.99504	7.30611
ENSG00000132702	2.71944	3.42102	4.44389	2.42008	3.91355	3.20947	4.46189	2.10441	3.42537	3.12807	4.18588	3.22732	3.96412	3.52896	3.95828	3.05227	3.63895	2.49002	3.72588
ENSG00000272068	2.13482	1.14403	2.3496	1.42562	1.13104	1.00839	1.63698	1.05928	2.26955	1.13816	1.74967	2.47821	1.35545	1.37283	2.3024	1.35964	1.94755	1.74279	2.46025
ENSG00000143320	13.3993	13.6044	11.8289	13.0431	13.8766	12.3548	12.2546	13.6468	13.6658	13.581	12.3482	12.223	12.1004	11.4718	11.7589	13.4183	12.3339	11.9313	12.4225
ENSG00000223356	3.29114	1.87108	4.07728	3.35979	1.84944	4.05016	3.41978	3.03208	1.87283	1.86131	1.69111	2.99304	3.62203	3.23913	1.68589	2.85556	3.10411	3.2348	2.42479
ENSG00000027869	9.55288	6.05884	5.2988	7.67767	7.30226	7.73921	6.1297	8.7764	7.37607	10.5108	5.88321	8.72622	5.2246	5.47227	5.71463	6.36388	5.08761	8.57895	5.69382
ENSG00000272141	5.90265	5.1537	8.42572	7.61603	6.01536	7.17339	6.86848	5.53284	5.66288	5.12755	6.23506	5.10705	7.33947	7.04667	6.93768	5.70168	7.23173	6.20438	6.31682
ENSG00000187634	4.55514	3.34903	4.34116	3.57076	4.69823	3.1606	4.48308	2.71002	3.51019	2.93144	5.09434	4.12387	4.21886	4.90371	4.80549	4.81661	5.18973	3.84497	4.5423
ENSG00000122477	4.42187	4.07342	5.56314	5.20301	4.18715	5.13004	4.2195	3.97162	2.80196	2.78675	3.65397	4.68048	5.26637	4.7819	4.6019	3.37489	4.99725	5.06832	4.2735
ENSG00000207523	2.63122	1.53688	2.62718	2.84936	1.52118	2.43784	3.00641	2.03468	2.10351	1.52978	2.41738	2.10913	2.53199	3.09455	2.0885	1.46445	2.64516	1.98115	1.81692
ENSG00000189410	6.98438	5.22501	4.95815	2.48995	3.42039	3.30704	3.79785	6.12969	2.51021	4.21022	1.88349	3.25681	1.76908	2.78544	2.52989	3.68856	3.93676	2.88541	1.88784
ENSG00000231105	3.33636	1.81173	2.84227	3.59864	1.79108	3.03495	3.1248	3.0541	1.81339	2.36833	2.78608	4.1395	2.81114	2.11123	2.21502	1.71551	2.64578	3.83041	2.49352
ENSG00000143502	9.04362	9.00765	8.23973	8.92625	8.77068	7.70754	7.43647	8.39803	8.97741	9.43843	8.06727	7.48769	8.10226	7.55504	7.58538	8.8206	8.4381	7.08262	7.54799
ENSG00000259030	4.24847	4.09001	6.08044	5.90214	3.0168	5.23864	4.99289	3.27021	2.78811	2.77172	3.65901	4.37106	5.22082	5.58753	4.87465	2.87537	5.06379	5.06777	4.97698
ENSG00000154358	8.71197	9.07414	10.5463	10.9359	10.1826	10.271	9.487	8.5312	8.56654	9.42929	9.03451	8.99219	10.148	9.87444	9.53207	8.58372	9.50153	9.51178	9.18157
ENSG00000233030	2.61848	1.86719	2.81537	3.24619	4.02936	2.40303	1.94235	3.43172	1.86889	1.85767	2.74335	3.98775	3.279	3.18031	2.9788	2.03904	1.85199	3.71187	3.37563
ENSG00000184260	4.15377	5.34646	3.43745	3.30625	4.88913	4.4466	4.78099	4.48041	5.66259	5.66627	4.55904	4.06385	3.4838	3.37739	4.16988	4.06574	3.60281	4.18239	3.83023
ENSG00000150337	7.03773	3.15183	3.83886	4.15	3.5622	5.47081	5.18603	7.40096	4.4965	7.25402	3.58859	9.09268	5.37864	4.13744	4.14039	4.89571	3.63379	9.01866	4.39415
ENSG00000233217	4.91975	4.05365	5.54621	3.98414	3.49688	5.77861	4.79681	4.1088	4.05823	3.34993	4.0502	3.66115	4.71689	4.85013	4.9138	5.06463	5.84784	4.82413	4.46495
ENSG00000116852	9.13135	6.8102	7.14273	8.50916	8.20015	9.14756	7.48723	9.39747	7.64877	8.94323	7.10467	10.1086	7.83634	7.02834	6.77883	7.3222	7.76774	10.0024	7.23268
ENSG00000163395	4.48011	3.76706	4.3546	3.93577	4.47266	5.37905	5.31402	3.90564	4.22164	4.09491	3.9992	4.73309	6.12636	5.32823	4.60232	4.86085	5.47291	5.59531	4.69586
ENSG00000143768	2.23293	3.11801	3.81351	2.36882	2.74923	3.59742	4.66248	1.86775	2.02722	2.01462	2.88549	3.44784	3.12173	2.63697	3.81148	4.32923	3.82423	2.6336	3.41037
ENSG00000009724	5.23869	4.57367	6.82111	6.47563	4.33078	6.87783	6.03932	4.96501	4.57829	3.99985	5.17566	5.90742	6.5585	6.22848	5.15647	4.69937	6.41853	6.49879	5.13141
ENSG00000117616	10.1864	9.33655	11.2798	11.3279	9.45126	10.9269	10.298	9.49457	9.35241	9.48381	10.067	10.884	11.1066	10.9366	10.2836	9.16726	10.7224	11.0406	10.3248
ENSG00000261349	2.72179	2.12221	4.16246	3.80897	2.62781	3.92368	3.16024	2.56809	2.67096	3.01429	2.85405	4.36417	3.74386	3.52038	1.92671	2.65714	3.04886	4.47736	3.57721
ENSG00000187010	4.13903	4.02027	5.98452	6.03751	5.40514	5.68995	5.88555	3.13643	4.84194	4.21342	4.42045	5.65732	5.60673	5.32824	5.0001	4.47257	4.01223	5.86929	5.00356
ENSG00000198400	6.51203	3.73575	2.85692	6.99012	2.93122	5.9529	4.34932	7.95993	4.37784	9.01835	2.7857	4.07179	3.61203	2.25027	2.34653	4.19376	3.74039	4.85569	3.10341
ENSG00000137942	8.41451	8.38488	9.46012	8.97109	7.75931	8.88209	9.36289	8.01457	7.38623	7.58588	9.87616	8.24861	9.9631	9.50879	9.55598	8.93974	9.61545	8.93191	9.72614
ENSG00000162631	5.2488	4.86205	5.86888	4.07338	4.74178	5.99754	5.61903	4.54581	5.22531	3.77285	4.50177	4.43986	3.92087	4.98961	5.56089	4.44258	4.49705	3.43278	4.81143
ENSG00000162745	9.64938	8.56727	8.33798	7.88132	9.54016	9.19997	9.09455	8.60479	8.92311	9.12903	8.39436	9.96002	9.803	9.86975	10.0139	9.84232	9.75894	9.72659	9.26752
ENSG00000187862	5.874	1.60593	1.30797	1.61861	1.95234	3.46259	3.8486	2.87618	1.60819	3.16231	1.3591	4.85614	2.21017	3.21277	2.63777	1.47106	1.28588	4.22961	1.36288
ENSG00000179023	4.42738	4.6654	2.94448	3.97355	3.35322	4.04373	3.39973	2.06057	2.22731	2.21407	4.15183	2.16543	3.01211	3.84333	4.19646	3.80123	3.79249	2.88287	3.36853
ENSG00000213171	3.90732	4.67335	5.98696	5.71919	6.53346	3.57139	4.48704	4.1138	4.02134	4.44168	5.09088	4.54781	5.28907	4.75808	4.60863	4.02753	4.6537	4.27978	4.98356
ENSG00000143365	9.03875	10.4165	10.481	10.69	10.7822	9.0401	9.93525	8.71481	10.2512	10.2952	10.4353	10.1766	9.67079	9.68316	9.80495	9.338	9.81028	9.26781	10.3697
ENSG00000234614	6.44755	5.39487	5.87167	6.67628	5.13626	6.36039	4.9935	6.29213	5.25648	6.65802	5.98387	6.91032	5.35851	5.87411	5.09769	5.68507	6.03315	6.73957	5.58656
ENSG00000186226	9.40417	8.74776	9.48447	8.70976	8.97205	7.98806	7.92514	5.90806	7.67049	5.88394	7.05256	9.67056	8.97403	8.62006	8.38393	8.95298	8.70693	7.62144	8.34289
ENSG00000143632	6.50793	7.26575	7.08564	5.60784	6.17375	5.59703	7.61387	5.22545	5.76734	8.21835	7.46096	5.42189	7.05036	7.69487	7.16177	6.19752	7.63787	6.78488	8.18103
ENSG00000221539	2.66258	1.39425	3.21643	2.99725	1.3788	2.25445	1.27631	2.18757	1.3955	1.38727	2.10398	1.99479	1.94966	1.74202	1.67987	2.14968	2.54217	2.6346	1.989
ENSG00000240038	7.29622	6.68101	9.34494	8.39098	6.75447	8.58913	8.15131	6.19886	6.30043	5.70928	6.86558	7.84898	8.84746	8.60387	8.35046	6.68447	8.40666	8.29585	7.96191
ENSG00000240219	3.66738	2.04678	3.20173	3.87535	2.02163	3.75144	3.59603	2.91345	2.0488	2.80581	1.83525	4.86611	3.92174	2.99874	2.9012	2.60894	2.77386	4.95177	3.1016
ENSG00000162722	6.59679	5.46462	5.8116	6.5273	7.41146	7.28327	7.21253	8.0077	7.28399	5.97684	6.75458	6.02311	6.2793	6.1005	6.28759	6.6414	5.70563	6.35948	7.26637
ENSG00000238243	3.47827	4.26508	3.59365	2.89491	4.84902	4.1323	4.7999	5.0455	5.28582	4.72486	4.4294	2.56514	3.7814	3.68481	3.15363	4.18846	3.03257	2.68471	3.17479
ENSG00000034971	4.86239	6.17139	7.10686	4.45223	5.53181	7.16283	7.6023	4.25304	6.45524	7.35656	6.24178	5.53534	7.18539	7.10714	7.83116	7.83776	8.33674	6.42631	7.42278
ENSG00000186510	2.70213	3.73596	6.06482	3.08152	2.55055	4.9628	5.82452	2.37394	2.58412	4.26985	4.71004	2.89346	5.89975	4.72389	4.5149	3.66833	4.63652	4.14881	4.89511
ENSG00000185519	6.49685	7.88466	5.85531	6.2208	7.24051	6.1264	5.95064	5.12119	7.42621	6.81374	6.22479	5.26981	5.15097	5.57335	5.46965	6.4297	6.11046	5.51682	5.92758
ENSG00000142634	12.2749	12.2583	11.3532	12.2218	12.8726	11.4641	11.3281	12.6525	13.0874	13.7947	11.5715	12.5393	11.3215	11.3119	11.4327	12.0732	11.1871	12.219	11.3233
ENSG00000162438	2.82078	2.14545	2.61277	2.65468	2.10931	3.27311	2.88901	1.45745	1.5705	1.56142	1.65896	2.50367	2.99593	2.84855	1.4256	1.76128	2.49759	3.22597	1.85057
ENSG00000268903	6.34941	6.04418	7.97825	6.02396	5.25131	7.00491	6.02414	5.42664	4.75309	5.01019	4.52564	6.58549	7.12214	5.99444	5.93953	5.29364	6.00804	6.65196	5.38257
ENSG00000269981	6.05113	4.69738	7.17959	5.71567	4.99577	6.84283	5.76348	4.61032	4.152	4.33711	3.79679	6.11869	6.40037	5.27356	4.91766	3.78703	5.05906	6.39784	4.58734
ENSG00000163554	2.50168	1.046	1.80106	1.73173	1.03385	2.00395	1.19223	1.85722	1.04698	1.0405	0.947216	2.09037	1.52234	1.11813	0.944441	1.95009	1.93784	2.35529	1.36894
ENSG00000235079	2.2352	1.36463	2.40404	1.24263	1.65769	2.85675	2.08735	1.87418	1.36574	1.35839	1.25436	2.70626	2.59675	2.20102	1.79755	1.56372	2.78839	2.19771	2.0647
ENSG00000207721	2.80615	3.06772	3.2426	4.33215	2.48806	4.63057	4.15001	2.25649	1.95056	1.93783	1.74757	2.09314	3.71879	3.58805	2.71829	2.33785	3.85008	3.41841	2.35692
ENSG00000143412	10.6093	11.8368	9.44556	9.78497	9.90274	10.1991	9.15793	8.89826	10.2734	10.246	9.81339	9.96109	9.24106	9.46197	9.52364	10.4261	9.13812	9.29544	9.10746
ENSG00000117009	3.94912	4.25098	3.56677	4.68411	3.60693	4.20766	2.74062	4.42236	3.11144	4.28414	3.07553	5.57626	3.27883	3.01483	2.95419	3.5782	2.93945	4.7277	2.15663
ENSG00000197769	3.78868	5.40768	5.8184	4.98212	5.72366	5.63033	4.92528	4.31071	4.47436	5.53036	4.43339	5.1429	5.42546	4.55783	4.23129	5.06897	4.63829	5.01144	3.89712
ENSG00000152760	4.10356	4.20377	3.73833	3.19151	2.86792	3.53311	3.10203	3.26059	4.20896	2.66655	3.80893	3.69473	4.23885	4.48676	4.42626	3.27043	3.99325	2.60611	3.47807
ENSG00000118473	6.91098	6.09933	5.7102	5.88931	4.27202	5.80255	5.22533	5.43745	4.61857	4.94518	4.4465	5.81459	6.31647	6.01969	5.47859	5.24364	6.35097	6.62373	5.88849
ENSG00000120337	4.20795	1.70292	1.45851	2.78781	2.68695	3.37681	2.33736	4.41548	1.70484	4.49297	1.97613	3.16049	2.13752	1.86378	1.49299	2.49871	1.87563	3.91782	2.31233
ENSG00000226029	4.24467	4.43004	5.58946	4.72581	3.80955	5.66291	5.14106	4.19621	3.98367	4.60316	3.05989	5.14612	5.11271	5.37708	4.00836	4.2684	4.91726	5.00382	4.45344
ENSG00000080947	5.73398	5.79116	7.1161	7.23029	5.90938	6.94639	6.58457	5.20227	5.10343	5.07266	5.67643	6.78158	7.17574	6.75805	6.42748	5.56543	6.77213	6.94067	5.96321
ENSG00000186301	7.0655	6.27709	9.23271	8.91216	7.79265	8.00744	7.16802	6.14896	6.85794	5.65189	7.14699	6.80362	8.76096	8.32675	8.11895	6.93101	8.61898	7.55231	7.64669
ENSG00000162552	11.1021	13.3375	10.8826	11.3519	13.3728	11.4683	11.8297	11.6717	13.3441	12.6381	12.1022	10.357	10.925	11.608	11.8741	11.9875	11.316	10.2343	11.4585
ENSG00000285417	3.09305	1.77855	1.79426	3.4985	2.69111	3.06462	2.22412	2.94921	1.7802	2.71734	1.60819	4.2707	3.11687	3.24861	2.1871	1.95825	2.96539	3.32821	2.34346
ENSG00000263961	5.94137	5.67484	5.14687	5.782	6.96688	5.74002	5.82785	5.03577	5.84669	5.86934	4.87995	6.43799	7.14713	7.16338	6.99879	6.73047	6.57217	6.23362	4.51279
ENSG00000162888	3.97196	2.03425	3.81529	3.687	2.54479	3.67922	3.57923	2.63284	3.23321	3.90136	1.85188	3.32802	2.69064	2.29965	3.02866	2.40222	2.43655	3.82697	2.96929
ENSG00000268869	1.9025	1.80166	3.79826	2.92318	2.70474	2.57478	1.77704	1.33549	2.07099	1.44865	1.92267	1.26444	2.91399	1.2578	1.30001	2.61874	2.27361	2.49482	3.33325
ENSG00000134256	7.14862	5.18881	6.42174	6.49911	6.56173	7.18415	6.99645	6.55851	7.47308	5.90343	4.90464	6.52855	6.04675	6.3355	6.30726	6.84309	5.9992	7.92265	5.97446
ENSG00000143536	7.89221	8.59021	5.50983	6.20334	6.22553	5.05096	4.30449	4.044	6.32724	5.37652	6.26753	6.20413	5.99246	5.18669	5.87287	5.99841	5.33667	4.67322	6.13115
ENSG00000186207	9.10261	9.35474	10.2317	9.23703	10.3588	8.86817	9.10093	6.47172	9.97183	9.62947	11.1439	8.88847	10.0513	9.34254	9.38609	10.0454	9.67763	8.29141	9.6427
ENSG00000185966	12.1011	13.2311	8.24415	8.79088	9.02037	10.7325	8.61715	11.0204	10.3263	11.8759	7.37453	11.2364	8.4667	9.11231	8.59482	12.2872	9.25273	10.3887	8.26739
ENSG00000163202	13.1013	14.1282	9.38755	10.2606	10.8263	11.9549	10.1911	12.7483	12.2606	13.9007	8.77326	12.4923	9.75286	10.6977	9.74502	13.459	10.2218	11.8976	9.95874
ENSG00000196754	13.9754	15.1945	12.7325	10.5753	12.6233	11.9266	12.3511	13.7154	12.5196	13.5444	12.1614	11.673	11.4714	11.6308	12.1643	13.5339	12.2967	11.1963	11.8021
ENSG00000189334	14.5695	16.1585	13.8897	13.8565	14.8571	13.7909	14.1414	14.8288	15.1489	14.9126	14.3206	13.4301	13.3903	13.7274	14.0282	14.6487	13.7947	13.162	13.9346
ENSG00000160678	5.23151	3.83848	5.4365	5.80063	4.81864	5.48328	4.88633	4.2828	3.5597	3.68372	4.72757	4.09603	4.58113	4.51924	3.79967	4.11803	5.31911	4.91174	3.75169
ENSG00000286379	3.90605	3.58081	6.27866	4.78389	3.38674	4.88514	4.8213	2.60509	2.5728	3.06433	4.25354	4.04031	4.87729	4.01069	3.7543	3.44263	4.59747	3.92546	3.94867
ENSG00000119535	7.9686	6.43283	9.31197	6.94575	7.81159	8.25634	6.82611	7.26307	6.11014	8.08783	7.08534	8.44786	8.57563	6.73625	6.9183	6.82386	6.68568	8.57944	6.23378
ENSG00000223745	7.90927	7.14468	9.35531	8.92885	7.46286	9.16305	8.33552	6.57134	6.8551	7.03587	7.19148	8.23328	8.61713	8.56723	8.12236	7.36429	8.56626	8.61149	7.39876
ENSG00000122483	6.71733	4.51644	6.20619	6.43733	5.38972	6.62203	5.46305	4.54728	3.90967	4.94034	4.26127	6.86541	6.31341	6.12528	5.69297	5.27461	6.17737	6.88377	4.76601
ENSG00000163207	14.2183	12.0039	10.1876	12.6174	12.6141	12.6163	11.4761	13.734	12.8785	13.1851	11.6918	12.9369	11.4429	11.5967	11.4822	13.2922	11.8271	12.0521	11.3878
ENSG00000283227	7.85879	8.26841	5.87988	7.01194	7.64267	7.74251	6.72562	8.49114	8.79815	7.90666	6.52016	6.54942	7.34143	7.2688	6.43855	8.70517	6.94209	7.70772	7.27515
ENSG00000184148	8.46443	8.12445	6.55805	6.61785	7.45312	6.28798	4.01573	7.46941	8.42105	7.72861	7.4693	5.59802	5.28808	5.04996	5.81118	7.39877	8.39624	4.65887	5.42343
ENSG00000169469	15.1105	16.2334	12.006	12.2469	12.6344	13.0894	11.9208	15.1049	13.5256	14.0839	11.3294	13.3674	10.8219	12.0452	11.6206	14.6617	12.3666	12.7596	11.1321
ENSG00000163216	12.6491	14.7634	9.86745	10.098	10.6392	11.6035	9.95942	12.4974	12.6183	12.8837	8.51378	10.1591	9.55673	10.2856	9.65963	12.6913	8.82155	11.1557	10.1136
ENSG00000241794	12.95	13.9335	6.86047	6.7899	7.94567	10.6696	7.67466	12.7589	9.92856	11.841	6.14769	8.62707	6.66064	8.16768	6.83865	11.9374	6.6707	10.0908	7.12112
ENSG00000196805	11.116	13.6465	7.32785	7.41335	8.38251	11.3779	9.03613	10.13	9.80285	11.4547	6.24417	8.81062	8.3943	9.1938	7.93691	12.0807	7.37526	10.7309	9.21755
ENSG00000203785	14.1839	16.4909	11.3038	12.0602	13.053	13.8498	12.7036	13.3752	14.6395	14.7184	11.5316	13.3715	13.0004	13.3934	12.7931	14.9088	11.9421	13.6994	13.0159
ENSG00000244094	6.79571	7.2312	2.41848	2.84598	5.08006	5.34616	3.66854	8.28075	7.43502	8.43848	2.70928	3.28557	2.35656	3.15501	2.4745	8.4361	2.59809	4.1592	3.06382
ENSG00000159516	13.5392	16.1642	10.6082	11.0115	11.8987	13.4563	12.5025	12.4132	14.1503	14.0534	10.0585	12.8441	12.8517	13.3237	12.2642	14.532	11.7764	14.0342	13.1971
ENSG00000162706	7.5823	8.42685	8.03447	6.7835	8.7788	7.34776	8.0709	6.73325	8.43792	8.81275	8.24053	8.64756	8.74411	8.86075	8.92882	7.67468	7.39374	8.1481	8.28613
ENSG00000225670	4.81754	4.99752	5.07178	4.30454	4.1797	4.46652	5.93592	3.76486	5.38201	4.30547	4.22268	5.28233	6.52861	6.20201	5.48775	3.52386	4.8046	5.57075	5.87031
ENSG00000213088	10.1964	10.5212	9.93699	9.3419	11.4884	10.0007	10.7362	9.50402	11.2762	12.2474	10.1862	10.5856	10.8873	10.545	11.334	10.3919	9.96161	9.97475	10.9325
ENSG00000243323	3.97656	2.31366	5.04345	4.08771	2.57677	4.8334	3.8802	2.13956	2.85325	3.57977	3.2896	3.79978	4.78877	3.54655	3.55047	2.1912	3.51543	4.24658	3.51274
ENSG00000143851	9.73038	7.25397	6.78147	9.60127	9.82534	9.14602	7.79203	9.89724	8.91889	11.5734	7.1053	10.3859	7.64493	7.62444	7.11613	7.98329	6.67558	10.5305	7.60926
ENSG00000007933	7.89489	8.24003	7.07752	6.83043	7.63266	7.28006	7.19143	6.11584	6.0406	7.60229	6.14281	8.11939	7.2009	6.69098	6.86456	8.12352	7.87506	8.91324	7.60368
ENSG00000121904	5.67682	4.93216	4.10732	6.34874	5.3934	6.71532	6.17076	4.63811	4.01077	5.84043	4.15441	5.41696	4.5782	5.38399	4.66217	4.82037	5.58213	6.25387	4.7622
ENSG00000163354	5.65293	6.06465	9.03647	8.31645	6.94048	7.8348	7.36082	5.6073	6.91893	6.34687	6.34036	5.93382	8.37699	7.85971	7.46313	6.62493	7.72342	6.9316	7.14804
ENSG00000163357	4.99498	4.65241	7.59976	6.74523	5.27526	6.51168	5.69994	4.04458	4.87412	5.12729	5.08844	4.6359	6.23485	6.30251	5.34206	4.84701	6.49605	5.51725	5.41484
ENSG00000232093	5.55994	7.01485	7.06869	6.25032	6.74687	5.89089	6.04714	5.20656	6.66313	5.33702	6.07892	5.17761	6.13251	6.04234	6.05836	6.03587	6.2887	5.26036	6.64161
ENSG00000272419	6.19595	5.24959	5.542	6.79811	6.365	6.92054	6.32001	6.14308	6.36771	5.58996	4.90954	7.62053	6.58054	6.40468	6.0661	5.65286	5.93988	7.13198	5.64136
ENSG00000142621	3.62638	4.44233	2.50659	4.07332	3.58308	4.25132	4.15543	4.16046	2.39564	3.97356	3.5391	4.3971	3.20252	3.62704	3.05636	4.21704	3.64703	4.0385	2.19119
ENSG00000215853	11.1789	7.46534	9.77066	7.78489	7.34609	9.65874	9.9393	8.93525	7.75458	5.98387	9.22489	9.15347	9.24967	8.65204	8.12608	8.04011	8.3695	8.92182	9.80004
ENSG00000266338	9.01228	8.12623	8.82467	9.33235	8.24087	9.45339	8.47495	8.44158	7.81295	7.23288	7.61459	9.43283	9.11727	8.5632	8.26727	8.26979	8.96702	9.60943	8.28909
ENSG00000175793	16.328	17.6003	15.1669	15.4737	16.7677	15.3278	15.8662	16.7419	17.6815	17.5338	15.9759	15.1836	15.0361	15.3644	15.5583	16.5122	15.422	15.1245	15.6702
ENSG00000230630	7.55144	6.73719	6.61081	6.25419	6.56018	7.37957	7.24674	5.29859	5.46972	5.72047	5.90915	7.51278	7.67986	7.41137	6.9173	6.62287	7.7835	7.57847	7.50886
ENSG00000272195	3.01535	2.87374	4.06939	3.23599	1.93571	3.41274	3.50124	2.41794	2.5086	1.94695	1.7883	2.37208	3.27882	3.65982	2.68989	3.19057	3.50512	3.1713	2.60308
ENSG00000198691	6.15644	5.18206	5.87955	7.31547	6.36818	5.96369	4.41076	5.23355	6.41674	6.47566	5.87231	4.64327	5.19658	6.1225	5.88015	6.23376	6.89015	4.53486	4.38136
ENSG00000117090	8.69479	5.71257	4.7518	8.04205	7.13524	8.38748	7.11529	9.04281	6.56768	8.55822	5.32508	9.1547	5.8593	6.56028	6.05197	6.3978	5.44101	9.41655	6.62142
ENSG00000134202	9.41933	11.4729	10.6431	9.80839	11.0423	9.41538	10.2583	9.96413	11.4988	11.0208	10.9935	9.22249	10.464	9.86671	10.3312	10.4869	10.4097	8.89676	10.0279
ENSG00000263956	8.55555	7.45123	9.55526	9.58287	7.84128	9.58111	8.75662	8.23346	7.30133	6.67155	8.17372	8.60914	8.93147	9.29989	8.61402	7.8625	9.19922	9.06162	8.67119
ENSG00000120332	5.9581	6.6731	6.90407	6.09709	7.27773	6.20102	5.91411	5.28554	6.57929	6.75947	6.2751	5.52656	6.63411	5.75162	7.20446	7.25689	7.71121	4.81385	6.27347
ENSG00000162409	4.75995	5.32886	6.48095	4.64666	5.07103	5.6304	5.75847	3.62839	5.0871	4.65955	6.32049	4.97212	6.87355	6.42365	6.29863	5.84601	6.54172	5.81995	6.71261
ENSG00000221978	11.8104	11.1204	13.1844	12.6221	10.9848	12.609	11.8572	11.1009	10.7607	10.7429	11.0398	11.8204	12.4246	12.3712	11.8727	11.0593	12.4423	12.1871	11.5446
ENSG00000134258	5.15853	6.96307	7.52794	4.11941	5.80823	6.81778	7.99685	4.07589	5.47167	6.88695	8.55659	6.4457	8.63718	7.40444	8.21733	6.85811	7.69336	7.12781	8.76851
ENSG00000198216	1.7096	1.8073	2.59699	1.68584	2.07259	1.96032	1.19119	2.20597	1.40599	1.39201	2.10739	6.37529	1.92135	2.52614	2.59893	1.27822	1.61918	4.72325	2.8977
ENSG00000163462	5.63293	4.02483	4.67353	5.40369	4.59305	6.30601	4.27098	5.35733	4.96149	5.69098	3.57876	6.50956	5.25877	4.46643	4.09997	3.97715	4.95701	6.61515	4.84225
ENSG00000171608	10.1669	8.97826	8.83828	9.82902	10.3748	10.1214	8.73023	10.321	9.5236	10.7999	8.46678	11.4411	9.24249	8.91943	8.76541	8.89956	8.72002	11.0719	8.70086
ENSG00000211452	2.09874	1.17757	1.72112	2.23997	1.49129	2.35001	2.15663	1.08518	2.95816	2.55082	1.06202	1.80778	1.76285	1.40641	1.05873	1.11231	1.68994	2.27673	1.30407
ENSG00000284734	2.88317	1.62744	1.64974	2.03636	2.74902	3.23142	3.63588	3.34822	1.97618	2.22413	1.44744	4.40502	2.55548	1.61819	2.45924	1.82275	1.3972	3.64248	2.58457
ENSG00000154451	11.2199	7.89972	7.48034	8.69005	9.2294	10.0373	9.11699	12.5481	8.46431	8.20889	6.97691	12.8859	8.82871	7.5799	7.01075	7.6696	7.18845	12.2971	8.24105
ENSG00000203814	3.26311	3.67046	3.05438	4.08463	2.06623	2.92815	2.48613	3.64086	3.67532	3.72391	2.30634	3.01629	2.95719	2.84569	1.90038	3.53248	3.07645	4.12249	3.00866
ENSG00000122435	7.77643	7.07946	8.37484	8.73949	6.97971	8.03072	7.78389	7.37974	6.21465	6.18348	7.23269	8.10222	8.329	8.18209	7.94903	7.06676	8.15089	8.27107	7.68621
ENSG00000215875	3.81342	1.58298	1.91492	1.31511	1.20674	2.38916	1.09316	2.86673	1.22488	1.21595	2.39937	1.27885	2.03537	1.6099	1.85851	2.62444	1.87856	2.15203	1.08525
ENSG00000158816	5.85134	2.84118	4.6977	6.46894	5.93488	3.13594	4.06075	3.34269	2.25112	6.809	3.80604	2.11317	3.95721	3.0413	2.74528	2.08726	2.30594	2.45427	2.43332
ENSG00000244057	9.24414	9.84621	2.93328	3.46503	3.54939	6.45782	2.96254	1.99033	2.26515	2.24423	1.91616	4.44214	3.12255	2.73996	3.43889	2.07365	1.81201	6.77198	3.05912
ENSG00000117013	4.93097	5.61622	7.0347	5.16409	5.6823	5.94684	6.40674	4.75467	5.65736	5.34473	5.99383	4.73512	6.77689	6.45316	6.34281	5.4225	6.48595	5.88682	6.73966
ENSG00000196482	4.64536	5.84365	6.99797	4.30854	3.91573	5.82472	7.07818	3.80387	5.08163	4.4443	6.86247	5.29905	7.45689	6.04774	6.80233	5.52982	6.64837	5.91558	7.17981
ENSG00000118194	6.24187	5.20389	6.69615	6.33952	5.35376	6.6295	5.76141	5.62096	3.86194	3.44932	4.9022	4.70177	6.35698	6.06475	5.40261	4.89141	6.38773	6.00282	5.32366
ENSG00000184599	2.32174	3.6934	1.61343	2.41824	3.10611	2.70075	1.65146	3.12393	3.54975	4.573	3.4183	2.35061	2.58018	1.7846	2.92251	2.89652	1.95717	2.32762	2.04871
ENSG00000273136	8.45567	7.08863	9.04778	8.98268	7.62195	8.73602	7.83415	7.66596	6.60623	7.10878	7.98003	8.69169	8.87647	8.97779	8.48726	8.51713	8.78004	8.66626	7.68435
ENSG00000117152	2.49249	3.3505	2.88479	5.04633	3.51519	2.52466	3.10951	2.22567	3.67619	3.73272	2.1668	4.52892	3.09301	3.06228	2.96785	3.6859	4.29404	3.05839	2.89044
ENSG00000198734	8.06759	6.12122	7.56007	5.49776	6.15014	7.26646	7.99195	6.79414	5.10763	8.07999	8.45801	6.5027	8.52401	7.22837	8.05143	7.14271	7.28212	7.00067	8.3322
ENSG00000223656	2.24554	1.5709	3.57688	3.29481	1.86931	2.81381	1.4362	2.08105	1.57231	1.56297	1.65997	2.35024	2.87131	2.80663	2.84604	1.7643	2.64617	2.4092	2.73166
ENSG00000244682	7.78608	4.32323	6.41245	7.84308	6.39824	7.57001	6.68949	6.35593	5.28092	5.36791	4.49315	7.96405	7.53071	7.4157	6.30085	6.82616	6.96765	9.1556	6.6021
ENSG00000163485	4.4343	8.11505	8.23994	5.64912	6.42701	6.78205	7.8878	5.4115	6.56768	8.06249	8.63903	6.46998	8.35576	7.61563	8.56276	7.43246	7.63133	7.02252	8.8242
ENSG00000133048	10.0721	12.267	11.2076	10.1686	10.3073	10.1389	9.6226	9.72113	10.9138	12.419	12.1384	9.97111	9.73743	10.1158	10.5438	10.8471	10.7783	9.45879	9.65244
ENSG00000211454	5.00154	4.04165	6.05521	4.8464	4.40026	5.31846	4.99753	3.97053	2.88793	3.50688	3.64268	4.37904	5.20299	4.58415	5.16268	4.02509	5.41299	4.52526	4.04714
ENSG00000133063	4.08824	2.27384	4.27077	5.11076	3.97979	4.88838	4.35125	3.38813	2.27691	9.25088	2.61776	5.52939	2.04491	2.74241	3.8467	2.39105	3.09065	3.89784	3.27329
ENSG00000143847	6.75473	5.55243	7.66888	6.99711	5.61007	7.79207	6.68282	5.56505	5.6004	4.89353	5.74485	5.96336	7.12338	6.23843	5.68705	6.17565	7.35513	7.04928	5.96138
ENSG00000285851	2.52383	1.33509	1.4056	2.87413	1.32086	2.76585	1.94591	1.687	1.33624	2.09794	1.21915	2.11968	2.06989	2.25587	2.22661	1.93048	1.92673	2.50643	1.44899
ENSG00000284882	4.36963	4.98122	2.63474	3.69867	4.32793	3.76729	3.69997	3.77619	4.34455	3.50145	3.24721	3.86791	2.43007	3.42113	3.05036	4.53622	3.89798	2.58724	2.96553
ENSG00000184588	9.4281	8.02896	8.89613	8.44551	7.95239	8.88258	9.57445	9.74615	8.09942	8.11626	9.26468	10.1156	9.33503	8.35391	8.55389	8.46334	8.70487	9.81	9.34346
ENSG00000163157	3.87059	4.24687	4.35288	4.88223	4.55799	4.42813	3.15482	3.20927	4.39273	3.51114	4.18853	4.99158	4.47626	4.39239	4.52282	3.80789	3.7424	4.98559	3.79432
ENSG00000084070	11.7002	11.5292	10.2977	10.3134	10.7953	10.9202	10.2959	11.3905	11.2471	11.9733	10.4571	11.6096	10.2579	10.3438	10.2385	10.9716	9.97305	11.4693	10.1335
ENSG00000169885	4.59557	4.14991	6.11351	5.38843	4.09062	5.60259	4.91222	3.0682	3.14701	3.66381	3.37073	4.45451	5.7194	5.01136	5.09896	4.35667	5.5516	4.50899	3.80573
ENSG00000085465	6.14699	6.15576	8.46152	7.37461	6.22043	7.51454	7.20552	5.80272	5.46731	6.23286	6.2396	6.90442	7.79707	7.152	7.18895	6.05689	7.33168	7.48487	6.97701
ENSG00000260948	4.63955	4.40264	5.49202	5.6843	4.49643	5.92027	5.29474	3.9316	4.32058	3.98188	4.56649	5.22411	5.52259	5.13966	5.00287	4.50933	5.56133	5.32862	4.57541
ENSG00000243960	2.10757	2.02617	3.02389	3.30482	1.69419	3.06161	2.93196	2.03303	1.71335	1.7039	2.12671	2.81588	3.48463	3.05419	2.80968	2.10369	2.53407	2.84576	2.26631
ENSG00000143110	9.22674	7.37939	7.44876	8.10972	9.18881	7.67418	7.45026	9.08172	8.80423	9.15459	6.75528	9.67925	8.07708	7.68513	7.64305	7.96523	7.37953	10.0023	7.68355
ENSG00000121933	4.259	3.26391	3.7973	3.13771	2.17601	3.30313	3.63542	3.594	2.20311	4.70143	2.56108	4.9262	2.99651	3.03198	2.54963	3.90646	2.57915	4.07745	3.28327
ENSG00000282608	5.38037	3.81832	3.17353	5.18676	6.13811	4.67783	3.40113	4.94189	4.93454	4.57501	3.25777	5.68539	3.87199	4.74071	4.67084	4.29525	3.82532	5.6135	4.20684
ENSG00000127129	5.84064	6.62364	6.35567	6.65978	8.32415	6.8072	7.087	6.67374	7.43528	7.38442	6.00412	4.68752	6.12252	6.53882	5.65744	5.99922	5.58555	5.36384	4.83672
ENSG00000230881	1.40513	1.30749	1.37133	3.79029	1.29013	3.23487	2.66038	2.27851	2.15824	1.29965	1.41858	1.12428	2.34468	2.13675	2.45278	1.22633	1.69391	2.37651	2.19151
ENSG00000230638	6.5626	6.23883	8.18195	8.51687	7.07508	7.76592	7.37833	6.56703	7.25802	6.5491	5.8398	5.18329	7.20417	7.44829	6.58085	6.62126	7.30395	6.48561	6.41586
ENSG00000143153	10.9736	10.662	12.1017	10.2425	10.0607	11.1986	11.9545	10.9358	9.92554	10.5159	12.4328	10.4632	12.0487	11.0652	11.8994	11.0068	11.3757	11.3563	12.6573
ENSG00000196890	5.46597	5.86458	4.31049	5.6347	5.10657	5.17095	4.63496	4.49418	5.93897	5.26636	5.12995	5.31481	4.59033	4.6032	4.7519	5.59779	4.30386	5.72498	4.74602
ENSG00000137968	8.88333	4.58665	6.25323	9.69958	7.2678	8.87896	8.40047	7.2715	5.73496	5.75249	8.16615	6.07962	6.56537	8.80404	8.19644	6.75403	6.63568	7.68206	7.89807
ENSG00000069424	11.016	10.7888	9.68206	10.8124	11.4478	11.0871	10.1157	11.8873	11.022	11.9258	10.3326	11.4702	10.2844	10.0889	10.0434	9.91235	10.2527	11.6223	9.86416
ENSG00000196420	4.10865	3.68822	5.12072	4.76178	4.83867	4.87977	4.02214	3.83061	5.55821	5.43991	4.14097	4.34018	4.95338	4.04712	3.90838	3.94863	4.97114	4.16389	4.92309
ENSG00000159450	7.12701	6.85383	6.4116	6.48925	7.28947	6.10633	5.32947	5.54981	6.20368	9.07827	9.56258	7.62669	9.10476	10.0466	11.5695	7.7233	8.79614	5.10764	5.55507
ENSG00000116754	12.0726	10.794	12.7902	12.5717	10.5098	12.7007	11.9604	11.0945	10.1789	10.3825	11.2073	11.974	12.3437	12.3155	11.9764	10.9724	12.3951	12.2374	11.8356
ENSG00000234694	4.2021	6.17851	5.37933	4.0165	4.97967	4.46294	4.76905	3.26845	4.91816	5.57918	5.46298	3.62559	4.57942	3.90132	4.8957	4.90666	4.44514	3.59814	4.87354
ENSG00000232721	0.897875	1.02869	2.26969	0.890676	2.66124	0.868385	2.07503	0.929875	1.02989	1.6556	1.6936	0.872256	1.54551	1.28043	2.49333	1.70033	2.07823	1.09363	3.19584
ENSG00000289288	2.41466	1.74121	4.15158	3.71237	2.04169	3.82023	2.19766	2.24772	1.74291	2.52365	1.5646	2.60844	2.27096	3.51294	3.32107	2.63332	3.38722	2.29722	1.81193
ENSG00000224259	8.0175	7.33358	9.21386	8.04741	7.18421	8.22685	8.94854	7.21048	7.46298	6.83563	8.50674	7.21459	8.7553	8.58569	8.84223	8.25757	8.53375	7.73313	8.9987
ENSG00000177133	4.37112	5.8206	4.45996	4.18634	5.29405	5.33487	6.0564	4.03014	4.58272	5.53692	5.31087	4.82876	5.93197	4.68848	6.39949	5.31511	5.42741	5.04853	5.43753
ENSG00000232860	2.83312	1.93497	3.56232	3.71998	2.20933	3.10026	3.68885	2.86821	1.93656	1.92607	2.86012	3.06328	3.37169	3.09311	2.56003	2.30607	2.79967	3.40848	2.94787
ENSG00000243970	6.90386	5.73323	8.49455	8.31404	6.32061	8.12904	7.31125	6.22744	6.31711	6.0156	6.60715	7.22217	8.09301	7.5728	7.1171	6.64786	7.79449	7.44781	6.66775
ENSG00000237352	4.80264	2.25467	2.52968	2.80492	2.93736	3.14184	3.71103	3.67745	2.55417	3.12667	3.14644	4.2599	3.99672	4.04193	3.70173	3.4545	3.21977	4.5209	3.15379
ENSG00000272645	6.81606	5.84935	8.62781	7.79412	6.40375	7.55689	6.97694	6.5008	6.25292	6.48536	6.328	7.19863	8.00771	7.73897	7.27378	6.25152	7.7417	7.61222	6.9747
ENSG00000288847	4.55878	2.63943	3.54731	5.66286	4.80723	5.97302	3.09921	5.67891	3.82227	4.63034	3.49804	7.82305	3.99261	3.13394	2.32969	3.4125	3.338	7.01849	3.67262
ENSG00000233791	3.14051	4.38968	4.90084	6.14523	3.79417	5.09423	3.06626	3.2525	4.15698	3.82471	4.83455	3.56383	5.12594	5.24713	4.62392	4.21383	5.06064	3.92196	4.21905
ENSG00000288927	2.81747	3.08351	4.16449	2.79342	4.7036	3.6645	3.97799	3.33863	3.08711	3.95592	3.23727	3.88618	3.37095	3.82019	4.17883	4.32566	4.07856	2.99746	2.96088
ENSG00000231064	3.65438	3.28618	4.87608	4.43904	3.07665	4.62096	4.11056	3.07822	2.70328	2.40047	2.9866	3.77281	4.58229	4.57253	4.0864	2.73873	4.37512	3.55237	3.36317
ENSG00000280587	6.14006	6.14781	5.42998	5.71334	4.26822	5.80497	3.60188	5.20174	4.49322	3.89357	4.13313	4.67922	4.05594	4.47314	4.26812	5.17588	4.72374	5.26318	3.10978
ENSG00000229588	0.838428	0.944603	1.82408	0.832728	0.932296	2.01005	1.84433	1.12687	1.77413	1.54162	0.84382	0.818218	1.4435	1.93204	0.840964	1.88094	1.03	2.29707	2.538
ENSG00000288905	4.23568	4.61692	4.20614	3.90481	6.06002	4.96755	4.80919	4.4347	5.74737	5.62657	4.82859	5.39239	6.2662	5.35929	5.46682	6.1238	5.12627	4.49403	4.80617
ENSG00000228327	6.11306	4.6783	7.18807	7.01168	6.26948	7.47264	5.77579	5.98765	5.40831	5.5089	5.1233	6.5537	6.96951	6.5882	5.84743	5.80313	6.84437	6.99897	5.36576
ENSG00000289318	4.39065	2.56855	3.84229	5.2702	4.01196	4.60943	3.51382	4.38581	2.57073	2.5563	3.31056	3.64782	3.97516	4.72213	4.16146	4.45171	4.82062	4.57368	3.96947
ENSG00000226026	2.5398	2.20826	3.89655	2.75709	3.04215	3.6482	3.6476	2.77268	2.73619	3.33519	4.32067	2.58351	3.77738	3.82063	3.81624	3.10978	3.93761	3.26207	3.50749
ENSG00000232628	4.46817	6.81683	5.4395	5.9849	6.25395	5.75786	5.46434	3.10065	4.90138	4.10032	4.0385	4.25088	4.18157	5.07527	5.41097	6.74546	5.37702	3.91938	3.65949
ENSG00000230337	1.6417	0.767734	1.47576	1.24978	0.756178	0.645753	0.936144	0.962893	0.768665	2.72065	1.76579	0.648624	0.638867	1.31488	1.41881	1.7316	1.63881	1.31231	0.674167
ENSG00000198468	4.18774	6.06913	5.43041	5.64306	5.89402	3.76151	4.26171	5.18406	4.90108	4.91667	3.40104	6.42182	5.46827	4.70645	5.44242	4.1568	3.95138	4.21217	4.17552
ENSG00000239636	4.7861	3.3474	4.13097	3.63642	3.91688	4.59205	4.51481	4.20714	4.15742	5.09388	2.64754	5.38658	4.24799	3.64524	3.54232	3.27179	4.53435	5.2372	3.89003
ENSG00000197880	2.86182	1.33728	2.08792	2.22005	1.32162	1.70024	2.39786	1.70031	1.33854	1.91876	1.20824	2.921	1.5313	1.93539	2.34932	2.57449	1.38565	3.26947	1.64471
ENSG00000230424	3.6096	3.15052	3.18435	3.37286	1.81175	2.90636	1.91352	2.44795	1.83243	1.82224	2.36799	2.47342	3.65364	3.11583	2.47431	2.89431	2.46802	2.53939	3.25383
ENSG00000207730	2.08091	2.07906	4.63271	4.94118	3.14324	4.16464	2.88558	2.37144	2.0812	2.06706	2.46423	2.19866	4.41948	4.54483	3.77654	2.94237	4.55129	3.44911	2.74332
ENSG00000207607	2.61485	2.29326	4.60048	5.05489	2.97571	4.4848	3.69951	3.37301	3.19296	2.28195	3.18351	2.86967	4.46733	4.05677	3.46291	3.08773	3.98465	3.16737	3.81904
ENSG00000186205	4.87906	6.70138	7.28649	5.2191	5.36501	7.37507	6.61159	4.24742	4.38296	5.56625	6.41589	5.33072	6.50667	6.55222	7.06933	6.34919	6.52308	5.66469	6.32677
ENSG00000143333	9.37736	7.46037	6.62821	8.34555	8.27981	7.00215	7.20036	8.43391	8.09413	10.024	6.648	8.28947	7.18509	6.66399	7.05695	7.11242	6.8216	8.02638	6.66878
ENSG00000261504	3.31125	3.38696	2.36612	3.05899	4.13397	3.35397	3.50818	3.12696	3.87161	4.51169	2.71203	3.80978	2.92656	3.03524	2.70008	3.13513	2.59843	4.02807	4.16083
ENSG00000272574	1.71545	1.12331	2.45636	2.00969	1.11019	2.63734	1.9944	1.03755	1.12437	2.08368	1.0162	1.3673	2.24286	2.39172	1.58919	1.06265	1.36406	2.07577	1.2535
ENSG00000163564	6.34209	3.79095	3.91153	5.40433	5.34815	5.46237	4.29981	5.68808	2.98233	4.56301	3.96169	7.8276	4.68811	4.10842	4.18511	3.9719	4.45467	7.57178	4.03581
ENSG00000163565	12.1845	10.8946	10.9532	11.6767	10.7301	11.9596	11.8491	12.6223	10.6248	11.1291	11.0952	12.1507	11.3392	11.8792	11.6581	11.5204	11.4341	12.1674	11.6837
ENSG00000163568	7.40394	4.41906	4.22267	5.38457	4.4537	6.51334	5.18785	7.82837	3.93536	6.29587	4.08012	8.47457	5.37316	4.95185	3.98971	4.6452	4.37135	7.666	5.09421
ENSG00000222009	6.22409	4.89396	6.65241	7.22396	5.13961	6.68754	5.608	5.75514	6.03613	5.32354	5.08787	6.50174	6.56508	6.37889	5.26863	5.58786	6.57385	6.29473	4.81024
ENSG00000173372	9.96865	7.7172	7.10653	8.10272	9.70393	8.74203	8.69741	9.91681	9.1839	10.9715	7.50097	11.4335	9.21694	8.11028	8.4151	9.29729	8.22114	11.0008	8.02316
ENSG00000159189	11.3329	9.29705	8.31703	9.75478	10.9326	10.301	10.1564	11.5656	11.4155	12.2157	8.75053	12.741	10.0836	9.56911	9.19861	10.3783	9.29397	12.618	9.27279
ENSG00000173369	11.2359	8.83468	7.83657	9.29477	10.3919	10.2053	9.93203	11.5638	10.6412	12.3621	8.30554	12.9376	9.9359	9.08256	8.73285	10.0325	8.97223	12.6759	8.86976
ENSG00000123689	8.2725	9.28082	9.81331	8.35385	7.80701	10.8848	10.3706	7.16807	7.57894	9.42406	8.0098	7.28924	7.58256	9.39837	9.30862	9.79353	9.40778	8.30091	8.67812
ENSG00000117594	6.87453	8.18204	7.99674	6.96814	7.87589	6.81469	6.7437	5.6881	6.9327	8.24733	9.12732	8.1016	7.39827	7.31333	8.10662	7.61462	7.39749	7.36258	6.71669
ENSG00000009790	9.09512	6.30275	6.82407	8.69324	8.07264	8.66556	7.43576	8.7201	7.30342	9.31241	6.86004	10.2102	7.47117	7.20451	6.42466	6.70267	6.36779	10.1887	6.78748
ENSG00000162739	7.72183	5.47801	4.85352	7.32379	7.03132	7.22622	6.10679	7.70083	6.80571	9.60415	5.44434	9.36353	5.81394	5.57092	5.67199	5.32351	4.72067	9.16768	5.80467
ENSG00000066294	9.08524	6.897	6.31685	8.82142	8.41564	9.42649	7.63038	9.82886	7.70575	9.08071	7.19526	9.67864	7.92475	8.12008	7.17622	7.88836	7.04241	10.2204	7.28097
ENSG00000169474	13.6706	15.1046	10.5894	9.81451	9.66939	10.5694	8.92323	12.6161	10.6219	12.0026	9.11622	11.5533	8.23877	9.93662	9.44988	13.0056	11.1635	10.1183	8.41396
ENSG00000016602	8.18262	6.59805	6.04879	9.44969	6.64063	7.64908	7.70091	8.04193	6.50707	6.28181	8.58236	7.73049	7.7229	8.69536	8.36361	7.357	7.87186	7.36638	7.62302
ENSG00000178715	3.81447	6.21215	4.68118	2.88844	3.3335	4.02336	4.38379	4.47159	5.86299	4.67946	3.73067	2.36982	2.49899	2.35506	2.6327	4.5062	4.0749	4.11919	4.44879
ENSG00000227001	3.9711	2.24368	3.13416	2.00001	2.51307	4.21704	3.73294	4.25154	4.53825	2.23189	2.02499	3.75387	4.18667	4.44161	2.42917	4.60402	4.23145	3.13997	4.05491
ENSG00000198754	3.86939	3.2519	3.56825	4.05796	4.86053	3.31418	3.6518	4.29632	4.63614	4.3834	2.72659	3.64099	4.38086	4.52185	5.18666	3.61188	4.3992	3.37293	3.22003
ENSG00000116990	10.1779	11.8305	10.0569	10.9667	11.8585	10.1856	10.6768	9.94356	11.365	10.2772	11.0662	10.0358	10.0221	10.9938	10.9293	11.0022	10.4339	10.0997	10.981
ENSG00000162643	5.80672	3.18592	3.525	6.19719	4.47235	4.93914	5.19342	5.86243	5.29698	3.90387	5.97653	4.61661	5.64475	5.91058	4.92127	4.38259	6.00867	4.90261	5.44173
ENSG00000055732	7.49934	6.4859	7.6876	8.56792	7.37747	8.1276	7.50213	6.44727	6.51525	6.38124	7.61401	6.28773	8.16703	8.25199	7.80688	7.03913	8.2441	7.41689	7.66429
ENSG00000280099	2.69816	3.41711	4.90565	4.23282	2.36409	4.30507	5.04995	2.63845	2.39254	3.08728	4.09828	3.34076	4.43688	4.18814	4.25726	3.03971	3.99016	3.64093	3.79474
ENSG00000097096	4.41082	4.90098	5.8337	5.65987	4.58452	5.70962	6.05433	4.09741	4.21623	4.0766	5.8233	4.28577	6.21024	5.94548	5.57407	4.87563	5.59124	4.61853	5.37719
ENSG00000143297	3.62312	1.72058	1.38519	3.22285	3.37795	3.49937	1.46404	2.28931	3.84527	5.06096	2.19227	7.54586	2.30598	1.35013	2.17819	1.56946	2.48705	3.78095	1.7531
ENSG00000160856	5.53317	1.97199	2.58698	2.96837	1.93926	4.65375	3.1737	4.58694	1.97461	2.5891	2.54942	6.51014	2.48735	2.75125	1.67783	2.38311	2.40635	6.31287	2.82677
ENSG00000132704	2.33377	1.12672	2.34859	0.922044	1.10545	1.56794	0.957102	1.56785	1.12842	2.75625	0.943683	5.76058	1.35563	1.71932	0.938145	1.0259	2.46453	2.8263	2.37312
ENSG00000198574	5.03729	1.90665	3.46135	2.27568	2.6785	2.75881	2.75544	3.28346	3.44535	2.22875	2.32297	4.89886	2.798	1.61803	2.5892	3.15399	3.07148	4.57217	1.6908
ENSG00000213058	3.95954	1.9318	1.63886	3.84225	5.43671	1.61254	1.70603	3.61321	5.24365	1.91901	1.68816	3.05904	3.76834	3.49223	3.72831	2.09937	1.61769	3.61995	4.55873
ENSG00000081985	9.27037	8.39743	7.05184	7.71513	7.5762	8.98136	8.55142	11.2546	9.77593	8.48315	6.88648	10.0836	7.34008	8.12799	7.41612	7.40372	7.36971	9.19443	8.00623
ENSG00000136634	3.91679	2.23317	2.17685	4.6667	4.04305	2.9136	2.88999	5.31295	3.57973	5.36597	2.85611	4.88953	3.61731	2.59046	2.71747	3.18612	2.60524	4.40753	2.43157
ENSG00000135744	4.97467	4.32414	4.70886	4.2415	5.05101	4.83796	5.0847	3.76499	4.91679	5.08809	4.8342	5.54377	5.63668	5.77686	5.89896	5.00296	5.73533	6.21874	6.74321
ENSG00000220785	6.11972	5.9053	6.93888	7.07348	6.36443	7.21559	7.07525	5.78366	5.65454	5.53528	5.63413	6.9867	7.69851	6.74721	6.4186	5.13805	6.97722	7.25237	6.43927
ENSG00000115705	4.92841	7.01553	6.90882	4.32672	5.30358	5.39737	5.20153	4.21262	5.59258	4.12429	5.33657	3.75444	5.25713	6.33799	6.28885	5.63218	5.84385	4.46073	4.58642
ENSG00000287119	6.31261	2.05194	0.995341	5.39126	2.00511	2.04062	3.97466	1.1013	1.29842	2.29162	1.04775	0.975877	0.94553	2.94732	3.14303	2.58727	0.972588	0.961681	1.0516
ENSG00000228784	3.92687	2.31218	2.8196	4.79217	3.30124	4.19762	3.77151	3.00093	2.31426	3.45779	2.09748	4.7496	4.08741	3.80221	4.02383	3.22376	3.60859	4.82207	3.12011
ENSG00000233005	2.12334	2.1154	3.03252	3.07603	4.2657	2.61522	3.99316	1.95027	3.45459	2.6558	3.82676	2.82786	4.60418	3.8468	4.5696	3.07177	3.86911	1.8427	3.83597
ENSG00000261104	3.44658	1.58839	3.58752	2.61945	1.56993	2.26795	1.44615	1.46638	1.58987	1.58005	3.01796	2.80758	2.32323	2.65838	2.15895	3.26462	3.01223	2.04413	2.51058
ENSG00000132031	5.17885	5.35595	5.29998	3.77039	4.9864	4.68314	5.71947	3.62906	3.82106	4.74429	5.60748	4.64397	6.76865	5.49644	6.34349	5.09257	5.69917	4.99582	5.72269
ENSG00000162949	1.61788	1.91609	3.72405	1.34197	2.5598	2.17656	2.35067	1.4039	1.55706	1.54513	3.50047	1.55718	2.2492	2.55944	4.47806	2.87253	4.25444	1.90109	2.44408
ENSG00000214711	5.11285	4.62059	5.76614	6.46414	6.59367	6.89223	6.57852	5.95428	5.32712	4.96824	6.08893	5.13494	6.02638	6.2478	6.62078	5.87939	5.50683	5.35459	5.87043
ENSG00000158125	8.43988	7.02076	7.33372	8.03848	6.57918	8.00941	7.20351	9.40715	7.60689	8.24966	6.48687	6.45192	6.87613	6.81773	6.26889	6.63646	6.79841	7.55023	6.39465
ENSG00000138039	1.16852	1.32357	2.10967	1.40507	2.72007	2.65836	2.23285	1.2066	1.68035	1.31563	2.30328	1.13793	1.12215	3.70846	2.69024	1.54098	2.61176	2.14831	3.15027
ENSG00000287313	3.67847	5.77332	3.9273	3.23773	3.83235	3.47812	3.86226	2.84011	4.2797	4.3072	4.34264	2.52598	4.02445	3.67859	2.99485	4.23192	3.54627	3.04996	3.71942
ENSG00000171126	3.82523	4.11503	3.15431	3.37927	3.35983	3.67057	3.69161	3.13549	3.03352	2.4192	2.49932	2.40205	3.22788	2.95545	1.94987	3.69017	4.07963	2.95183	3.04216
ENSG00000204792	5.64353	3.61847	2.426	6.07424	6.01251	5.6292	5.37705	2.54021	2.76646	2.74872	2.48186	6.20005	5.69835	5.32351	5.40442	5.94293	5.93269	2.88901	2.48602
ENSG00000231367	4.37761	5.55181	6.45031	4.58196	4.81854	5.5433	5.64143	3.58912	4.81772	5.62264	6.9092	4.86922	7.146	5.9757	7.03368	4.94964	5.9908	5.43454	6.75766
ENSG00000186854	7.5813	6.06259	5.09355	6.31268	7.1616	6.76146	5.93594	8.32069	6.22781	7.23453	5.49383	8.43256	5.72898	6.10322	5.47566	6.04039	5.34337	8.52695	5.64422
ENSG00000239605	1.48829	2.53612	2.83922	1.66102	1.37992	2.49329	3.18675	1.54809	1.39766	1.38892	1.85769	1.89466	2.45104	2.09197	2.10887	1.32002	1.61255	3.06607	3.10798
ENSG00000119888	7.30274	8.5077	9.4738	7.13457	7.37876	8.24987	9.57837	6.66863	7.30004	7.88239	9.53938	7.51087	9.46172	8.75688	9.58987	8.65471	8.84456	8.2019	9.76009
ENSG00000235725	3.10368	1.83373	1.55828	4.33009	4.99339	2.95784	4.16487	2.16485	2.46175	2.1679	2.08746	1.54133	1.75046	3.3611	3.6433	4.08178	4.975	1.52903	2.42875
ENSG00000152672	4.89181	4.60535	5.66658	6.29039	4.78576	5.59901	4.16376	4.17788	5.06016	3.06001	3.41523	4.82421	6.36802	5.08987	5.34832	4.01146	4.50608	5.72804	5.1365
ENSG00000034510	14.6657	15.0823	13.3074	13.1718	14.7915	13.6774	13.914	14.7399	14.9309	15.6715	13.5624	14.8738	13.7222	13.4781	13.9165	14.4577	13.5338	14.6915	13.6773
ENSG00000172116	6.39311	4.12872	3.96116	4.64217	6.36814	5.50334	5.70445	5.06077	5.86382	6.68683	4.13319	8.02714	6.28907	5.39567	5.6163	4.5013	4.11227	7.62524	5.55681
ENSG00000233251	3.75586	3.73522	4.61369	3.78531	3.79997	5.33918	5.22642	3.95997	3.45702	3.71193	4.3691	3.70115	4.53788	4.82434	4.72601	4.75212	5.52301	4.4491	4.07639
ENSG00000231156	1.14919	1.02636	1.12219	0.917768	2.1054	1.26837	1.52719	1.40194	1.02734	1.80949	0.928444	2.00279	1.70746	2.29088	2.26162	2.25381	1.74882	1.52585	0.929812
ENSG00000226622	1.37362	1.26905	2.33002	2.72563	2.18656	2.75594	2.3057	1.1784	1.27017	1.26277	1.57093	1.49796	1.60492	1.48584	2.07552	2.27552	2.41583	1.74589	1.98741
ENSG00000273445	6.43238	2.91734	2.90721	2.05197	3.61549	4.00704	2.31939	3.71078	3.48283	1.83658	2.09899	4.69748	1.48949	2.74821	1.86292	3.17634	2.15968	3.93065	1.59618
ENSG00000237320	1.56988	1.49857	3.0825	1.29659	1.82678	2.85413	1.605	1.35504	1.50028	1.48894	1.79941	1.26873	3.19003	3.48706	3.68136	3.84336	4.03865	2.22643	2.49664
ENSG00000115956	10.4126	7.74528	7.84113	9.68123	9.51096	9.8503	8.84296	10.4475	9.16504	11.0124	7.88261	11.0635	8.67306	8.21714	8.03138	9.1204	7.89609	11.0948	8.22375
ENSG00000115616	4.83719	4.43988	7.14834	4.32371	4.49102	5.73806	7.21656	4.76817	6.31651	5.57434	7.49757	4.30264	7.42628	5.90849	6.7347	5.76416	6.56084	5.91498	8.03686
ENSG00000237522	4.90827	3.79833	4.12336	5.31733	3.85139	5.47328	4.83297	4.19079	2.98412	2.6996	3.58877	4.35478	4.83306	5.01858	3.49494	4.10311	4.88759	4.56299	3.23664
ENSG00000230747	3.34071	2.19947	3.70402	3.37435	2.17233	4.76423	3.96381	4.09134	3.2935	3.89303	2.39998	5.26896	2.65077	3.25792	2.92711	3.2658	2.44893	5.21672	2.83669
ENSG00000115423	3.65731	2.59129	4.3959	3.11665	2.27892	4.2765	3.96255	3.43604	2.82552	2.99391	3.83296	3.57953	3.86082	4.38013	2.87532	2.80599	3.47441	4.30913	3.33625
ENSG00000286904	3.20069	3.58444	2.38566	1.84457	2.83875	1.96543	1.65855	2.12011	3.43139	3.62705	2.84336	2.77934	2.84815	2.10273	3.3184	2.77277	2.62431	2.10025	2.67977
ENSG00000125538	7.31791	4.14385	4.6838	7.69331	5.23369	6.30474	4.62255	6.16615	5.12531	7.17727	4.44149	5.9333	4.65862	4.73317	4.42402	4.93127	4.00811	5.0582	4.45014
ENSG00000243466	4.08388	3.28507	4.44148	5.90088	7.57839	5.1583	2.99949	4.86624	6.96156	4.8476	5.37397	10.5169	6.11006	5.73593	5.77079	4.9286	3.55455	6.53833	5.21779
ENSG00000287763	5.3463	4.20317	3.71042	1.55296	3.21024	3.60042	3.47447	2.13816	3.1482	1.79128	1.5793	2.51353	1.91883	1.50748	1.83733	2.2255	2.26713	4.23647	3.77392
ENSG00000258910	3.80503	4.71904	6.77739	3.69196	5.2992	5.10561	6.38761	3.63451	4.91174	4.6207	5.434	4.52114	6.28028	4.89854	5.96067	4.64986	5.58942	5.47739	6.48667
ENSG00000150551	3.85759	2.86618	1.69691	4.82268	4.46428	2.43466	2.6178	4.60417	4.54453	6.6063	1.7523	3.21832	3.27541	1.66362	2.56861	4.58316	2.12515	3.03879	1.7564
ENSG00000283031	2.99779	2.65255	4.5503	4.22522	2.61293	3.99165	3.82735	2.55457	2.41405	2.09594	2.47778	3.28733	3.62084	3.58657	3.48102	2.79345	3.64698	2.78124	2.73897
ENSG00000236397	3.77627	2.88948	4.81886	4.60159	4.00444	5.79163	6.0896	3.84224	3.1533	2.87557	3.47746	4.76816	5.14602	4.84907	4.98278	5.17274	5.22091	5.78527	6.04642
ENSG00000153237	2.12624	1.72611	3.48652	2.55517	1.70719	2.88909	3.36587	2.60325	1.72764	1.71756	1.57003	2.05124	3.36827	2.76014	3.39611	2.81529	2.77791	2.6182	3.28391
ENSG00000186684	8.77722	7.61472	8.52436	8.58498	6.57561	8.76465	7.59294	8.2272	6.81652	6.34724	7.17496	7.55426	7.84033	8.43962	7.96126	7.90963	8.61859	7.98958	7.20651
ENSG00000240350	3.10268	1.14571	0.979245	0.990403	1.48405	2.10569	1.97159	2.02945	2.3736	3.15887	1.00628	3.17654	1.52173	0.96331	1.47411	1.8186	0.967786	2.39083	1.00831
ENSG00000231609	4.82113	4.56025	5.93543	5.26119	3.43131	4.85199	5.57464	4.07078	3.92725	3.4545	5.28788	4.08172	5.49387	5.118	5.35698	3.96805	5.52161	4.26167	5.53398
ENSG00000243389	2.19784	3.40036	1.78636	1.03294	3.04266	1.00527	1.33869	1.08114	3.46899	2.25195	1.536	1.25368	2.28489	1.43577	2.55193	1.11684	2.33949	1.00237	1.32441
ENSG00000223947	2.06466	1.48238	3.432	3.54991	2.58872	2.71774	2.24374	1.62766	1.48386	1.47412	1.32999	1.97972	3.34092	2.07774	1.32556	1.68604	2.78725	2.07469	3.06923
ENSG00000168702	3.82713	5.60667	5.75464	3.5697	4.23566	5.84777	5.6657	3.14408	4.5329	4.56637	4.64745	3.77641	5.81163	4.94136	4.83682	4.01335	4.4321	4.73972	5.06486
ENSG00000144278	2.79592	4.8898	4.98511	3.65926	3.7647	5.06115	5.10991	3.97622	3.3514	2.85802	5.20508	3.42112	6.06035	6.08667	5.7385	4.69418	5.28586	4.42046	5.34379
ENSG00000178568	2.67351	4.66163	6.23749	4.72726	2.91504	5.10663	5.19896	2.74034	4.00094	4.17647	5.66557	4.4059	5.75168	5.2455	5.96677	4.61133	5.17347	4.14411	5.74132
ENSG00000232140	0.816472	2.53856	1.20364	0.810905	1.7062	1.32177	2.01107	0.841418	1.26881	1.51677	2.27417	0.79674	1.87506	1.5557	0.818949	1.3769	0.795635	1.5529	1.56309
ENSG00000227692	1.98203	1.18436	1.43899	2.53528	1.17138	2.53512	1.08608	1.54676	1.18541	1.17849	1.64681	2.06438	2.01276	1.77675	2.25514	2.39227	1.78963	2.11503	1.08031
ENSG00000178162	2.37408	2.93644	2.59112	2.10716	2.01905	2.37088	2.71912	1.62087	1.73769	1.72827	2.50229	2.28682	3.19756	3.11359	3.02025	2.29826	3.3703	3.10938	3.10227
ENSG00000287129	1.42871	1.58676	2.95219	2.61237	1.56862	3.56207	2.78473	1.46712	2.38473	1.57857	1.67344	1.93211	2.84537	3.34125	2.57311	2.33901	3.29283	2.25403	2.59467
ENSG00000187957	7.36525	8.80056	10.2666	5.94759	7.70828	8.15155	9.64405	7.09247	7.26756	9.79493	9.9284	8.09582	10.1381	8.811	9.85613	8.73358	8.97669	8.74809	10.3392
ENSG00000272211	2.94079	1.71463	2.21412	3.26177	1.69313	4.07192	1.80175	3.15555	3.5138	3.39595	1.5344	4.0314	1.68103	2.38823	1.52912	3.04814	2.29761	3.08526	2.15679
ENSG00000115919	7.94463	7.42796	6.50436	6.74753	7.03046	7.55767	6.67013	7.7441	7.29489	7.92101	5.79299	7.80459	6.54811	6.14099	6.38161	7.82721	5.49224	7.59874	6.42315
ENSG00000152128	5.94401	4.15175	4.32972	5.04333	5.74306	3.25269	3.79327	2.66586	3.1908	7.45983	2.94061	7.26562	3.11408	3.33356	2.76706	4.58934	3.71062	6.07575	3.75943
ENSG00000163535	7.06973	4.75297	5.70272	6.69924	4.98001	6.74389	5.69761	5.5041	4.09406	6.25683	6.03969	6.89706	6.16687	6.36663	5.95148	5.51671	5.74602	6.90891	6.15035
ENSG00000178662	5.6668	5.53479	5.75287	6.81712	5.6882	6.24031	5.82243	5.54111	4.80631	5.65706	6.30605	5.03687	6.8497	6.7948	6.48651	6.95871	6.81012	5.80578	6.53621
ENSG00000229127	4.33432	2.47396	4.6937	4.52157	2.44685	4.85638	3.78272	3.5948	2.47614	2.46171	2.79033	4.12829	4.74698	4.40808	3.83209	3.79537	4.59136	4.75618	3.95702
ENSG00000144355	5.0691	2.86251	5.36975	3.79568	3.47491	3.81007	3.96616	3.19946	2.86503	3.79205	5.08689	5.1251	5.99745	4.4267	4.92767	5.16657	6.45909	5.57917	5.84825
ENSG00000135960	6.08481	4.76061	7.97385	5.17857	7.28629	6.54036	7.87551	5.13616	6.79044	5.57031	7.39342	5.41014	7.56461	6.76829	7.04606	6.02811	7.05162	6.40212	8.09792
ENSG00000249884	2.2649	3.20149	0.94055	0.951079	2.52628	1.50563	0.97546	1.27695	1.09969	3.10222	0.966082	1.7766	1.32374	1.34361	2.09779	1.76985	2.29549	1.86114	0.967995
ENSG00000286797	2.89827	1.52692	1.74356	1.00129	1.7708	3.29054	1.51836	1.33365	1.16051	1.15154	1.67225	2.36843	0.9646	3.48794	2.16252	1.63401	0.978257	0.972722	2.44893
ENSG00000163600	8.7947	4.97617	3.76643	5.80781	4.2073	6.71593	5.77027	7.61909	5.19464	5.00252	2.9737	7.13983	4.4666	5.35487	4.65456	5.06826	3.20544	7.67033	3.9581
ENSG00000054219	9.3331	7.65214	8.66948	9.56823	8.15182	9.04339	8.91544	9.00459	8.08526	8.27489	8.53459	9.5818	8.88775	8.61379	8.78165	8.15249	8.30756	9.6839	8.98769
ENSG00000144406	2.37726	2.76556	3.06795	3.58918	2.29073	4.08846	3.65868	2.11163	2.0161	3.30312	2.75985	2.29927	3.74144	3.75473	3.40061	1.9126	3.64146	2.86233	3.66869
ENSG00000251491	1.24178	5.17647	2.28978	1.91396	1.43564	1.45039	1.56424	1.60476	3.86424	2.1142	2.50256	2.35918	3.49262	2.43092	1.53349	2.14455	2.95673	1.18538	3.0156
ENSG00000229267	3.62054	2.51271	5.07604	4.55289	3.46721	3.99805	3.69225	3.04215	4.27549	2.50028	4.02547	3.22114	4.05151	5.35365	4.99979	4.38392	4.64367	3.0227	3.59426
ENSG00000144119	3.92494	4.3998	3.56053	6.9409	6.45226	5.04878	4.003	3.94715	5.70272	8.34267	5.17353	3.51846	2.54236	2.36514	3.57303	5.00635	3.72265	3.97658	4.6847
ENSG00000115361	3.69021	4.63048	6.00956	5.00868	4.56957	5.84652	5.89518	3.28879	4.1621	4.98583	6.34468	3.90688	6.29187	6.16032	6.21408	5.63997	6.84255	5.18087	6.27529
ENSG00000226125	3.82139	2.01654	2.32656	3.35101	3.15852	3.98962	2.79279	3.90928	3.91921	3.59059	2.24305	3.26142	2.4885	2.40725	2.74661	2.84349	2.80605	3.579	2.0641
ENSG00000175497	2.4579	2.83197	3.54221	1.96703	1.54274	2.88255	2.30405	1.69947	1.56268	1.55286	2.2735	1.5845	2.46469	3.151	3.1942	2.8825	3.3913	1.36053	1.65288
ENSG00000115020	9.71076	8.67071	9.84145	10.3564	8.72821	10.3461	9.60009	9.67489	8.40672	8.52635	9.10559	10.4033	9.98988	9.984	9.49111	9.15337	10.0145	10.2115	9.46817
ENSG00000228363	3.1008	1.64596	2.14574	3.50584	1.62658	3.92824	2.68612	1.98445	1.64752	1.63721	1.91984	2.11692	2.80077	3.05011	3.40417	2.24355	3.1172	2.31244	1.92443
ENSG00000229056	4.81539	2.46875	1.79956	4.09072	2.09975	4.64836	2.96253	4.89837	2.13428	2.11731	2.51263	5.90285	3.56537	3.75017	4.29156	2.51352	2.65765	6.54729	2.12446
ENSG00000287151	6.1738	4.21866	5.57037	4.4805	4.37024	6.10559	6.10016	6.39376	5.05814	4.64981	5.37445	5.65796	5.57545	5.52928	4.99116	5.57607	5.6876	5.95435	5.1027
ENSG00000153246	9.52186	9.85369	11.0797	10.6486	9.18529	10.8491	11.4833	9.01419	8.58653	9.16195	11.0318	9.90397	11.9155	11.0245	11.335	10.0771	11.1178	10.5436	11.3691
ENSG00000144452	11.6948	10.9245	10.9165	10.9808	9.82077	11.1127	10.0163	11.1491	9.98934	9.98268	10.562	10.5838	10.2637	10.4143	10.0034	11.118	10.4921	10.2705	9.83204
ENSG00000171951	4.70903	2.45517	2.52944	4.30949	2.4226	4.03278	3.77647	3.85707	3.78895	7.28605	2.9181	5.32571	3.29842	4.20443	2.76143	4.43806	4.38341	4.61146	4.36253
ENSG00000280721	7.03281	5.12592	2.96669	4.11183	5.05401	5.27431	4.83603	5.84632	3.22087	7.23895	3.43257	6.78238	3.94803	4.26147	3.78062	4.82711	3.06921	6.13463	4.43239
ENSG00000115165	9.55393	7.36435	6.91787	8.27225	7.90267	8.99013	8.25923	9.74792	7.86476	9.1115	6.94631	10.1337	7.67333	7.68348	7.24361	7.78053	6.81965	9.81655	7.56809
ENSG00000218416	5.07657	4.67693	6.62641	8.10511	6.05745	7.23658	6.40487	5.29745	6.35231	4.95961	5.66348	4.91466	6.65205	6.34299	5.73362	5.76208	6.94432	5.91068	5.37114
ENSG00000065413	9.87455	7.30554	8.20738	9.59132	8.51888	9.74713	8.64183	9.92688	7.5705	8.5297	7.99717	10.8136	8.80059	8.66871	8.27307	8.02968	8.47528	10.638	8.50347
ENSG00000162999	4.99226	3.52055	4.52177	6.22914	4.86523	4.99927	4.86466	4.59169	4.6074	4.41215	6.35822	5.62605	5.89108	5.96129	5.8776	5.15897	5.72746	5.15088	5.9219
ENSG00000144290	5.00992	2.2201	1.83732	5.62785	4.3837	3.36317	2.61616	6.03224	3.05686	2.20375	1.90328	7.32009	3.44186	2.04687	1.89345	3.11787	1.80873	7.67885	5.33102
ENSG00000287414	1.4032	1.58389	2.68618	2.47581	2.54719	2.38383	3.46116	1.44778	3.23012	2.17861	3.64829	1.36723	2.89384	1.58371	2.02867	2.36821	3.05713	1.35848	4.06293
ENSG00000115596	5.29276	7.34174	5.98734	5.05621	6.85653	5.30183	6.17659	4.52179	6.16986	6.69169	7.16082	5.73332	6.5323	5.68665	7.11786	5.59783	6.33296	5.87292	6.60345
ENSG00000135898	6.57126	5.53374	3.64734	6.46091	6.08386	7.39373	5.8551	8.66551	5.53933	4.80876	3.83461	6.86291	5.48304	6.23002	4.88178	5.12671	4.17143	8.9223	5.35924
ENSG00000237892	2.49808	1.01619	1.11251	1.71658	1.00369	2.13114	2.00039	1.19275	1.01719	1.01054	1.96838	1.41665	1.50345	1.52726	1.63021	0.95838	2.71896	1.63522	0.915518
ENSG00000235351	1.39248	1.57184	4.03843	2.92473	2.53604	3.21393	2.20518	1.92582	1.57347	1.56269	1.85874	1.9284	3.84028	3.28547	2.60081	1.47699	3.18472	1.75423	2.52897
ENSG00000229754	7.99636	4.44643	4.18715	6.16604	5.48112	6.49908	5.60825	7.64169	4.92956	5.12667	3.75808	9.48295	5.31812	3.60749	4.00952	3.72082	3.79821	9.27911	5.18016
ENSG00000153820	2.11123	1.66832	3.1125	1.90435	1.64217	1.37284	2.80947	1.49041	1.67042	2.01906	2.94785	3.18268	5.50647	2.59484	4.43563	1.54435	2.85907	3.7911	3.89724
ENSG00000235770	2.00761	1.44665	1.29453	1.70189	1.99085	2.8841	2.55838	1.34399	1.44792	1.43955	1.54783	2.75945	2.58948	2.20965	2.50872	2.65036	2.69977	3.07249	2.15454
ENSG00000132321	4.02472	2.70698	3.86398	2.93076	2.14206	3.26228	3.34418	2.44091	3.22443	2.15495	2.37257	3.01762	4.09404	4.42492	4.60648	3.68112	3.80897	2.82997	3.37991
ENSG00000177519	4.12412	5.88032	4.9582	3.39785	5.55071	3.82217	4.38804	4.16188	4.98132	4.26838	5.47573	3.89639	4.74164	4.58823	5.54305	4.77595	4.83382	4.06332	5.42284
ENSG00000168918	10.3982	9.06109	8.79408	9.87475	10.2347	10.0404	9.07964	10.273	10.07	10.4921	9.14891	11.3429	9.15223	8.95571	8.90122	9.23438	8.65195	11.1503	9.2284
ENSG00000128683	2.1363	2.84662	2.08525	2.36953	3.04322	3.94589	3.12257	3.73481	1.73334	3.36707	1.56627	2.58534	3.07546	2.17055	2.93596	1.91496	2.18377	1.72264	2.63542
ENSG00000168754	5.0926	6.0574	4.65744	6.43839	6.39411	5.2501	5.41969	5.23041	6.56884	7.24211	6.11968	4.84284	4.77121	4.8981	5.55101	5.82882	5.02296	4.86616	5.65182
ENSG00000162804	8.21261	8.48614	8.92333	8.83834	9.56277	9.26707	9.04206	8.16791	8.39167	9.60657	8.13651	10.1763	9.74269	9.16209	8.92013	9.45358	9.34103	9.47762	8.4415
ENSG00000229727	3.18829	1.38464	2.67211	3.81644	1.35852	6.77316	1.17399	1.7974	1.38673	1.37288	1.15705	2.34324	2.16856	3.01342	2.07862	2.11409	1.7938	2.20123	1.72221
ENSG00000226508	2.51075	4.35485	3.47584	2.23607	3.36077	1.69105	1.9599	1.76206	3.32745	2.42068	3.88102	2.91849	2.64207	2.67545	3.39836	2.95345	2.84361	2.02508	2.74954
ENSG00000223374	3.45731	2.45979	4.19343	4.13887	3.01936	4.70108	2.91744	3.25967	2.15895	2.14638	2.36509	3.48728	4.01357	3.97529	3.056	2.68821	4.10914	2.82425	3.16084
ENSG00000212175	2.09054	1.29542	2.75406	2.32424	1.28125	2.69403	1.61543	1.45236	1.29656	1.28901	2.00756	2.50774	2.04007	2.59022	1.17685	2.05119	2.44269	1.97755	1.18171
ENSG00000243650	3.62767	2.15014	3.83819	2.83098	2.65993	5.10182	3.80153	3.55654	3.85226	3.551	1.94945	3.7909	2.70419	3.89797	2.87181	2.50961	3.21602	4.33499	2.17685
ENSG00000207611	3.78902	3.2085	6.31071	7.75566	6.00486	6.98605	5.03582	3.48955	5.85786	3.19378	4.57572	3.89882	6.28527	5.88377	4.71239	4.75356	6.26617	5.30669	5.60187
ENSG00000138378	7.13244	4.95576	5.89671	5.98173	4.96513	7.28965	5.93725	6.99158	5.37226	5.2881	4.85948	8.47845	5.82888	5.78505	5.75162	5.37829	5.70753	7.91992	6.61777
ENSG00000279254	2.77304	2.48498	5.49258	3.58055	1.85797	3.26802	3.1058	2.67662	1.88511	2.20495	2.12966	2.83713	4.11569	3.02744	1.91534	2.28776	3.51594	3.08624	3.3492
ENSG00000241635	1.77457	1.50442	2.97795	2.53763	1.80752	3.12923	2.24407	2.1712	2.99524	1.49665	1.36239	1.71146	2.5412	3.12131	3.21484	1.92404	2.71798	1.52557	1.6027
ENSG00000239779	7.86005	7.67177	9.30981	9.13199	7.62823	8.97479	8.36352	7.15152	8.24424	7.66775	7.3277	7.95424	8.61493	8.28612	7.66266	7.27743	8.39224	8.36896	8.15435
ENSG00000179528	2.99835	2.97998	1.58654	2.27806	1.8279	2.44459	1.64511	1.6748	1.53668	2.95492	2.51183	2.71877	2.40566	2.63592	2.57828	1.72791	1.56848	2.69017	1.81739
ENSG00000073734	3.58141	4.07487	6.03229	4.02694	3.73127	3.62164	3.65253	3.18817	2.53807	3.2207	3.90955	3.32152	4.9107	5.00759	4.76733	2.84993	4.77689	4.01411	4.10859
ENSG00000081479	2.08355	1.65242	1.42713	3.13595	2.44553	1.40752	2.64334	4.84772	2.97906	3.28522	3.01789	2.79509	2.50323	1.9826	1.9212	2.08235	2.9785	1.6337	3.51372
ENSG00000170396	2.35233	1.25562	1.10641	1.34734	2.49047	1.75801	1.1389	1.95053	2.54656	1.24874	2.20586	2.85658	2.02993	1.30426	2.19224	2.04064	1.09641	3.1131	1.57217
ENSG00000254126	4.94796	6.86452	4.22637	7.18793	6.14702	7.91515	6.93008	4.90779	5.645	6.80417	4.94602	5.08429	4.84493	6.71439	6.76208	5.50358	5.37021	5.74776	6.20243
ENSG00000168542	15.9988	13.7657	12.5889	13.9963	15.8724	15.1725	15.1149	14.8298	16.104	14.6035	13.5133	15.9323	15.3914	15.8818	15.747	16.3308	15.6669	16.0449	14.8048
ENSG00000163081	1.28365	2.45316	0.655944	2.24545	2.29641	0.869071	1.47375	0.694878	0.77556	0.769124	0.674792	1.46459	1.30569	1.33021	1.7747	0.718367	0.648015	1.32759	0.676211
ENSG00000132330	4.89178	4.24401	5.20352	5.12318	3.65487	5.09479	4.50027	4.27658	4.33109	3.36449	4.05539	4.97699	5.33701	4.48299	4.90949	3.79579	5.27842	4.92066	4.00797
ENSG00000144488	4.9694	6.02658	4.0878	4.35615	3.18084	5.41616	5.46934	4.15918	5.11656	3.57706	3.783	5.27033	4.96922	5.59909	5.79244	4.35015	3.63575	4.14639	5.04088
ENSG00000163273	2.13591	2.15961	2.28289	6.20148	4.94155	2.87558	3.07733	5.16511	3.67606	3.74394	4.38391	1.83091	4.08207	3.64919	4.62919	2.88864	3.28394	1.81706	2.8227
ENSG00000171551	7.46974	4.21436	3.33331	4.05683	5.20062	3.67362	4.98432	7.21666	6.15671	5.4345	3.63994	6.55452	5.08701	4.50047	5.62615	5.97473	4.55757	7.14856	4.50575
ENSG00000075886	2.61699	3.56564	4.59675	4.07603	3.39705	4.13311	3.68522	2.85464	2.29882	4.66055	3.08844	4.00748	4.27764	3.6035	2.75794	2.80467	3.11092	3.55338	3.09553
ENSG00000163331	10.3397	12.731	10.9444	10.5034	12.0927	10.6238	11.109	10.0273	12.0983	11.1972	11.3258	10.1174	10.6372	11.0066	11.2748	11.7156	10.8592	10.1119	11.5207
ENSG00000153165	3.00787	2.33956	3.62422	5.0699	2.59823	4.87349	4.17371	3.55774	2.63569	2.61724	3.57417	3.84326	3.88008	3.95813	3.02024	3.52841	4.01334	4.10971	3.58248
ENSG00000162924	8.76792	6.95759	8.18807	9.50748	8.107	9.38912	7.96393	8.89725	7.59302	7.67819	7.59553	8.13112	8.2961	8.80018	7.97247	9.02647	8.41889	8.45527	7.54271
ENSG00000080293	1.69097	1.89262	2.48034	4.67812	2.95817	3.37516	1.71516	2.20624	1.89446	3.76875	2.6803	3.08703	3.81096	2.31196	3.75416	3.27218	3.24518	3.05651	2.78846
ENSG00000115415	13.712	11.2889	10.9735	11.9532	11.4963	13.4332	13.5332	14.8096	12.8966	13.1299	11.6542	14.4372	12.8562	12.555	11.6372	11.9243	11.4605	14.3757	13.1379
ENSG00000115687	9.61688	8.29951	10.1278	9.47215	8.50534	9.59398	8.48791	8.50588	7.94667	10.1449	8.15478	9.25724	8.89827	8.81845	8.39988	8.21291	8.97586	9.3995	8.20944
ENSG00000196862	3.18407	1.96748	4.09397	3.6098	2.24875	4.2211	3.88297	2.26758	1.96925	1.95757	3.21506	2.50063	3.5556	3.73465	2.71392	3.13612	3.05807	2.09671	2.83329
ENSG00000238062	3.01249	1.5528	1.21996	2.97408	2.2244	4.69502	1.62601	7.07766	3.08385	2.71285	1.59911	2.70083	1.45317	2.07793	1.26935	1.40361	1.19475	5.68669	2.40558
ENSG00000204128	4.39259	6.2805	7.54971	3.77985	4.84733	5.53392	6.32252	4.11186	4.74441	7.16773	8.50891	4.83925	7.48043	6.87914	7.90633	6.8421	6.78295	5.88172	7.61472
ENSG00000261829	1.24774	2.43632	3.22045	1.23868	1.39252	2.23432	2.19419	1.2879	1.4125	1.40267	2.78433	1.63171	2.68892	2.39714	4.03529	2.35476	2.41451	1.61531	2.72297
ENSG00000135914	1.95778	1.24703	1.50184	1.93356	1.23232	2.72737	1.13457	1.78811	2.526	1.57347	1.12618	2.54775	2.42982	1.46903	1.12273	1.46129	2.78367	2.75953	1.86368
ENSG00000283312	1.44363	1.13781	2.98006	1.58404	1.12378	0.989305	1.78961	1.04555	1.74881	1.13147	2.18564	2.40034	2.676	1.19881	1.01908	1.7708	2.12982	1.75559	2.27601
ENSG00000171596	3.85618	4.68857	4.31295	4.00037	5.20223	5.35099	5.28502	3.59203	3.84867	2.90115	3.02054	6.14249	4.78216	4.93315	5.00686	5.32428	5.8931	4.80265	4.55801
ENSG00000260942	5.51592	5.95485	6.74691	6.45237	4.37701	6.17233	5.34918	5.19404	5.1464	4.50087	5.09564	5.72351	6.10273	6.18797	5.07708	5.17234	6.22182	6.26305	5.70394
ENSG00000172478	11.2014	12.337	10.6259	12.2073	12.6349	11.2944	10.9766	11.9254	13.0542	13.0987	11.5509	10.5139	10.8478	11.3388	11.4255	11.8949	11.0641	10.9162	11.2504
ENSG00000163516	9.95811	9.2493	11.2786	10.7039	9.74012	10.9162	9.97375	9.48702	9.7101	9.79768	9.82913	10.613	10.8116	10.4751	10.1521	9.4242	10.6073	10.7108	9.89202
ENSG00000119147	5.56045	7.09298	7.10046	5.62234	7.42566	6.60243	7.87098	5.02274	7.40159	6.21116	6.48879	6.84931	7.87952	7.03799	8.04323	7.38674	7.80703	6.15402	7.76859
ENSG00000152076	5.25616	6.54717	6.31258	5.68057	6.61759	6.79235	6.83959	5.01425	5.38244	7.05442	5.00067	4.62582	6.04549	5.38693	6.31674	5.42523	5.31239	5.99984	5.92383
ENSG00000213225	2.53575	3.76857	3.22201	1.91999	3.47545	2.18823	2.59132	3.79292	2.99652	2.20058	3.49037	1.6714	2.49343	2.52416	1.71286	3.07747	3.56381	2.84738	4.04829
ENSG00000115009	6.06176	5.83035	5.38961	7.41713	5.1726	6.00733	4.56365	6.4935	7.37271	6.59604	3.91362	4.40425	4.1023	4.41813	4.50387	6.14342	3.69539	5.18763	5.17304
ENSG00000079263	7.38531	4.45149	4.35534	5.89637	4.58255	6.89493	4.87327	7.07352	5.81808	5.94699	4.82989	8.46448	5.64634	5.59457	5.11167	4.86905	4.5805	7.93684	5.25103
ENSG00000286207	4.45438	3.57296	4.05997	3.57923	2.43603	4.52045	4.03482	3.69456	3.15367	2.94545	2.90421	4.36146	4.038	3.98439	3.68409	3.51515	4.30247	4.39691	3.21979
ENSG00000163016	2.9175	2.02678	3.85364	3.34531	2.53128	3.33549	3.06174	2.61957	2.93796	2.01724	2.8572	3.92231	3.66991	3.17795	2.06445	2.39166	3.63299	3.77152	3.10817
ENSG00000283283	6.58392	3.70873	6.16079	4.50803	3.64971	6.33625	3.99399	4.07713	2.52137	2.5041	2.47343	4.48469	2.34092	3.58055	2.95367	4.60343	3.91619	5.41364	3.57337
ENSG00000283167	5.8117	3.42535	5.15002	4.30542	3.05226	5.64934	3.85358	3.98965	3.6827	2.33044	2.09024	4.54435	1.99318	3.38166	2.08269	4.74433	3.57931	4.52827	2.52526
ENSG00000163072	6.81446	7.7873	8.57653	6.64742	7.12781	7.65983	8.0969	5.95885	6.4308	6.71917	7.94413	7.67047	8.55507	8.10378	8.59332	7.69736	8.13495	7.53625	8.36339
ENSG00000153563	7.5008	5.84258	5.36562	6.62445	7.69003	8.43064	7.89657	7.19634	8.14601	8.00983	5.881	10.0303	7.55141	6.84391	6.5494	6.18514	5.45988	9.28819	6.13393
ENSG00000205639	6.20291	4.59835	2.99579	3.6676	3.65078	4.22211	2.79032	2.70092	3.81558	2.24843	2.01945	3.51823	3.59823	3.37587	3.54684	4.53751	3.66262	3.4301	3.00375
ENSG00000144395	5.88188	3.10877	6.22263	5.27802	4.33203	5.70702	4.77901	3.99186	3.99336	4.07969	4.96646	4.7339	5.47271	5.58424	4.86551	4.44394	5.57301	5.21649	5.07641
ENSG00000115602	6.15563	2.66822	3.11043	2.75358	4.43094	4.38456	3.83817	6.61925	2.95367	4.93819	2.95161	4.55057	5.02375	5.07459	4.50704	5.0923	4.51477	4.59072	2.9578
ENSG00000180251	3.50894	3.65604	5.55749	3.47983	4.44703	4.37026	5.25379	4.29326	4.85758	4.18139	5.08589	3.55666	5.11166	4.22579	5.04452	4.32515	3.90617	4.0653	6.13003
ENSG00000144214	3.39953	2.7849	4.21637	4.21691	2.23645	3.81132	3.79724	3.47464	2.55482	2.24931	3.14046	4.08573	3.92314	3.90476	3.98454	2.60066	2.91869	3.86733	3.49977
ENSG00000115112	10.8288	10.8961	12.3555	11.5133	11.6976	11.3799	12.0991	10.4076	11.1544	10.7512	11.6123	10.2255	12.3407	11.3358	11.4863	10.6484	11.6802	11.0354	12.0922
ENSG00000222043	3.89601	4.05292	2.75832	2.79534	2.39514	3.63015	3.93955	2.56804	3.61477	3.48935	2.3415	3.39115	2.67483	3.02103	3.80004	3.74584	2.80946	2.24029	3.26348
ENSG00000204311	5.45657	5.17391	6.83051	6.89966	5.47014	6.22623	6.26914	5.04594	5.37616	4.83747	5.17879	5.48386	6.57679	6.50361	6.12971	5.35656	6.46773	5.99316	5.88807
ENSG00000163093	7.5177	6.76654	8.55915	8.50242	6.70115	7.99886	8.26997	7.22043	7.07212	6.88784	7.98397	7.76174	8.65565	8.19651	8.05442	7.0779	8.44959	7.69047	7.88636
ENSG00000072195	8.22731	8.97871	9.75354	8.74457	8.42312	9.14377	9.60354	7.98869	8.00295	8.58531	8.73249	7.94863	9.61401	9.34818	9.371	8.32439	9.75553	8.64965	9.55564
ENSG00000123999	3.24548	4.42697	5.84829	3.54554	4.29597	4.5342	4.9569	3.71878	3.32262	2.61981	3.80461	3.04533	5.18721	4.18325	4.61774	3.76477	5.0976	4.17853	3.68583
ENSG00000270460	2.40518	3.38617	2.14376	2.75347	3.26392	2.65305	2.63787	1.43092	1.53493	1.52643	2.74903	1.7334	1.70215	1.98498	2.21284	1.93975	2.3848	1.36876	2.88477
ENSG00000217236	4.01387	3.26133	1.90244	3.28097	4.7559	3.61046	3.69598	3.21655	4.93771	4.42383	4.4761	2.27845	2.72911	4.22906	3.91426	2.87168	1.88375	2.5389	1.94961
ENSG00000115474	2.60487	2.27909	2.23086	3.90707	3.71347	2.93759	3.21338	3.28143	3.3322	2.2675	4.26344	2.86173	4.53984	4.49258	4.4425	3.57139	4.43271	3.35084	4.70664
ENSG00000115592	1.64023	2.15904	2.10052	1.9121	1.34072	1.39922	2.83278	1.25393	1.35755	1.34925	1.22822	3.00883	2.1099	1.9489	2.88526	2.58476	2.87912	2.29761	1.822
ENSG00000182389	8.36916	6.2672	7.01469	9.85928	7.3574	9.66504	8.81801	9.15554	8.30512	6.59017	6.68579	6.99584	7.64396	8.63482	7.87765	8.80969	7.91291	7.13477	8.02426
ENSG00000135905	10.1356	7.61111	8.35047	9.75062	8.3476	10.4416	9.3337	10.0037	7.85939	8.32397	8.09923	11.0996	8.88248	8.97594	8.41892	8.63227	8.75731	10.808	8.69525
ENSG00000185404	8.57915	6.71279	7.11644	8.14305	7.08008	8.63662	8.00284	8.73026	7.62692	7.96346	6.9333	9.14446	7.97978	7.48223	7.09619	6.64469	7.10871	9.15478	7.6449
ENSG00000189350	6.53655	6.45182	6.14197	5.29723	4.83431	6.1753	5.09833	6.09325	5.14232	5.54996	4.7744	7.69445	6.72182	5.76287	5.72027	4.41404	5.54407	6.48906	5.12351
ENSG00000288658	2.08505	2.42375	1.86361	3.7682	1.83423	2.95078	3.53938	3.00728	1.85677	2.92816	3.44966	2.01749	2.84406	2.27409	3.97664	2.83208	2.59474	2.65938	3.81896
ENSG00000135899	9.70253	8.0575	8.44167	9.06109	8.20727	9.46989	9.27063	10.6071	8.80098	8.40953	8.01449	10.1591	8.93404	8.98554	8.95381	8.62833	8.55561	10.2527	8.95205
ENSG00000283586	1.30767	1.50221	3.40249	2.84799	1.83178	3.88725	2.80605	1.35622	2.86955	1.49243	1.58768	1.26819	2.2035	3.32372	1.7931	3.30396	4.31885	1.25855	1.98841
ENSG00000162951	2.72833	4.25717	2.91016	3.22753	4.05675	3.27923	3.47997	2.25419	4.32505	4.01702	4.57946	2.87782	4.18707	4.31248	4.82613	4.4295	3.97281	2.62614	4.39679
ENSG00000115267	10.2881	7.74369	8.62529	9.71751	7.99448	10.0353	9.75558	11.2277	8.04732	8.73482	8.7042	10.2899	9.08551	9.4801	8.61218	8.29538	8.42583	10.5203	9.47863
ENSG00000134321	9.53415	6.59699	6.58405	6.34768	6.72653	9.16238	8.68191	11.9976	6.4747	7.8724	5.75752	8.85	7.47465	7.19296	7.30154	6.49724	7.02625	9.57565	7.53905
ENSG00000228203	4.95824	3.72659	2.96479	4.59534	3.99999	5.79184	4.88287	6.0715	5.14693	4.03252	4.06701	4.98281	3.68311	3.87803	3.82548	3.86597	3.48671	4.562	4.02365
ENSG00000173209	9.838	8.84464	11.0997	10.8833	9.01772	11.0587	10.0117	8.47912	8.23775	7.79578	8.61927	10.0554	10.4255	10.3684	9.99686	8.47789	10.3266	10.6559	9.76884
ENSG00000273302	2.44541	1.69083	2.77798	2.67857	1.67307	2.95138	2.68897	1.81791	3.13326	1.6828	1.77006	3.27951	3.28265	3.32464	2.45696	1.87371	2.91033	2.23066	2.47637
ENSG00000123609	9.86077	8.04935	7.86423	9.23653	7.94795	9.42562	9.56735	10.7521	7.87983	8.73198	8.73902	9.90102	9.02221	9.09672	8.77167	9.08809	8.54951	9.77616	9.23646
ENSG00000163126	4.37862	4.32193	5.59444	5.71589	4.7882	5.43908	5.29536	3.99214	3.00749	3.23732	4.01249	4.97644	5.84201	5.09584	5.74368	3.41166	5.2692	5.09068	4.99311
ENSG00000232411	1.45471	1.15467	2.85829	2.04256	1.14112	2.58391	1.79389	1.066	1.15576	1.14854	1.62981	1.01571	2.4907	1.86262	1.87681	1.93072	2.32961	1.38252	1.6346
ENSG00000123607	8.3501	7.45584	9.43639	9.16629	7.46303	9.42108	8.77607	8.10837	7.13191	6.92892	8.33047	8.82235	9.1905	9.22322	8.72347	8.17884	9.12653	8.55543	8.48183
ENSG00000273209	1.70702	1.64266	3.71813	2.50809	3.08847	1.82255	2.38211	2.15863	3.98936	1.63373	3.24737	1.98498	2.80689	2.41181	1.71368	2.77481	2.59455	1.64029	3.09259
ENSG00000189223	7.70571	9.94124	10.2273	8.27526	8.01365	10.2381	9.75564	7.56541	7.71948	10.2476	10.3745	9.88742	10.6554	9.54846	9.70116	10.1993	10.3254	8.64237	8.62409
ENSG00000125618	5.00681	8.00189	6.75965	5.53567	5.96275	6.3967	6.3979	4.99584	5.02522	7.89315	7.14369	6.53865	6.63548	5.87354	6.3366	7.23225	6.91462	5.14901	4.93257
ENSG00000198203	1.76103	3.74445	4.39972	3.06138	2.72622	3.09374	1.78765	2.61287	2.77647	3.93579	2.21388	3.04657	2.91343	1.92453	2.00737	3.18759	4.62584	4.65678	3.51622
ENSG00000177483	4.79392	3.87909	5.80604	4.43277	3.57147	5.76918	5.24857	3.77292	3.62597	2.79737	3.41077	4.64738	4.59362	5.00688	4.17251	3.97334	4.50709	5.34186	4.40827
ENSG00000173559	9.91518	7.54332	8.87685	9.40274	7.76898	9.53208	8.1258	9.24174	7.00397	8.70587	7.77586	10.3221	8.26925	8.27033	7.89678	7.81376	8.20295	10.2114	7.94865
ENSG00000168497	7.62554	8.02064	8.23196	6.87195	7.34383	8.57277	8.51552	6.09464	6.93778	5.91181	7.3376	8.0862	8.52246	8.64758	8.39223	7.57847	8.42019	8.04759	7.96864
ENSG00000163017	10.3913	11.2496	11.0307	8.98247	10.7736	10.0344	11.757	9.45691	11.0417	12.09	11.5089	9.67082	11.1372	11.5225	11.6016	10.8724	11.5327	10.4501	11.8895
ENSG00000183281	3.80417	3.76951	4.90081	5.09361	2.99834	4.75179	4.60448	3.55934	2.53429	2.51976	4.07709	3.90907	4.79955	4.13614	2.29882	3.68155	4.62756	4.25401	4.08613
ENSG00000134326	8.96443	6.99193	5.92705	6.51505	6.71973	9.11158	8.8877	11.1301	8.41001	9.07283	6.4168	8.58756	7.21742	7.33889	7.20647	7.42867	6.85341	9.22243	7.61072
ENSG00000201499	1.02457	1.1289	2.48046	1.89956	1.11665	2.13522	1.03655	1.79804	1.12989	1.12336	1.25469	1.73842	1.47345	1.90501	2.3371	1.88277	1.73376	2.25061	1.95341
ENSG00000152527	8.27777	8.29746	9.53275	9.14372	7.96766	9.03434	8.43506	7.49591	6.83267	7.00313	7.49464	8.51126	9.03361	8.87277	8.39338	7.76843	8.88818	9.06727	8.08833
ENSG00000138075	1.1203	1.24064	2.38309	2.20281	1.54732	1.09413	1.13425	1.14913	1.8333	2.02091	1.84287	1.30355	2.46105	1.60349	2.70856	1.8523	2.04154	2.64292	2.55797
ENSG00000232504	2.81424	2.55099	2.65593	2.19785	3.75833	3.16924	3.0454	1.8681	2.00773	2.53374	2.74461	3.75975	2.7413	3.1067	3.84827	3.52345	3.12528	3.844	3.34843
ENSG00000115232	7.79015	5.52231	5.97812	6.1159	5.74404	7.56022	6.54525	7.21144	4.61155	5.16689	5.74441	9.1858	7.00652	6.51954	5.9083	6.5075	6.26089	8.51719	5.92063
ENSG00000214336	2.34054	4.18841	1.7738	2.43734	4.35116	1.23297	1.32868	1.36236	1.55598	2.22404	5.82514	1.52044	1.69825	1.22969	2.20767	3.33602	3.71273	1.90666	4.17762
ENSG00000211592	9.57252	7.28694	7.64132	11.0987	11.6656	9.7036	8.37168	10.1769	12.267	9.81986	10.1408	14.6628	10.345	10.1214	10.2913	9.31975	8.24394	11.4257	9.66846
ENSG00000211598	4.92467	3.96229	3.02424	6.54362	7.3561	5.13365	4.78894	4.98858	6.87865	5.27272	4.66089	9.81223	6.73786	5.63683	5.75881	5.4325	4.64015	6.00155	4.53141
ENSG00000231414	4.51357	6.20658	4.05409	2.94843	5.0743	3.43769	4.12607	4.34659	5.0009	5.42313	4.61202	3.37958	4.13162	4.2105	3.65644	4.53405	3.10737	4.13451	4.09177
ENSG00000233762	5.59447	7.78657	6.14058	5.05443	6.89169	5.4893	6.37622	5.60804	7.26564	7.4081	6.22438	5.10907	5.75139	6.11831	6.61928	6.34473	5.73595	5.59816	6.35709
ENSG00000123612	5.13538	5.30433	6.45377	4.76679	3.6323	7.10159	6.14655	4.10448	3.98662	4.3934	3.99873	5.74753	5.44539	6.24219	4.68441	4.66263	6.15342	5.48983	5.47522
ENSG00000218175	6.37355	8.70779	7.17623	6.37221	8.29145	6.24888	7.10067	6.94325	8.66145	8.48154	7.7395	6.08733	6.95378	6.90491	7.37456	7.53182	6.69985	6.30508	7.39636
ENSG00000170500	6.76154	5.80415	7.42264	5.59909	4.30466	7.21883	6.74512	5.78816	6.04877	5.55346	6.81023	4.67774	6.96431	6.82212	6.98021	5.1077	6.73276	5.78406	6.58906
ENSG00000169031	4.12847	3.42155	4.56488	6.89915	4.40477	5.10381	3.96496	3.2774	4.01149	4.51253	3.92508	6.43338	4.53013	4.68561	4.90856	4.41992	5.51035	6.35531	4.76829
ENSG00000115138	6.7211	9.69913	6.56713	6.41029	8.23133	6.3736	6.58102	6.07842	8.38982	7.60645	7.53307	6.25961	6.61986	7.4029	7.88075	8.11376	7.19647	6.01118	7.30296
ENSG00000081052	5.93272	5.29107	5.57677	8.60164	7.78763	7.0918	6.43661	6.13531	5.99627	7.35181	5.8231	8.11746	5.97732	5.84184	6.4343	7.50081	7.20211	8.24711	6.26197
ENSG00000224272	0.9882	2.8768	1.72064	1.51114	2.33671	1.29456	0.731677	1.47629	0.848825	3.12346	1.221	0.689617	1.1055	1.29004	0.719097	0.778022	0.688136	2.01444	0.724582
ENSG00000188389	6.09115	5.58191	3.50094	7.02034	6.199	6.1966	4.64735	5.78473	6.39711	10.2242	5.46384	7.14769	4.74068	4.87599	4.26179	4.76391	3.20503	7.37535	4.3483
ENSG00000216921	2.51677	5.17745	4.38923	4.44286	5.77479	4.06602	4.49482	3.89274	5.7776	5.14465	4.75718	3.42136	4.13075	3.31809	4.5635	4.56711	3.90065	3.60204	4.6832
ENSG00000237940	5.06699	4.39341	5.84395	6.93086	5.2148	6.58939	5.27241	4.07539	4.4859	4.80864	3.89334	6.21218	6.33778	5.57339	4.45857	3.05666	5.26471	6.50656	3.90078
ENSG00000280119	4.10232	3.8468	5.14718	3.89372	4.25478	4.87214	4.43402	3.35864	2.4972	2.48271	3.05649	4.5501	4.93673	3.62619	4.459	2.36829	3.79124	4.51276	3.16865
ENSG00000261186	2.61148	4.84455	4.36885	4.00367	2.13807	1.2498	2.34123	1.35636	2.77955	2.58468	2.00814	2.29364	3.0845	2.27045	1.3071	1.40545	1.25412	2.02199	1.8266
ENSG00000175084	11.3648	11.9842	12.396	9.7848	11.4049	10.016	12.1238	9.7425	12.0506	12.909	11.9496	9.80422	11.6078	12.5357	11.8264	10.8221	12.1446	11.1536	12.4777
ENSG00000136531	3.52222	3.72311	5.17196	4.67823	4.02332	4.87805	3.07461	2.87621	3.1853	3.32105	3.40857	2.69491	3.91078	4.29817	4.0566	4.25422	4.68347	3.08371	3.62624
ENSG00000184261	6.00017	5.75526	4.32186	4.45485	5.08736	5.42894	5.03232	5.82389	5.59451	6.46937	4.19011	4.18918	4.32949	3.63177	5.4535	5.47438	4.22744	5.78788	4.40273
ENSG00000231731	4.47037	2.68847	5.14072	4.83981	3.46412	5.10772	4.03722	3.67241	4.1648	2.676	3.94359	5.22999	4.28436	4.69927	4.1187	3.61687	4.46357	4.65159	3.84038
ENSG00000272789	3.26684	3.89729	5.0591	2.23204	3.09274	3.26451	3.70426	2.51293	3.41877	3.2629	2.95535	2.61999	3.8352	3.8791	4.09871	3.35993	3.99762	2.80558	3.50329
ENSG00000244122	5.66244	7.56484	4.53258	4.51339	4.31506	4.76357	4.2149	6.61435	7.35783	5.62241	3.4862	5.2361	4.09134	5.20226	4.40413	5.64825	2.99366	3.86564	3.4932
ENSG00000239855	1.64721	1.63847	1.28924	3.33223	2.93408	1.25627	1.37203	3.78904	2.81902	1.62379	2.83646	8.11661	4.71993	3.06096	1.34112	1.48202	1.26274	4.59102	3.85236
ENSG00000241755	3.42749	1.80006	1.40678	3.78472	1.76379	2.40998	1.50118	3.28335	1.80295	3.09987	4.51805	8.11812	3.20077	3.59036	4.34884	2.47376	1.37637	3.30749	3.40456
ENSG00000241351	3.55124	3.14284	4.96826	5.9917	7.32249	4.84009	4.19391	5.81211	8.37711	4.889	5.42877	10.0804	5.59114	4.77526	4.94454	3.19076	2.7395	5.99499	3.78366
ENSG00000243290	2.24183	1.59504	1.249	4.32521	2.50435	3.52492	1.33163	1.97351	3.24851	1.97663	1.30987	6.64163	3.77575	3.08552	2.96903	2.66204	1.22247	4.16759	1.31433
ENSG00000244437	4.66621	2.79649	2.80484	4.62454	6.81653	3.96516	2.92032	3.63469	6.22109	4.85496	4.21366	8.94335	4.85632	4.5148	4.19456	3.95123	3.16426	6.51119	4.89865
ENSG00000240864	1.46463	1.82511	1.41172	4.1942	5.52269	3.21803	1.51144	2.37688	3.32451	2.49662	1.80246	9.35055	3.95344	2.9715	2.43364	4.31378	1.37951	3.76111	2.7557
ENSG00000240382	1.33192	1.6578	1.83801	3.47672	4.85594	1.54747	1.96369	3.3543	2.06186	1.64234	1.35049	7.3382	4.70414	2.15217	3.69914	2.36177	1.55615	4.32408	2.62869
ENSG00000239951	5.95308	4.88057	3.99185	7.69546	7.93168	6.97532	5.98181	5.09749	6.48233	5.68081	5.32502	10.1334	6.45877	6.37063	5.3061	6.00278	5.03253	6.45303	5.27868
ENSG00000211611	1.36019	2.82854	0.820789	3.05472	2.10192	1.73376	0.863428	1.20083	1.00993	1.00023	1.37887	4.00707	0.791739	0.802205	1.71937	2.71376	1.46084	1.44522	0.854372
ENSG00000244575	1.79056	2.08765	2.00371	4.0381	6.7906	3.43868	2.32458	4.13266	5.49503	4.28509	2.07624	5.50773	3.72901	3.01276	2.46399	3.3575	2.17533	4.40336	1.81112
ENSG00000243238	4.06388	1.94868	1.66157	3.67212	4.07894	3.23951	2.21155	3.26378	3.70786	2.27441	1.97207	6.01758	4.0423	2.4937	3.04679	2.35213	2.07587	3.7382	2.88338
ENSG00000242076	0.85751	1.1575	0.813272	1.9175	4.07005	1.62317	1.57501	3.00736	1.62726	1.14343	0.87475	8.62498	1.09308	1.39301	0.865651	2.40432	0.78635	4.80397	1.25492
ENSG00000242371	2.48909	1.93008	1.58971	3.0317	5.2953	3.00211	1.66928	4.40264	6.43518	2.27258	1.93285	6.15804	2.7796	2.72086	2.14938	2.34804	2.37445	4.73804	3.19766
ENSG00000251546	3.49204	2.30487	1.93588	4.71757	5.65882	3.0928	2.02164	5.29884	7.69617	4.38642	3.17153	6.53117	2.95134	3.25366	3.50839	2.42723	1.90865	5.34063	3.07005
ENSG00000239975	1.37117	1.68307	1.32608	3.67487	5.1205	2.01055	1.73115	2.04528	3.44017	1.66818	1.38881	6.8399	4.05246	3.00828	2.32243	3.11964	1.29873	4.90469	2.96773
ENSG00000242534	1.63159	1.3205	1.09771	3.86409	1.29888	1.99778	1.14856	2.09107	1.32224	1.31076	1.13501	3.97777	2.17708	2.62024	4.29122	2.6019	1.3425	3.00916	1.65648
ENSG00000125571	8.84437	9.78404	10.2156	8.97031	10.0964	8.30221	8.89243	6.03591	9.64384	9.06355	10.8277	9.48415	9.58097	9.55497	9.66033	9.69134	9.78606	8.28859	9.68536
ENSG00000188282	7.68549	3.63676	3.80423	7.53498	5.85607	8.27191	6.81496	6.964	6.23305	5.77653	3.52556	7.0005	6.5688	5.23699	3.65006	5.68893	4.38132	8.31378	5.94783
ENSG00000144230	5.26287	5.87076	6.89481	4.35091	4.93077	5.85575	6.58243	4.46006	6.41476	4.20475	5.57425	5.35275	6.64844	6.17479	5.96865	5.44761	6.15618	6.30698	5.63892
ENSG00000183091	8.13935	4.7173	7.83721	7.24068	5.78181	7.70412	6.8911	5.18778	5.73622	4.15105	5.55042	7.34285	7.87958	7.57343	7.428	7.28545	7.45127	6.87876	6.49135
ENSG00000115590	9.301	9.0164	8.48932	9.4596	9.89577	8.51502	8.82566	9.52412	9.73415	11.1095	9.32922	8.5132	8.17833	8.37722	8.33356	9.63374	8.8271	9.00408	8.63308
ENSG00000238018	4.22579	3.41891	4.99265	4.50294	3.02868	5.08258	4.34365	3.31416	3.56367	2.5544	3.91464	3.53591	4.80622	4.83824	2.70935	3.1847	4.93046	4.01767	4.56238
ENSG00000186281	5.83314	3.39481	4.51577	6.29138	6.41934	5.99661	6.31531	4.70944	4.94924	6.30384	4.88969	5.83496	6.13467	5.31403	5.9289	4.69783	4.33826	5.15909	5.82922
ENSG00000013441	11.4149	10.4183	11.9731	12.0455	10.2032	11.6138	11.2082	10.5701	9.62954	9.73714	10.8281	11.7792	11.9252	11.6452	11.2062	10.2834	11.6902	11.6005	11.6201
ENSG00000135932	11.8413	10.1178	10.9844	11.583	9.77361	11.6575	11.3027	12.1374	9.99281	10.1204	11.128	11.6419	10.9133	11.2227	10.9388	10.9805	11.0116	11.582	11.0627
ENSG00000188738	4.11989	3.59234	5.40719	5.61791	4.14508	6.31335	5.29973	3.27455	4.11072	2.93976	4.54526	4.17829	5.22494	6.35624	5.33852	4.08677	5.31483	4.50033	4.78488
ENSG00000135976	7.39682	5.36371	8.23993	7.9432	6.58901	8.29999	7.25538	6.39618	6.06003	5.4624	6.0772	7.69394	7.75694	7.65796	7.7125	7.08846	7.67138	8.0867	6.76345
ENSG00000171303	4.75832	6.10477	4.38946	4.05505	5.22948	4.20073	4.87058	3.31239	4.42929	5.62104	4.58749	5.15798	5.04099	5.21374	5.48389	5.73941	5.8083	5.08334	5.62422
ENSG00000179915	5.65925	7.39649	6.35349	4.89859	6.07923	6.33554	7.16522	6.07156	6.45636	7.23106	7.34238	6.29167	7.47365	6.98702	7.46625	6.2896	6.8407	5.56979	6.98743
ENSG00000186487	1.25429	3.76979	2.19125	2.78805	2.21406	2.03624	2.68318	2.75389	1.41904	3.30141	2.97284	1.222	1.60247	1.21522	2.46444	1.33106	2.04519	1.21416	2.39244
ENSG00000185304	5.15994	3.06663	4.3324	4.30409	2.30848	3.2877	3.17162	2.89644	2.33688	2.61507	2.67199	4.47771	3.82734	3.70827	3.97565	3.62493	3.07886	5.28245	4.50495
ENSG00000242515	1.53589	3.86035	0.815748	2.58553	2.52612	1.83568	0.857111	1.6357	2.70632	1.38067	0.846061	0.804675	0.787617	2.19446	0.841508	2.61018	1.27502	0.796664	0.848319
ENSG00000163492	4.84986	4.33296	3.08203	2.66934	2.64546	4.48161	3.9997	5.25295	3.43721	2.37168	2.55859	5.23588	4.14069	3.99281	2.54786	3.5019	3.63507	5.01498	2.98147
ENSG00000124839	6.15065	7.01113	7.90607	5.581	6.80616	5.90101	7.23541	4.94312	6.39819	6.36002	7.17099	5.52502	7.22392	6.69966	7.20196	6.0534	7.01875	5.94107	6.82565
ENSG00000234949	0.682168	0.780004	1.67915	0.676918	1.75661	0.660766	2.319	0.705689	0.780919	1.38777	2.01826	0.663559	0.85977	0.659689	1.42347	1.24886	2.06792	1.31798	1.56366
ENSG00000138028	6.16226	7.68031	5.37025	5.73903	7.10053	6.08894	5.94905	6.68766	7.46292	6.65284	5.8853	6.67809	6.39047	6.62992	6.989	7.29079	6.6689	6.82211	5.59452
ENSG00000163792	2.0119	1.76846	1.52882	2.30346	3.8169	3.73131	2.51713	1.60974	1.77035	2.09617	1.8247	2.4688	2.41381	4.365	4.31769	4.19558	3.37701	2.99121	2.80847
ENSG00000230606	1.78478	1.32394	3.33299	2.3276	1.30695	3.2312	2.10706	2.03058	1.32531	1.31627	1.43402	2.40699	1.91413	3.28545	2.53335	1.24467	2.53548	1.35872	1.18456
ENSG00000228486	5.63578	3.95544	7.34717	7.03995	5.64166	6.98398	6.47936	4.99484	5.00574	5.15661	5.79666	6.01483	6.8825	6.79408	6.50505	5.64898	6.6129	6.12266	5.91773
ENSG00000115085	10.3003	7.78192	7.69521	9.95127	9.50767	10.7957	8.66445	9.90432	8.89184	11.2733	7.73873	11.5867	8.2857	8.31466	7.75547	7.65404	7.23018	11.1369	7.80551
ENSG00000232931	7.9276	7.01564	9.40348	8.64807	6.64694	9.11572	8.11394	6.51222	6.02194	6.18712	6.79756	8.64429	9.33347	8.73224	8.2037	7.21749	8.59676	8.90381	6.91647
ENSG00000286545	3.62963	2.39275	4.37957	4.79938	3.58636	3.63791	3.10445	2.93585	3.9306	2.38138	3.33291	4.40235	4.30046	3.42535	3.93778	3.78327	3.97063	4.43326	2.85714
ENSG00000136546	5.62279	8.2052	7.2003	5.66418	6.74916	7.11084	7.89512	5.20279	6.89184	8.12341	8.34177	6.46071	8.62842	7.61082	8.29119	6.715	7.43312	6.41437	7.94262
ENSG00000138356	9.53713	8.46345	8.9482	7.97179	9.47642	9.64648	9.87603	8.9825	8.9378	9.1073	8.91106	10.3398	10.4081	10.0023	9.52773	10.3898	10.4093	9.93341	9.5736
ENSG00000163464	7.16459	7.19482	7.21304	5.90015	7.1273	5.98673	6.29423	7.59966	7.30064	6.83821	6.20721	6.80238	6.83896	6.06369	6.01918	6.57933	5.89336	6.30024	4.90549
ENSG00000172318	1.31203	3.16145	2.549	1.72307	1.44702	2.25649	3.16816	1.34914	1.46589	1.4566	1.9221	1.2824	2.75144	3.06558	3.32228	2.23656	2.50473	2.05195	2.49732
ENSG00000246575	5.67277	5.00005	7.0357	7.31192	5.796	7.27949	6.76438	5.67803	5.30706	4.557	5.86698	6.6498	6.68642	7.04582	5.92535	5.26994	6.94919	6.58933	6.11071
ENSG00000042493	12.9303	14.4224	12.2648	12.1813	13.5504	12.5202	12.9248	13.2913	14.5962	14.4126	12.9821	12.428	12.2752	12.4445	12.7816	13.3015	12.4321	12.1353	12.4844
ENSG00000168899	9.92672	9.89034	9.15091	9.21712	10.8977	9.4525	9.84813	10.328	10.9914	11.4818	9.36887	10.9723	9.94852	9.16126	9.72102	9.91937	9.37682	10.6548	9.6806
ENSG00000115523	9.63535	8.98072	7.39438	8.04537	7.73518	12.436	9.17363	8.65916	8.61785	12.4389	6.85246	9.44623	7.6834	8.70971	7.9882	7.01995	6.51518	8.62527	6.28108
ENSG00000073737	7.77849	7.5862	6.4142	7.18542	6.71542	6.96603	6.15493	8.40838	7.35316	7.59972	6.53675	7.41552	6.34834	6.3228	6.85363	8.1384	6.41795	8.07193	6.28617
ENSG00000115607	7.51373	3.41871	5.04728	6.81767	5.45724	5.62327	4.60704	4.85993	5.29023	6.98285	4.30607	7.08739	5.35	4.80428	5.02126	4.34023	4.56017	8.03891	5.66857
ENSG00000214842	2.47869	1.424	3.05841	3.10777	1.4083	2.28071	2.26926	1.32104	1.42527	1.41691	2.13057	1.2624	2.31816	2.86086	2.32204	2.0231	2.62747	1.9999	2.01568
ENSG00000144057	2.58573	2.64813	3.7803	5.24671	4.46925	4.58125	5.3843	2.44242	4.34158	2.63421	5.00308	4.32162	4.36533	4.32223	5.34144	3.61599	6.36088	3.30833	5.26041
ENSG00000185038	2.87039	4.32943	5.18549	2.24633	5.32345	3.78362	2.93011	2.09924	3.2119	2.8149	2.77287	2.37354	3.88359	3.8547	4.40904	3.94821	4.43587	2.63056	4.64672
ENSG00000289296	3.9356	2.47713	3.47423	4.17579	2.67251	3.99546	2.41096	3.53709	3.07392	2.17187	2.38802	3.38169	3.54199	3.35536	3.28146	3.28883	3.8585	4.0098	2.99301
ENSG00000230838	1.74806	2.61651	1.09808	1.55902	1.25534	2.36679	2.301	1.84296	1.63459	2.29533	1.12644	1.51126	1.76361	1.31079	1.12216	3.17082	3.86153	2.35615	2.0532
ENSG00000224568	2.75755	2.48366	2.37646	1.9438	3.30605	3.36527	2.34497	2.53916	2.8631	3.33777	1.74667	4.06935	3.92151	3.21804	2.94182	4.02821	2.64895	3.05313	1.74915
ENSG00000236213	3.6527	1.2838	1.01667	2.23338	1.2585	3.6098	2.3332	1.44656	1.28582	2.44982	1.63019	5.03069	2.55852	0.989156	1.05562	1.16293	0.996927	4.91039	1.63595
ENSG00000289191	6.07916	3.39834	3.96394	5.19294	4.47528	6.45699	4.99985	6.24341	5.23252	6.44256	3.22632	7.4682	4.66613	4.49121	4.639	4.24438	4.13818	6.6301	4.96204
ENSG00000236790	6.51613	3.91055	3.76502	5.54353	4.64286	6.58349	3.98679	5.77968	4.99692	6.53352	3.72149	6.87041	3.59022	4.18309	3.6195	3.86237	2.59889	7.15053	3.80966
ENSG00000226087	1.04879	1.17073	1.71598	1.04221	1.7393	1.67718	2.24378	1.07821	1.17187	1.75826	2.50746	1.56082	2.10479	1.78458	2.72201	1.38949	1.23604	2.27275	2.93759
ENSG00000231826	5.91489	6.36249	6.82379	6.6366	5.86263	6.66315	5.23467	6.6593	6.64805	7.98466	5.24993	5.05852	5.76944	5.276	5.8406	6.99652	6.82048	5.0267	5.44091
ENSG00000234997	3.65692	2.4798	4.72143	5.11275	4.30727	4.37367	3.28181	3.86611	4.78513	2.46747	4.16768	2.54929	4.09196	4.67595	4.18678	4.05957	4.59852	2.89874	2.64893
ENSG00000226791	2.50842	2.87831	1.42431	3.52672	3.30233	2.48679	1.48015	2.63755	1.67222	3.431	1.46526	4.77712	3.17278	2.73584	1.93803	2.47584	1.64996	4.59247	1.4683
ENSG00000230006	3.86365	3.13237	4.71662	3.99714	2.90147	3.75763	3.54625	3.19715	2.94565	2.92389	3.79968	5.21905	4.12355	3.26971	2.86916	3.67029	4.42494	4.24717	3.9061
ENSG00000228509	2.47677	1.97689	3.91488	3.36614	2.25407	3.47743	3.24301	3.70046	1.9786	1.9673	2.2088	2.77732	3.10756	3.58262	3.83538	2.34951	3.49025	3.14171	3.14573
ENSG00000233806	5.46533	4.21004	5.64253	7.39333	6.65949	6.43266	5.47508	4.87536	3.79288	4.72322	4.75046	6.24144	6.31537	5.52742	5.02524	4.39276	5.56633	6.45563	4.23489
ENSG00000235688	3.54672	4.89908	6.37345	3.04259	2.91803	4.72027	4.86639	3.4131	4.10358	2.66602	3.90751	3.80153	4.80411	4.4965	4.63785	4.03515	5.31457	4.15474	4.54676
ENSG00000235576	7.00279	4.88018	2.99893	6.91992	6.32249	6.46345	5.43828	6.90657	6.20576	6.97761	3.82829	7.89733	4.75831	4.71296	3.49968	4.57419	2.97608	6.8578	4.21384
ENSG00000231908	3.33306	3.86337	2.58403	1.84092	1.57983	2.73484	2.44296	2.1112	1.59974	2.16861	2.03813	2.18679	2.02857	1.60844	3.06284	2.81576	2.96858	1.60676	2.60784
ENSG00000289261	2.7766	1.63953	3.37264	3.00387	1.62026	1.64529	3.16777	1.97849	1.64108	1.63083	3.18044	2.11109	2.9041	2.20719	2.71316	1.54974	2.79047	2.70413	3.95206
ENSG00000235997	2.7924	2.34701	3.20167	2.98525	4.41186	3.40596	3.34202	2.90162	2.34906	2.8543	4.35877	4.85596	4.51657	4.05839	3.91619	3.82588	3.57778	4.34769	4.14102
ENSG00000231621	1.47257	0.829122	0.708433	1.45046	1.97632	1.60086	0.734659	1.4176	2.16661	2.26055	0.727584	2.14399	0.691009	0.697244	1.48236	0.771891	0.700379	2.17188	0.729026
ENSG00000228541	2.72081	4.10586	5.32375	5.41957	4.23113	2.48515	4.03802	2.32093	3.58162	3.30204	3.6576	2.18116	4.0193	3.41152	3.93135	2.9373	3.17703	2.33267	3.34196
ENSG00000289463	3.90231	2.47687	4.61262	4.88752	2.4507	4.88556	3.71347	3.33587	3.82296	3.97046	2.46932	4.32138	4.00795	3.98294	3.38739	3.34711	4.46321	3.94216	4.19392
ENSG00000128655	3.02137	4.6061	5.17985	2.86836	2.59334	4.8903	5.08489	2.99718	2.62463	3.45212	5.01456	3.0378	4.67986	4.78809	4.93244	4.28353	5.05565	3.9549	5.00482
ENSG00000116039	2.50567	3.11296	5.10438	2.47974	1.96027	3.16465	3.92794	2.07875	1.98754	2.55097	2.77126	2.27729	4.69855	2.80171	3.50003	2.56106	3.65762	3.02485	4.164
ENSG00000288065	4.17788	4.01676	5.2932	5.64634	3.49587	5.20052	4.64893	3.91637	2.72256	2.97241	3.33879	4.70081	4.08907	4.77477	4.00936	4.56645	4.85784	4.74926	3.43888
ENSG00000289685	6.38536	5.11164	7.47814	7.78434	5.55482	7.19835	6.3358	5.67215	4.5209	4.49607	5.56532	7.14427	7.02779	7.06789	5.9487	5.74476	7.1648	6.91242	6.57819
ENSG00000135968	9.00133	7.68961	9.40511	9.67126	7.89841	9.55019	8.98292	7.7051	7.25096	7.41504	8.0853	9.65169	9.38465	9.28479	8.83712	8.24827	9.21532	9.67115	8.51922
ENSG00000185674	2.18434	1.31858	1.02536	1.36498	2.82448	0.997988	1.43039	1.47662	1.32078	3.53715	2.47501	1.55197	2.45272	4.70797	6.80902	1.18671	2.97169	1.72692	1.0799
ENSG00000182600	6.50824	9.42777	9.60146	6.27062	7.38881	8.0911	9.16519	6.03119	6.50172	9.63544	9.73943	7.80092	9.87573	8.29947	9.74405	8.76029	8.66756	8.03837	9.57106
ENSG00000188687	4.10408	4.08795	5.4284	5.28214	4.12612	5.31096	4.75806	3.95067	4.18805	4.32571	3.97124	4.69745	4.90036	5.09018	4.77861	3.99617	5.19469	4.96152	4.45214
ENSG00000233143	5.31796	3.01349	4.47361	4.1713	3.65912	6.4484	5.08403	3.09848	4.58232	3.92098	4.10627	3.79078	5.25793	4.58452	3.52652	3.67501	4.65683	4.29583	4.44871
ENSG00000178562	8.00634	5.29595	4.91403	5.81987	6.09445	7.71671	5.82278	7.0149	5.59151	6.56397	4.61758	8.0946	5.81248	6.18717	5.48359	6.93961	5.88366	8.83123	5.66745
ENSG00000259916	1.71856	1.67987	4.28196	1.43302	1.65417	4.68071	3.60411	1.50544	1.68193	2.02719	2.56096	1.39813	2.46703	4.77717	4.02348	2.65065	4.03459	2.49914	1.96333
ENSG00000064012	9.93154	8.5377	9.29301	9.54619	8.98894	9.96021	8.91007	9.80015	9.22696	9.37215	8.48378	10.6592	8.87193	8.63431	8.35047	8.35119	8.12001	10.2444	8.66515
ENSG00000121966	10.1412	8.20764	7.83539	8.81309	8.97179	8.71536	8.39357	9.7247	8.87485	10.2205	8.10041	10.6943	7.99371	7.68016	8.15534	8.54574	7.41336	10.3218	7.76331
ENSG00000225107	0.956513	3.89961	2.46782	1.75116	2.58804	0.920172	0.975507	0.995504	2.37671	1.10559	2.05399	1.814	1.147	2.52416	1.92094	2.48334	0.923179	1.16171	1.24569
ENSG00000115290	4.68662	5.47798	7.38931	3.65906	3.39412	6.16302	6.97486	3.20924	3.42993	4.23592	6.4979	4.91713	7.51791	6.43253	6.96234	5.02767	6.55811	6.12083	7.51496
ENSG00000163599	9.3606	4.71931	3.77795	5.12348	4.80021	7.40248	6.18424	7.54939	5.56134	6.58945	3.09883	7.10551	4.58241	5.42314	4.0268	5.40773	3.81884	7.40698	4.38082
ENSG00000170264	5.14066	3.95364	6.77398	6.16286	4.16205	6.43969	4.67561	4.87576	4.42879	3.59422	6.12788	6.09198	6.10792	6.35594	5.70018	4.97645	6.19426	5.77737	5.51142
ENSG00000286360	2.1603	1.61842	3.56394	3.04826	2.66333	2.98844	2.62712	1.95035	1.61982	1.61062	2.5045	2.29002	2.68106	2.65493	2.49093	1.80677	3.00048	2.35658	1.47868
ENSG00000136688	10.555	9.96867	9.05287	7.07906	7.25951	9.25511	7.8846	9.22268	7.81767	8.67938	7.27498	9.50438	7.94759	7.97375	7.41822	9.68368	8.23048	8.88446	8.20993
ENSG00000136696	6.78094	7.45968	5.43112	5.74345	5.8563	6.04789	5.28577	5.1032	6.16783	6.64667	7.22331	6.52083	5.65182	5.50511	5.10406	7.5787	6.0187	6.04409	5.74505
ENSG00000136689	12.4568	12.6419	11.2202	12.1627	12.902	11.3393	11.2678	12.4013	12.969	12.8357	11.9585	10.5266	10.7615	11.467	11.5542	12.0264	11.0972	10.5202	11.2039
ENSG00000134121	9.03063	8.80564	9.39214	10.2735	8.71693	10.0886	10.2998	10.7895	8.3807	8.11225	9.81896	9.2847	9.71287	10.3256	9.7394	9.27025	10.172	10.5094	10.1573
ENSG00000228242	5.30839	4.45512	7.06593	6.74296	5.37955	7.18482	5.95608	4.54382	4.85504	4.22256	4.32044	5.28467	6.08418	6.05609	5.52654	4.7277	6.11807	5.96438	4.75065
ENSG00000157103	5.39623	5.20402	5.44439	8.85829	6.31201	6.29256	5.3873	7.35109	4.83556	6.04018	5.49859	4.65671	5.77025	6.23214	5.81879	4.89636	5.81928	5.72375	5.13503
ENSG00000131379	1.65197	1.57577	2.81399	2.22173	3.16669	3.35131	3.02094	2.46805	1.57717	1.56794	1.66484	2.25889	2.11186	2.02855	3.30284	2.4529	2.70796	2.02585	2.15443
ENSG00000224318	0.71602	0.822149	0.702468	0.710275	2.42893	1.48986	1.36591	0.741689	1.4583	2.25228	2.34299	0.919291	1.45803	1.23917	1.81133	1.06448	1.60224	0.690717	0.722878
ENSG00000224822	1.44419	2.45628	2.64963	2.37075	2.40811	1.7003	2.08279	1.49962	1.34731	1.33953	1.22711	1.83564	2.64857	1.6962	2.55701	2.79707	1.19576	2.02347	2.1671
ENSG00000129810	5.07436	4.33287	3.56087	4.95743	3.49304	4.05476	3.77116	5.32837	2.73275	4.3044	4.35712	4.90398	4.38772	3.62206	3.77986	4.27192	4.34109	4.62493	4.16663
ENSG00000281100	3.56407	1.9406	2.70003	1.96312	1.91967	3.70171	2.91832	3.84738	2.70147	2.84703	2.46893	3.72322	3.02656	3.62826	2.32233	2.10586	2.74352	3.91463	2.97247
ENSG00000163508	5.35705	3.03207	4.01605	4.65032	4.50468	6.43222	3.81979	5.74334	3.84571	6.35684	4.35365	8.91803	5.07676	4.86233	3.4795	4.3302	4.22159	7.87499	4.58653
ENSG00000286962	3.5858	3.20731	1.43972	4.50927	2.91705	2.45627	2.13744	2.89838	1.66225	1.65061	1.47593	3.32657	1.40623	1.98845	2.37431	3.46076	2.71556	3.41081	1.73567
ENSG00000157152	5.09456	6.36669	7.80835	4.78455	7.16282	6.87456	7.17058	4.99635	7.00775	6.43562	7.36907	4.7054	6.90334	6.16441	7.18144	6.32667	7.03247	5.88562	7.2305
ENSG00000144596	8.43252	7.05932	7.32176	7.78706	7.19231	8.92394	7.71661	8.28797	6.99894	6.48163	6.78958	7.81318	7.78971	8.3661	8.00239	8.06577	9.23987	8.78953	8.32718
ENSG00000157087	4.21873	4.04599	5.5702	4.95897	5.27993	3.9626	5.64438	8.13184	4.27427	4.90578	6.68594	4.32842	5.80109	5.05354	5.61907	3.9949	4.9901	4.20791	5.40897
ENSG00000228168	7.64315	4.15466	2.60503	3.74269	3.18322	5.73886	5.08573	7.30897	4.96414	4.22815	4.14117	6.60688	4.81163	4.88391	4.37754	3.86971	3.18895	7.7331	4.3105
ENSG00000187094	3.71345	2.01356	1.45967	1.47893	2.76789	1.21613	3.22525	1.94578	1.40491	1.39564	2.53279	1.91011	1.86622	2.00815	2.73631	2.03007	1.77295	1.75877	2.82478
ENSG00000170011	5.15043	7.01544	6.73078	5.30811	5.28865	6.34115	6.69281	4.15654	5.13371	5.66364	6.56514	6.53838	7.65002	6.38926	6.89646	5.97415	6.77	6.2474	6.92333
ENSG00000196277	1.06148	2.05158	1.04311	1.65785	1.18665	2.69924	2.00281	1.09603	1.20403	1.19548	1.52817	2.66898	1.56488	1.83895	3.62545	2.49808	2.29916	1.83594	1.70361
ENSG00000287415	1.67635	2.63853	1.91129	2.25464	1.38548	2.58559	2.51105	2.06054	1.40183	1.39377	1.27692	2.18514	2.54247	1.97718	1.83891	1.33063	2.08955	3.06076	2.81522
ENSG00000234287	5.15236	7.27577	5.90014	4.6124	6.31193	5.14008	5.84288	5.23076	6.61778	7.03481	5.82393	5.16184	5.3095	5.33723	5.69272	6.22908	5.03338	5.73378	5.50187
ENSG00000287059	4.9181	6.27708	6.68775	4.30487	4.9604	5.36268	5.89705	4.17321	4.48675	4.15659	4.559	4.91692	5.35369	5.82843	6.07375	5.89452	5.9061	5.76809	5.78767
ENSG00000272529	3.32859	1.34632	2.47799	1.42546	1.93421	3.33404	2.25261	1.90424	1.34775	1.33829	1.45353	3.44499	1.54062	1.85048	2.77455	1.26318	1.7281	2.91676	1.19982
ENSG00000168032	6.86021	8.50396	7.60411	6.76034	8.12609	6.91054	7.5697	5.95525	7.13079	6.86262	7.59434	6.08618	7.39214	7.31782	8.20358	7.45444	7.41231	6.32821	7.76831
ENSG00000163810	3.38788	3.2242	3.76301	1.92851	3.68033	2.52416	3.41177	1.76588	1.90254	2.44103	3.26169	2.93019	2.86988	3.23427	3.58337	2.45765	2.43347	1.87752	3.01135
ENSG00000268279	4.63763	2.77913	5.36324	5.07684	3.67998	5.37416	4.3429	4.19261	2.78147	2.76601	3.96574	4.40617	5.19688	5.08551	4.0028	4.15639	5.4733	4.87169	4.56197
ENSG00000175928	5.56221	5.18905	6.85538	4.60401	5.53683	5.6245	6.96063	4.344	5.39843	6.03476	7.02411	6.26736	7.03507	6.19694	6.15579	6.58753	6.89032	5.70082	6.72249
ENSG00000183960	4.65872	2.61297	6.01547	4.89587	3.55914	4.32018	3.71255	2.98964	2.61532	3.10045	3.96876	4.60973	4.98433	4.64601	5.09298	3.47449	5.36045	3.77256	3.6807
ENSG00000198590	5.4	3.78207	7.22321	5.9732	4.60973	6.49389	6.35542	4.70225	3.37578	4.56468	4.39102	5.34382	5.75053	6.09749	6.11313	5.7141	6.03275	5.57109	5.25407
ENSG00000236411	1.27203	1.40394	2.76227	2.69656	1.3886	2.53639	2.24868	1.30367	1.40517	2.49444	1.50878	1.62032	2.7545	2.58814	2.30142	2.00266	2.98341	1.74714	2.11628
ENSG00000168334	3.14427	2.72844	1.49513	1.2472	2.50996	3.4644	3.47695	4.65322	1.47092	3.19862	1.77859	4.09569	1.19336	1.46031	1.2646	2.14446	1.47013	2.10945	1.27356
ENSG00000055955	2.71438	2.08537	3.74445	2.26705	1.46965	2.76357	2.2384	1.37035	1.48877	1.47935	1.34064	2.72497	2.14751	2.81022	2.07226	2.09918	3.10655	2.90608	1.34274
ENSG00000265992	3.01455	2.61472	5.64038	2.352	4.34762	4.17879	4.23193	3.2476	5.30503	3.70406	3.84954	4.1662	3.62557	4.0647	4.57693	4.36844	4.433	5.03975	4.71509
ENSG00000284669	3.8886	2.9251	4.30073	3.88843	2.46034	4.40013	2.42303	3.83366	2.19718	2.18472	3.00498	3.6356	4.04964	3.4756	3.30322	3.55483	2.86954	3.14464	3.32703
ENSG00000240708	1.87369	1.60798	3.38048	1.40374	3.46763	1.6016	2.4979	1.46263	1.60972	3.71344	4.26702	1.37573	2.5468	3.34315	3.25694	2.89062	2.93981	1.36624	2.35374
ENSG00000144619	3.68292	4.92951	4.84466	4.87157	5.4415	5.05404	5.61029	3.80494	4.2809	5.22782	5.65292	4.55755	5.31434	6.73284	6.46682	5.13959	6.42074	4.12531	4.4184
ENSG00000179934	6.51721	2.59339	2.24885	2.97254	3.8288	5.24261	4.25176	6.51489	4.55888	4.69606	3.95221	6.0261	3.90715	4.56342	2.52473	3.37138	2.60977	6.7979	3.15975
ENSG00000206538	8.76172	8.73268	8.97747	8.09248	8.45993	9.53122	9.48275	7.77728	7.8477	8.5518	8.85443	10.1165	9.72804	9.23125	8.97516	9.55464	9.65976	9.5874	8.93078
ENSG00000088538	7.48824	7.21852	7.59499	7.10464	6.02505	7.50107	6.54104	5.88021	5.9736	5.83652	6.69234	6.22934	6.45095	7.4423	6.08645	6.8436	7.27987	6.78934	6.8029
ENSG00000163376	6.96106	5.47068	4.22431	6.68332	4.96297	6.37734	5.30149	7.44524	4.75364	5.47974	5.6956	7.11555	5.68041	5.66078	4.62779	5.63784	5.49986	6.96318	5.33996
ENSG00000272710	0.703693	1.97833	0.691106	0.698354	1.13158	1.45996	1.48211	1.20637	2.23927	1.80311	2.17836	0.684765	1.31818	0.680827	0.706068	1.6177	0.89977	0.892135	1.46132
ENSG00000286447	1.07825	1.27078	2.58097	4.09759	3.3471	3.99646	2.13451	2.54739	2.84491	1.26121	1.08863	1.03857	1.01784	2.43681	1.08314	3.02428	1.03631	1.02884	1.61398
ENSG00000241158	2.17038	1.95288	2.27573	2.30645	1.93028	4.22856	3.95714	1.80302	3.68414	2.70588	2.82167	2.10002	3.55626	3.09692	3.92526	3.70559	3.27946	2.96867	3.64884
ENSG00000269028	5.84634	8.24073	7.20369	6.1004	7.33345	5.74405	6.14893	6.39523	7.45375	7.92919	7.63988	5.65564	6.75761	6.28766	6.82106	7.94906	6.48233	6.24078	7.11574
ENSG00000044524	6.06988	6.67411	6.15485	4.90493	5.13296	6.62799	6.65282	5.42475	5.46418	5.71815	5.331	6.65302	7.15911	7.0081	7.50935	6.93994	7.12631	6.90268	6.74241
ENSG00000255423	4.28047	2.43025	4.67426	5.02475	2.68517	4.80412	3.49525	3.64064	2.72409	3.67331	2.60026	4.23034	4.23734	4.66849	2.87501	3.32334	4.74881	4.66327	2.75958
ENSG00000163617	6.9214	4.41277	7.87891	8.0336	6.1404	7.92259	7.41809	6.18715	6.46571	6.11806	7.08675	7.362	7.86287	7.74171	7.61978	6.36701	7.3226	7.7213	7.17995
ENSG00000144810	6.57666	6.95369	7.56549	4.77112	6.4301	7.71347	8.32193	5.85716	6.20387	6.44304	7.53504	6.69659	7.64748	8.21092	8.27068	9.10417	9.62542	7.83458	7.74913
ENSG00000163815	7.69208	9.01358	8.36365	7.3638	9.50527	8.3382	9.25467	7.92881	9.10168	9.57555	8.63588	8.43191	9.84931	9.59227	9.57612	9.28466	9.08548	8.98854	9.41686
ENSG00000176040	1.63366	1.79485	3.32861	3.14267	2.67397	3.45215	2.58983	3.14242	2.55422	2.97277	3.09455	1.60272	2.39067	2.73615	3.38595	2.50473	2.43445	2.08993	2.56474
ENSG00000242759	2.17492	2.09974	2.25382	2.84282	1.76316	2.42338	2.59054	1.6552	2.10217	1.77376	3.10204	2.52943	3.18358	3.13434	3.02369	3.12938	3.92274	2.92325	3.50965
ENSG00000154165	6.3191	2.73045	2.8984	3.67029	2.69273	4.72841	3.99673	9.09961	5.20337	3.00072	2.63727	7.61189	5.03916	5.23177	3.86724	3.72283	2.52556	8.00387	4.24424
ENSG00000279277	4.62028	2.50829	3.94618	5.21176	3.46571	4.98416	4.27634	4.60075	2.51051	2.49579	2.81903	4.94621	4.2906	4.36366	3.86289	3.2691	3.42801	4.82392	3.59309
ENSG00000271856	5.11115	2.68977	2.73312	6.04405	4.89497	5.18885	3.64646	6.52618	4.32491	5.10152	2.81146	6.30869	3.59583	3.17132	2.79973	5.21316	2.6995	6.42171	3.53092
ENSG00000244699	1.43599	1.60898	3.00236	2.38345	3.73398	2.19285	2.3555	2.28156	3.22595	2.40181	2.93543	1.40191	2.78249	2.07131	3.77824	1.51719	1.39998	2.28814	3.23258
ENSG00000010327	10.7843	9.29557	9.48397	10.6453	10.612	10.5567	9.8586	9.82739	9.59784	10.6713	8.64793	11.8094	10.8893	10.3867	9.88279	10.3249	10.4112	11.4944	9.30388
ENSG00000121594	5.74816	3.02969	2.35049	4.77854	2.77307	5.41536	4.22044	5.60588	2.24396	5.1675	2.22598	4.94897	2.56777	3.02158	1.96966	3.0967	1.90193	4.32388	3.00373
ENSG00000243081	1.94837	1.35983	2.59115	1.20853	1.34339	2.40146	2.23715	1.51486	2.18125	1.3524	3.03257	1.18852	2.49021	2.32193	2.74554	1.56993	2.54494	1.18178	3.36961
ENSG00000206530	6.89935	5.63821	8.37657	7.46317	5.81682	7.57832	7.18835	5.60066	5.04668	4.9372	6.06087	6.63159	7.75735	7.95728	7.49555	5.97083	7.83155	7.39526	7.28182
ENSG00000183813	8.86087	5.78501	4.31195	8.6054	8.25439	6.96381	5.86866	8.37841	7.19385	9.43251	6.54523	8.7101	6.56566	6.766	5.51243	6.65637	5.47346	9.12143	5.11696
ENSG00000144834	3.17245	3.25602	1.60928	2.89663	2.98379	1.58064	1.89709	4.47784	1.58655	3.98011	2.73531	1.78161	1.74386	2.18568	2.5367	2.02241	2.31062	2.18243	1.40497
ENSG00000261786	3.27734	1.85055	3.69894	4.02109	1.82892	4.26276	3.23342	2.61619	1.85229	1.84078	2.26222	3.15169	2.78478	2.66871	2.39043	1.74962	3.46275	3.12056	2.91908
ENSG00000272610	3.42917	3.74257	4.3079	3.71244	2.35351	3.43056	3.44623	3.00389	3.74751	2.60585	2.45509	2.05577	3.29026	3.46661	3.20448	2.2381	3.13167	2.46001	3.00164
ENSG00000285943	2.03208	1.94496	3.27761	2.53356	1.91743	2.9771	2.43646	1.53462	2.19217	1.62892	1.72143	2.94891	2.97557	2.58403	2.4875	1.81809	2.28448	3.16879	2.59493
ENSG00000186265	5.4606	2.78712	3.77464	4.19761	4.46385	4.2405	4.16856	5.20343	3.9092	6.12062	4.27142	7.19303	4.73723	3.03566	3.65989	3.91844	3.05116	6.97403	4.78784
ENSG00000172139	4.17902	2.91099	5.55886	5.67948	4.55151	5.50297	4.77837	3.76684	3.84044	3.93047	3.74028	3.79216	5.08652	5.70692	4.62009	4.77731	5.3808	3.97234	5.21361
ENSG00000114638	4.73845	4.71398	4.51617	2.69504	5.53687	2.74621	2.41642	2.21534	2.41916	3.80677	4.21599	2.47984	4.38327	2.95971	4.11696	5.24133	4.13479	3.60121	5.90165
ENSG00000163519	7.42927	5.09664	4.2212	7.2206	6.49055	7.83534	5.94771	5.75669	4.6537	5.59071	5.09332	8.54534	4.99573	5.65797	4.64526	5.70968	4.5908	8.99444	5.60855
ENSG00000177494	9.73618	7.33259	5.19919	5.94037	5.935	8.56985	7.15899	8.12716	8.52158	9.4446	6.83008	7.99364	7.16984	7.17715	6.95864	7.91797	7.57842	7.99918	7.36556
ENSG00000228252	3.07789	1.86076	2.35048	2.38843	1.83216	3.38525	1.9998	1.67231	1.53318	1.52401	1.38979	2.31686	2.68063	2.6584	2.51751	2.1288	3.03596	3.27667	1.39181
ENSG00000170819	3.65852	4.03298	2.10927	3.03663	5.07696	2.2538	3.13472	4.0522	4.10696	5.19537	3.46749	3.61973	2.71693	3.08581	3.08175	3.22675	1.86979	3.2164	2.53145
ENSG00000158186	8.76066	9.02063	9.64474	8.15222	8.98881	9.7741	10.006	8.7396	8.56697	9.70183	10.2057	9.41925	10.1196	9.7245	10.2103	9.37411	9.64189	9.51306	10.2332
ENSG00000198643	4.01735	4.73608	5.79022	2.59165	4.09445	3.75942	5.31738	3.06072	5.84841	5.30458	5.55757	3.3381	5.74103	4.14407	4.51796	5.02077	4.03402	4.00913	6.05909
ENSG00000172888	8.9548	8.0298	9.42847	9.82641	8.15416	9.41402	8.85729	8.80417	7.77626	8.40341	8.88027	9.47238	9.544	9.58478	9.08673	8.43496	9.44321	9.48855	8.86253
ENSG00000163421	1.94151	1.89772	4.15042	2.60026	2.77673	2.90917	2.15519	3.76874	1.89927	2.80303	2.84167	3.90779	3.85816	3.13578	2.53173	1.81029	2.31195	2.68097	3.52683
ENSG00000163430	12.7195	11.8403	11.6195	11.6934	13.1467	12.3538	12.6346	11.961	12.3258	12.547	11.9789	13.2565	13.2137	13.1184	12.9953	13.4078	13.1978	12.9694	12.429
ENSG00000244124	4.43702	2.71935	5.04358	4.99327	3.74883	5.46764	4.41348	4.41953	2.99067	2.70656	4.02475	4.083	5.27979	4.57318	3.84433	4.10855	5.14114	4.70462	3.80858
ENSG00000240891	7.09731	5.13046	5.22059	5.83241	4.65744	7.91137	6.00737	7.52227	3.65663	6.04427	5.53061	7.59347	5.98093	5.89755	4.5763	5.8625	5.01087	7.20815	5.62086
ENSG00000261488	5.23333	4.40313	7.08169	7.26354	5.24258	6.08744	5.78889	5.09877	5.52812	5.17999	5.59816	4.81266	6.29262	6.84837	6.29977	5.5193	6.50716	5.32228	6.34186
ENSG00000152977	5.16287	4.74509	4.79215	5.02006	6.76653	6.2403	6.47113	3.33036	3.36159	6.18971	6.07841	6.60315	6.77108	3.69988	3.08706	6.01498	6.20847	6.53717	5.97031
ENSG00000198829	7.81141	6.37386	5.50541	6.89948	6.52982	7.7571	6.90437	7.7588	6.71459	6.11371	5.79861	7.52379	6.64676	6.79725	6.10916	6.73393	6.06545	8.14046	6.8941
ENSG00000280399	5.80605	4.5796	6.82213	5.65052	5.29328	6.27632	5.8974	4.0289	3.93442	3.34978	5.36421	5.07292	6.06477	6.16626	5.3232	5.27391	6.20024	5.03699	5.88339
ENSG00000250608	3.43883	3.01679	4.51986	3.81565	2.27033	4.42427	4.19917	3.18919	2.8262	2.28384	2.7708	4.18512	3.90341	4.12686	2.98026	2.95311	3.93635	4.32233	3.09696
ENSG00000066405	1.78602	1.96142	3.42952	3.749	3.40246	3.4079	3.27798	2.4204	2.87612	2.25268	2.96699	2.25228	3.47433	3.47907	3.53001	2.50479	2.74939	3.11564	2.48598
ENSG00000173193	11.1557	9.23568	9.61781	11.1573	9.54745	12.0399	10.8591	12.2802	9.93497	10.4794	9.44622	12.097	10.7942	10.7921	10.0868	9.71761	9.81656	12.2823	10.3618
ENSG00000158163	7.46097	6.96155	8.95743	8.73476	7.13003	8.69292	8.56666	7.10688	7.35047	6.85883	7.83572	7.16005	8.65071	8.93457	8.77797	7.20747	8.27693	7.76283	7.97337
ENSG00000159685	8.46318	10.5518	8.93953	8.58159	10.148	8.47386	9.20655	8.70667	10.1656	10.1209	9.5527	8.33869	8.71049	8.54593	9.27108	9.50913	9.02961	8.28522	9.31377
ENSG00000114771	8.42904	9.721	7.02125	8.98728	8.33423	7.39979	7.32249	6.43375	8.51181	6.13511	6.61242	8.12484	7.19486	7.90068	8.18324	8.99481	7.45113	5.66978	6.84593
ENSG00000114790	8.38373	8.35992	9.50346	9.50639	8.43609	9.17111	9.08285	8.28811	7.98446	7.86032	9.3467	7.75725	9.06833	9.60586	9.15439	8.57535	9.21309	8.07425	9.07351
ENSG00000175093	2.89322	4.05529	1.69205	1.70846	3.37075	1.88912	1.74632	2.03489	3.06842	3.04007	3.83296	2.48909	3.42308	4.41165	4.44012	4.15345	3.44337	2.66617	2.17931
ENSG00000114115	10.0429	10.0789	8.55647	8.22178	9.86418	8.07599	8.59757	8.2016	10.0315	9.26613	9.5054	8.05779	8.4213	8.59572	8.9181	9.60339	8.91799	8.0076	9.1937
ENSG00000121871	0.942031	1.05878	1.61894	0.935724	1.04531	1.12957	2.14993	1.61964	1.05987	1.05269	1.92587	0.91965	2.08243	1.68859	2.86154	1.99487	1.45853	2.60118	2.20645
ENSG00000152952	8.58768	7.96663	8.75305	8.00074	7.46781	8.85833	8.7151	8.05339	6.50675	7.15216	8.12826	8.15942	8.73554	8.75189	8.70766	7.96515	8.87765	8.21874	8.74307
ENSG00000242908	0.740158	1.99027	1.40449	1.99259	2.39215	1.36727	0.751314	0.763217	0.837375	1.43117	1.59635	0.72196	1.4478	0.71818	1.32717	1.47796	1.37453	1.36029	0.746303
ENSG00000181449	7.34614	5.48218	4.63694	5.62867	4.31168	4.56881	4.12274	5.48776	5.8574	5.71632	4.91919	4.15459	4.48456	5.31742	5.60284	5.51728	4.40635	4.34233	4.70322
ENSG00000078081	10.6511	8.72777	7.23443	9.8986	9.21943	10.0154	10.2446	11.5107	10.6072	10.7682	9.01598	8.99289	8.23394	9.28967	8.7158	9.13518	7.98767	10.2581	9.55937
ENSG00000243368	2.04286	2.37796	3.67107	3.98234	1.78682	3.60202	3.34847	1.92344	1.80871	1.79793	2.35799	2.1228	2.92323	2.96095	2.7623	2.66893	3.44295	2.76694	2.86714
ENSG00000174948	2.21897	1.12116	1.53906	2.26454	1.10755	2.29995	1.01752	2.16672	2.52684	1.11501	1.24882	0.981605	1.60285	0.976972	1.00668	2.37125	1.94619	1.73639	2.58837
ENSG00000170893	2.73145	4.31382	2.54268	5.24508	6.07079	2.2317	3.17159	1.86474	1.76219	3.26843	3.20362	2.61192	3.54317	2.58628	1.49879	1.62116	1.4319	1.89259	2.77052
ENSG00000237787	1.26033	2.77764	1.00373	1.73365	1.72591	0.991876	1.03477	1.05054	1.14742	1.95812	2.73919	1.79134	2.16997	2.39589	2.00004	1.78566	2.75975	0.989666	1.47425
ENSG00000158258	6.36797	8.13671	7.67193	6.13245	7.30511	8.30657	8.20001	6.16769	6.83517	7.16609	7.34377	7.64314	8.28114	7.97396	8.10334	8.28814	8.62338	7.31131	7.76266
ENSG00000136514	8.19905	7.083	5.04981	7.57835	7.74299	8.13238	7.88919	9.33162	8.74363	8.87038	6.53423	8.3314	7.15328	7.48587	6.64682	7.38222	6.58735	8.3072	7.92528
ENSG00000285938	3.90064	2.40264	6.07	5.05514	3.93602	5.02196	2.90296	3.09071	2.40499	2.68583	3.37902	4.05141	4.40844	4.75034	2.37501	3.98234	3.80343	4.15007	3.53809
ENSG00000224769	3.07599	2.41544	4.04264	3.22952	3.73619	4.17228	4.28988	2.46785	2.41764	2.40308	3.10289	4.33673	4.9559	4.06899	4.67819	3.89989	5.34905	4.6962	3.87742
ENSG00000113924	1.84551	1.8111	2.64053	3.51997	2.11775	3.30795	2.26951	1.64874	1.81304	3.21194	4.63605	2.85489	3.25715	1.95692	4.9119	2.41653	3.53699	2.66607	2.84436
ENSG00000172578	8.10251	5.51646	5.70207	7.645	6.86221	7.76748	6.37157	8.49274	5.41511	7.60913	4.86831	8.95325	6.71105	6.30178	5.38038	6.52523	5.66634	8.78737	5.43521
ENSG00000174912	1.5408	1.45336	3.44278	2.97193	2.00523	2.65422	2.40423	1.3452	1.45468	1.44593	1.74401	1.94014	2.48993	2.8549	2.4467	1.65455	2.66557	2.52143	1.7483
ENSG00000163638	7.0246	6.53986	6.50389	6.37027	6.44985	6.92026	7.09562	6.25024	6.94301	7.52952	7.38141	7.32705	7.21413	7.50663	7.73102	7.34656	7.80331	6.4991	6.80465
ENSG00000235897	2.84611	1.34043	2.90534	2.11632	1.32529	2.60199	1.96395	2.35743	2.31723	1.33359	1.45057	1.56438	1.67317	1.38352	1.78969	1.94851	2.81102	2.59095	1.21806
ENSG00000145113	3.39766	2.1034	5.42096	3.08136	2.8333	4.67421	4.40081	3.48286	3.76551	2.09164	3.05835	2.62586	3.71343	3.55446	3.41308	2.25545	3.20234	2.35353	2.48875
ENSG00000273308	1.04711	2.58603	2.69075	3.03623	1.1584	2.3593	1.9504	1.07755	1.78501	1.16634	1.29682	1.56619	2.03913	1.6792	1.05014	1.96438	2.08698	1.78965	1.05524
ENSG00000286086	2.00593	4.14186	4.02933	2.32563	2.25893	2.85223	3.19685	3.19493	1.97842	1.96649	3.00933	2.86931	3.2788	3.53416	4.40905	2.82185	3.43123	2.67985	2.63495
ENSG00000240541	2.32384	4.10948	4.15512	1.94984	2.86074	2.92143	3.98604	1.78198	1.9437	1.93095	3.70782	1.68749	3.011	2.35469	4.59483	3.24109	3.60763	2.75543	3.62749
ENSG00000242086	8.28391	6.95887	9.36197	8.75514	7.2633	8.47755	7.74636	7.5745	7.03875	7.07431	7.66192	8.81144	9.249	9.09295	8.48695	8.14836	9.2033	9.0723	8.3013
ENSG00000163728	8.878	7.58654	9.10587	9.58285	7.66792	9.26854	8.63712	7.82785	7.17275	7.15674	7.75047	9.22786	9.29002	9.11638	8.48231	7.99145	9.01542	9.43199	8.76469
ENSG00000127252	5.9995	7.17163	4.9989	5.4152	6.49837	4.74693	5.4297	3.70939	7.02191	5.66485	6.85315	4.35646	5.83335	5.9173	6.40975	7.03413	6.27135	4.37672	6.46026
ENSG00000283175	5.24981	4.28912	3.50613	3.86829	3.51116	4.29336	4.08435	3.63554	3.22636	3.20378	3.25127	5.66622	4.94497	4.46308	4.16618	4.8077	4.73087	5.85649	4.59757
ENSG00000273375	2.12204	2.65712	3.30816	1.95342	2.99517	2.86885	3.29004	1.85316	1.73062	1.72115	2.59406	2.8868	2.41917	2.7422	2.26344	1.64712	3.13104	2.73847	3.1551
ENSG00000213519	1.34691	2.99624	3.34854	2.68684	1.4823	2.65069	2.85443	1.38412	1.50124	1.49191	1.78849	2.29825	3.38461	2.51236	1.35062	1.92269	2.19932	2.50864	2.68388
ENSG00000181092	4.94605	9.00413	9.78515	4.6757	5.96684	10.4744	9.65706	4.40078	4.57334	6.10574	6.90643	4.55699	6.58712	9.68197	9.32123	9.14062	9.08154	7.46223	7.69378
ENSG00000230266	2.57513	1.07026	0.937085	1.66056	1.05664	1.70504	1.21741	2.3925	1.07136	2.34571	1.20233	2.8432	1.56213	1.45861	0.954989	1.00703	1.71333	2.19215	1.70903
ENSG00000153283	10.2865	7.33203	6.14331	8.76535	8.7996	10.0016	8.38399	9.92606	8.46072	9.71798	6.48004	10.2692	7.10359	7.55867	7.20889	7.16536	6.21463	10.5662	7.8753
ENSG00000222345	1.4791	1.38426	2.48572	2.80493	1.37042	2.79213	2.30762	1.72698	1.38538	1.37799	1.49035	2.15588	2.50816	2.59748	1.94654	1.96874	2.61538	2.21332	1.49332
ENSG00000223117	2.22944	1.16915	2.36312	1.94384	1.15626	2.61425	1.91433	1.69911	1.17019	1.16332	1.06433	1.87955	1.51305	1.86066	1.75709	2.37909	2.25731	1.39262	1.0658
ENSG00000207650	3.20372	2.46501	4.31963	3.88024	2.13729	3.79526	2.69086	3.6104	2.16317	2.15042	2.36956	3.74404	3.93292	4.32527	3.41713	2.84382	4.21315	4.03029	2.99315
ENSG00000163751	8.61034	7.7807	6.74217	7.62803	9.67702	8.20281	8.0459	8.37023	8.45785	8.3813	7.25009	9.37444	9.67834	9.05291	9.17114	9.61393	8.53914	8.88734	7.20975
ENSG00000134070	8.10965	7.7091	6.84567	8.27605	7.89123	8.36118	7.13797	8.93552	8.68005	8.72167	7.38659	7.85895	7.3739	7.2203	7.04698	7.53091	6.97251	7.777	7.31718
ENSG00000157017	3.7266	3.34513	4.78086	4.38012	5.03495	4.19458	4.65098	3.93093	3.9705	4.19133	3.62616	4.80896	5.00944	3.31967	4.10107	3.60336	3.65926	4.56325	3.39951
ENSG00000239653	5.38613	3.66246	5.64742	4.58573	4.64106	6.16077	5.27368	4.32294	4.16659	3.03326	4.34943	5.24873	5.06625	5.35151	5.20389	4.21251	5.15612	5.67584	4.10527
ENSG00000181847	10.1049	6.31329	4.55369	6.26377	5.99942	8.54807	7.44828	8.35852	6.16121	7.97142	4.64128	8.41058	5.46816	6.59259	6.19293	6.4161	4.81792	8.74104	5.71809
ENSG00000168329	7.28183	6.47765	6.90244	7.72302	8.0536	7.53575	7.18297	8.05914	8.41663	8.20875	6.88052	8.2511	7.55038	6.8857	7.08477	7.7807	6.82858	8.36717	7.50735
ENSG00000144908	4.16393	7.0417	7.44465	4.28193	6.48311	6.76325	6.64765	3.58552	5.32204	6.52488	7.17595	4.74695	6.90863	6.60627	7.11761	6.30635	6.17798	5.38526	7.31066
ENSG00000163660	11.5712	9.73084	11.6607	11.6087	9.35393	11.8169	11.1806	10.5752	9.46895	9.21344	10.0223	11.1189	11.1002	11.2723	10.6847	9.92232	11.2411	11.3872	11.1001
ENSG00000145107	2.26152	1.10282	0.977096	1.8969	1.08984	1.34009	1.60348	1.01796	1.10387	2.66561	1.42114	2.08327	2.22501	1.33674	2.27465	2.13326	2.00059	1.60097	0.998317
ENSG00000163380	2.16268	1.61865	2.58144	2.62217	1.60122	2.36929	2.79202	1.50453	1.62005	1.61077	3.26485	3.18725	2.99357	2.44618	3.29096	1.80725	3.05315	2.65641	2.05287
ENSG00000181458	14.5073	15.1635	13.1673	13.487	13.8446	13.9122	13.2682	14.3317	14.5524	14.3357	14.0977	13.6004	13.2705	13.1475	13.2674	14.945	13.7906	13.4777	13.4233
ENSG00000154175	9.71377	9.08689	9.32238	11.3606	10.3334	10.3077	10.2168	9.57887	9.62244	10.5037	9.85599	11.1728	11.0186	11.0239	10.4883	10.4405	10.522	10.6406	10.0365
ENSG00000283625	3.47304	2.78528	0.615094	1.4687	1.14797	1.92053	0.650806	0.66867	0.774748	0.766496	1.65592	1.53576	0.590891	1.23883	0.637318	2.31302	1.25112	0.598666	0.643204
ENSG00000008226	4.05937	2.95903	5.83299	4.34679	4.64168	5.45599	4.99646	4.15014	4.44893	3.56857	4.09131	5.058	5.27749	5.3276	4.92842	3.37142	5.23472	5.81072	4.88137
ENSG00000180376	8.03927	6.47351	8.087	8.36776	6.19547	7.87331	7.18139	6.78068	6.5497	6.55892	7.14508	8.17814	8.00548	7.75397	7.20886	6.81399	7.81371	7.95725	7.46639
ENSG00000113946	4.56613	4.9663	5.952	6.42051	4.845	5.13899	5.32893	5.13785	5.07852	3.90167	6.04411	4.71795	6.17643	5.93304	5.70607	4.8984	5.74531	4.71438	5.73731
ENSG00000168016	9.49267	8.11316	8.3126	9.68079	8.90918	9.69236	8.97323	10.5876	9.27568	9.06236	8.18765	10.5056	9.12172	9.1898	8.51023	8.51875	8.57807	10.5043	9.04536
ENSG00000174963	3.49047	4.28776	3.61993	4.03685	5.29909	5.20064	4.74148	2.40673	2.60532	3.09294	4.01421	5.2392	5.23028	2.47062	2.73588	4.6711	4.73047	5.31346	4.64796
ENSG00000114737	8.98174	8.90823	8.44172	9.85396	9.64978	9.27014	8.58931	10.153	10.4048	9.54046	8.79759	9.87637	8.33192	8.29596	8.27811	8.98273	8.36337	10.129	8.52167
ENSG00000072858	6.88583	5.61961	5.95689	6.28237	5.74339	7.14755	6.51924	7.87855	6.83862	5.78016	5.85858	8.01477	6.24796	5.83326	5.98484	5.23601	5.44671	7.83932	6.55588
ENSG00000175455	9.69492	8.46473	10.6	10.2659	8.29265	10.2752	9.62761	8.3228	7.55419	7.95568	8.69184	9.48629	10.1207	10.0554	9.85695	8.81408	10.1429	9.88369	9.52205
ENSG00000091986	12.6119	10.9736	10.8414	12.3024	13.7455	13.2151	13.4254	11.8477	12.5685	13.0305	12.6644	13.7589	13.9337	13.7552	13.5172	13.8078	13.6705	13.7063	13.0007
ENSG00000187288	4.59829	8.61585	8.8397	4.43005	6.07441	9.563	9.17986	4.35508	5.03017	5.62801	6.02123	4.51423	6.16002	8.98496	8.87424	8.82287	8.30154	7.22194	7.34611
ENSG00000183770	3.31305	3.46431	1.42194	3.44096	5.16198	1.39575	1.48854	2.57808	3.82004	5.37213	4.19855	3.38792	1.83229	2.03374	2.32048	2.36383	1.87198	1.39081	1.47447
ENSG00000206262	2.97706	2.27493	2.20565	2.99671	3.9858	1.18324	1.24686	2.13455	1.40673	3.7898	3.35437	1.62769	1.16992	2.42334	2.16817	1.62095	1.62365	1.61028	1.50691
ENSG00000157150	4.30385	7.421	6.80532	3.56184	5.96233	6.35307	6.9383	3.4045	3.44045	5.17995	5.99294	5.04448	5.2062	6.85989	6.98052	6.10823	6.11476	5.30539	4.76779
ENSG00000287319	2.21198	2.14274	2.15793	2.32904	1.78792	2.94793	3.72547	2.46356	1.8122	1.80025	1.86735	2.75505	3.43244	2.80555	3.03449	3.87046	3.02159	3.54542	4.69143
ENSG00000188313	10.4293	9.07008	9.11961	9.80188	8.9602	10.2178	10.028	11.1968	9.71752	10.1587	9.08362	10.1887	9.60656	9.63836	9.45282	9.42353	9.25113	10.2182	9.63633
ENSG00000113810	9.45841	7.21187	8.49374	9.58614	6.7646	9.48959	8.32045	8.07964	6.15883	6.21555	8.01817	9.21011	8.78227	9.03017	7.87884	8.28177	8.97327	9.23122	8.02856
ENSG00000179674	6.11747	2.25582	2.15847	5.02968	2.22323	5.47463	4.8501	6.28772	2.25843	5.08833	2.61222	2.63182	2.27844	3.12557	1.96724	4.12819	3.05935	5.19487	3.02306
ENSG00000114251	10.8663	7.99968	7.4179	8.77747	7.34562	9.06075	8.3363	9.59021	7.36302	6.79557	7.86786	9.18665	8.01395	7.94217	8.1485	9.07363	9.0675	9.19751	8.06218
ENSG00000073849	9.66588	9.71182	9.70657	10.2926	10.396	9.06411	9.54664	10.4727	11.1745	11.2383	10.5054	11.2928	10.104	9.94109	10.3392	9.86313	9.70979	11.0228	10.4105
ENSG00000174004	7.76734	6.75458	6.7242	7.43506	8.36698	7.31255	7.00936	8.00468	8.00028	9.20258	6.52327	8.78998	7.57273	7.1248	7.34132	7.54185	7.07811	8.40019	6.73828
ENSG00000174007	5.57482	5.53773	4.75477	6.20499	4.74619	4.92432	5.0484	5.90077	4.66296	5.63986	6.35457	6.72236	6.26375	5.36	4.85711	5.39549	5.17297	6.37427	5.79889
ENSG00000175161	4.02138	5.2134	5.19912	3.71895	3.26711	5.29014	5.51175	3.36438	4.52613	4.24749	5.8252	4.53415	5.76886	5.6682	6.25978	5.14656	5.15626	3.98157	5.4031
ENSG00000286004	4.93214	3.1106	5.63945	6.00452	5.04389	6.41618	5.18742	4.56109	3.99566	4.44795	4.30134	5.03805	5.47575	5.27303	4.12732	4.86769	5.45922	5.35872	4.20727
ENSG00000224614	4.41741	3.50328	4.37901	4.12354	3.68042	4.4788	3.29997	3.53262	2.80637	3.81048	3.07288	4.47866	4.4235	3.57159	3.16046	4.05346	4.34831	4.34633	3.43604
ENSG00000260261	4.73595	4.18428	5.68111	5.85285	4.46164	5.37277	4.21437	3.89269	3.69578	4.80875	4.5335	5.19513	5.85817	4.62481	4.94745	4.47535	5.38794	5.42659	4.68531
ENSG00000114127	10.3108	9.01602	10.3867	10.3954	9.0814	11.0391	10.3215	10.9948	8.67723	9.20149	9.74395	10.7821	10.2887	10.3833	9.85898	9.68423	10.287	11.0174	10.0792
ENSG00000144868	5.35591	5.70385	6.3982	3.75281	6.18658	4.96467	5.54145	3.98437	6.62968	5.4384	5.71481	4.40582	5.33163	5.97114	6.2054	5.17539	6.18513	4.41702	6.25751
ENSG00000127241	10.8302	8.51869	7.9892	8.30491	10.1141	9.16159	9.25339	8.56444	8.51863	9.3065	8.35863	9.71269	8.88235	9.45088	9.34656	10.1078	9.76179	9.78442	8.79532
ENSG00000174640	9.27022	9.52518	8.65248	11.0646	11.3527	10.3313	10.501	10.4669	11.0417	11.7519	9.80828	9.32412	9.30975	9.80904	9.63604	9.85364	9.40012	9.18138	9.95195
ENSG00000153002	3.92398	6.15131	6.2314	3.26993	5.75991	4.52596	4.71911	2.61643	2.82473	3.88073	5.25734	3.38374	4.10708	4.72289	5.35681	4.89369	4.38797	4.14564	5.19232
ENSG00000244161	3.45255	1.88607	3.87517	3.62903	2.41784	4.38713	2.97296	2.75751	1.88781	1.87629	2.85262	2.53816	3.38119	3.29466	2.12096	2.61041	3.11332	3.14366	1.70843
ENSG00000163687	8.46424	9.95397	7.63407	8.70237	9.00303	8.36798	8.40337	10.2319	9.08215	9.46252	7.5264	8.84943	7.62073	8.40869	8.16212	8.99135	7.41756	9.07741	7.93598
ENSG00000114757	2.3978	2.83213	3.10377	2.70071	1.84616	4.25356	3.25724	1.72042	2.83606	1.85836	1.92153	3.36965	3.86401	3.57809	4.18454	2.04155	3.16758	2.90657	1.92549
ENSG00000196549	8.75974	7.05189	7.31175	5.99331	6.09404	8.28812	7.86634	8.24177	6.34752	6.36993	7.041	9.01534	7.60801	7.52638	8.29895	7.6788	7.74988	8.73463	7.26146
ENSG00000213139	5.82375	4.21498	6.64195	6.73641	4.64917	6.00301	6.01012	5.2664	4.08629	4.06209	5.45001	6.48807	6.5203	6.3758	6.16358	4.69214	6.19649	6.23256	6.19574
ENSG00000230530	2.7878	1.96523	3.08973	3.62857	1.94393	3.92175	2.74979	1.82478	3.17178	1.95561	3.06087	2.49432	3.49856	3.38124	2.47856	2.66728	3.76524	3.60823	3.7487
ENSG00000163817	3.98804	3.66695	4.35434	2.82048	4.23986	4.49587	4.32632	3.07698	2.93306	3.10038	3.62622	2.13959	3.82151	4.39711	4.81277	3.29658	4.39674	2.47655	4.22182
ENSG00000172215	8.6992	5.93627	4.80649	8.21136	8.26112	8.07113	6.74593	10.6528	8.07209	9.75629	5.5904	8.39665	5.93359	6.30031	5.70929	6.52707	5.00873	9.52583	6.91875
ENSG00000232354	4.90514	4.43161	6.52945	5.47493	5.31695	6.32945	5.60652	4.5863	4.24076	3.26055	5.13026	4.16657	5.98353	6.00931	4.6937	5.39196	6.56198	5.53495	5.06282
ENSG00000287629	1.86642	3.39518	2.8302	1.45783	1.9023	2.93043	3.03523	2.10865	2.38599	1.6039	2.17336	2.1822	2.72914	2.05471	1.6917	2.01274	2.89216	2.76182	2.81767
ENSG00000010282	2.80299	2.08982	2.83097	2.55337	3.71408	3.92897	4.14707	1.93607	2.09169	4.02547	3.85736	1.84634	3.53711	3.86031	3.52644	2.63073	3.37661	3.53401	3.69842
ENSG00000144648	6.85688	7.04484	5.36467	4.5312	5.20351	6.46419	5.81622	7.26154	5.83882	6.5025	5.21051	6.50404	5.8858	6.41675	5.1011	6.9312	5.93438	7.32699	5.58801
ENSG00000180432	2.90837	2.37837	2.48668	1.65827	2.3365	3.15219	1.89321	2.98633	2.70548	1.58977	1.68471	2.84703	1.89949	2.42985	1.45146	1.51726	2.89331	3.47254	2.40153
ENSG00000224660	7.38403	6.71024	8.6972	8.16842	6.6996	8.33248	7.74544	6.55253	5.92783	5.85508	7.03942	8.0294	8.4481	7.92515	8.05065	6.27112	7.96226	8.10797	7.49708
ENSG00000206561	5.47062	5.33214	6.63227	8.77238	6.05886	6.44022	5.74163	5.43562	5.72155	8.10362	5.19263	7.22166	6.39431	6.48357	5.17454	5.12319	6.29728	6.19274	5.1387
ENSG00000012171	8.26886	8.61897	9.18013	7.72258	9.77481	9.0832	9.4965	7.05701	9.72182	9.21947	9.12726	8.51689	10.0843	9.81805	9.92047	8.77911	9.35894	8.89585	9.32497
ENSG00000008300	7.17123	5.81249	7.75472	6.62377	6.24446	7.43493	6.53903	7.46414	6.16777	6.39464	5.99742	6.87903	6.39626	6.80178	5.99453	5.89142	7.06723	7.85109	6.58007
ENSG00000114270	13.6396	12.8645	14.7778	14.206	13.7531	14.4067	13.4951	13.2078	13.871	12.6861	12.8575	12.2845	14.1206	13.8843	13.6233	13.2284	14.2279	13.0131	13.0102
ENSG00000179097	2.58478	1.633	1.45974	3.06936	2.16932	1.95758	1.9252	2.1328	1.63443	1.94191	2.19781	2.39806	2.91498	2.79517	2.18646	3.27036	3.53202	2.79123	3.09112
ENSG00000144681	5.78185	4.42648	6.47546	4.21217	5.17663	6.29017	6.3656	5.16465	3.74445	6.79271	5.98506	6.05447	6.28833	5.97019	5.28488	5.48435	5.76878	5.70092	6.1273
ENSG00000235947	0.950384	1.10824	0.929335	3.99143	1.09059	2.18701	1.66724	2.1487	3.05333	1.10028	0.958749	1.16961	1.4979	1.35667	2.49117	2.3764	1.67938	1.66266	1.80216
ENSG00000114854	5.77161	6.5741	6.28281	6.4755	7.04571	5.7248	5.99805	4.79279	7.03828	6.63237	6.60175	5.54201	6.36177	5.47581	6.55549	6.10095	5.40423	5.29602	5.49226
ENSG00000114841	8.21873	7.21403	9.10749	9.17452	8.50721	9.23238	8.39424	7.99636	7.88619	7.69267	7.54634	9.35376	9.19216	8.74963	8.16042	7.7326	8.72539	9.39804	7.90691
ENSG00000113971	7.6211	6.90615	8.85456	8.31535	6.78491	8.47347	8.0069	6.81327	6.65529	6.52851	6.95733	7.96825	8.55961	8.37356	8.03175	7.12224	8.24545	7.94398	7.58749
ENSG00000229759	2.10792	1.42814	2.9711	1.83653	1.41264	2.81942	1.73818	2.21387	1.42939	1.42113	1.53112	2.29535	2.57054	2.6069	1.99981	2.02367	2.96284	2.85331	1.5343
ENSG00000120756	5.98496	5.44247	7.09072	6.15141	5.17391	6.28485	6.8144	6.1163	4.8209	5.73747	6.97688	5.94473	6.83543	6.73077	7.09259	6.30217	6.63538	5.92014	7.24933
ENSG00000163710	7.25476	7.92257	8.30285	5.85751	7.60026	8.54965	8.63001	5.91229	6.6586	7.26061	6.89484	7.39498	8.81658	9.41853	8.78891	8.24149	8.80981	7.79139	8.14675
ENSG00000228956	5.02452	2.20782	4.02916	4.01309	2.18045	3.33634	3.26821	4.18465	2.52386	3.27468	3.79202	5.43743	3.01991	3.72513	3.82112	2.0796	2.8103	4.77779	1.9812
ENSG00000163823	7.71195	5.71686	6.22736	7.20678	7.88024	7.03932	6.5307	8.40785	6.7062	8.99444	5.90982	9.30471	7.01335	6.72736	6.12988	6.80771	6.24709	9.64081	6.69979
ENSG00000121807	7.94662	6.74016	6.27063	7.3374	7.78892	7.54655	7.05683	8.11008	8.1469	7.68526	6.55251	9.35975	7.95618	7.23976	6.76541	7.75058	6.32357	10.1513	7.4081
ENSG00000283646	4.16888	4.90681	3.72698	7.22478	2.15165	4.99541	3.61127	3.07347	3.61307	3.79548	3.17192	3.18485	3.90158	2.99056	3.2456	2.32283	2.69762	2.98642	1.90798
ENSG00000173578	8.18342	8.54355	6.60739	7.38176	8.12158	7.3455	7.12353	8.90646	8.2605	7.24407	6.71163	9.9788	7.29196	7.22206	7.15362	7.73921	6.48747	9.8874	7.19806
ENSG00000012223	8.32574	12.4586	8.95137	13.7312	12.0211	11.8177	11.7683	12.2026	11.9986	15.5408	11.0643	10.6637	10.4057	8.35479	8.85505	11.63	9.04486	9.33753	8.49615
ENSG00000132170	6.29264	7.74985	7.94315	6.25451	7.0002	8.05391	7.79984	5.67783	6.71479	7.42271	7.17447	7.22322	7.09313	7.45609	7.77958	7.82827	7.65838	6.96539	7.04309
ENSG00000016391	6.77515	7.94808	9.03092	7.22692	7.72316	7.62284	8.50778	9.64107	7.97624	7.98667	8.88206	6.84828	8.77637	8.04728	8.55006	7.64676	8.1163	7.68021	8.91983
ENSG00000241439	0.971499	1.08752	1.50979	0.965276	2.4422	0.946133	1.97814	1.64281	2.0916	1.68008	2.29588	0.949443	0.938196	1.7109	2.20482	2.43385	0.948208	1.70805	2.50352
ENSG00000114547	5.00213	7.54595	7.65587	5.64702	6.1175	6.33999	7.64844	4.93968	6.10648	7.08588	7.64443	5.50841	7.98417	6.91517	8.1201	6.81348	7.08617	6.25514	8.06775
ENSG00000150995	9.08194	8.88953	9.90782	8.96636	7.94471	9.41059	9.74413	9.16008	8.2342	8.67217	9.2972	10.0867	9.88225	9.65099	9.91789	8.74197	9.38093	9.81468	10.0244
ENSG00000188729	1.43248	1.63608	2.76028	3.82909	1.95566	3.75702	2.73699	1.48325	1.6379	1.62583	3.1468	1.39122	1.94378	4.32736	3.72403	2.07142	3.28176	1.61543	3.78841
ENSG00000174946	6.2697	4.87936	4.10633	6.70735	5.24941	5.53771	5.23282	7.45667	5.22926	6.78564	4.80556	8.5049	5.25725	5.09587	5.08285	4.69869	3.36457	8.00624	4.40261
ENSG00000286273	2.17431	2.22374	1.63332	2.28837	1.07581	2.31322	1.42775	1.63426	1.08975	1.08288	1.2185	1.60725	2.47286	2.41404	0.980488	1.0291	0.955658	1.3221	1.83131
ENSG00000181631	8.37864	6.1417	6.72607	8.1036	7.7308	8.20843	7.1402	7.98919	7.24601	7.76596	6.5782	8.2285	7.2953	7.13857	6.75757	7.25775	6.52037	8.41401	7.30912
ENSG00000169313	3.50746	3.87773	3.60542	5.29532	4.94859	4.92267	3.74026	5.39558	4.20418	3.97081	4.5369	6.03786	5.08507	4.8722	4.8822	4.69041	4.16709	6.05586	4.85872
ENSG00000152580	6.90119	6.32995	7.02467	8.17427	8.8529	7.93794	8.06822	6.28944	7.06877	7.4023	7.83317	8.22659	8.37021	7.58912	7.12746	7.86599	8.11845	7.34268	7.278
ENSG00000118849	6.80522	4.85503	5.75037	5.95657	5.82232	6.01495	5.37513	6.98291	5.64878	6.71872	7.19848	6.2993	5.03332	4.8285	6.30732	5.63343	5.69019	5.33229	4.68523
ENSG00000168811	2.39354	3.67729	2.00436	1.73856	1.46273	2.51565	1.34169	1.36151	1.48217	1.4726	1.77395	3.23577	2.87444	1.67787	3.03377	2.09772	2.37272	2.95727	2.68234
ENSG00000196353	3.03506	1.74235	1.94167	1.78789	2.91223	2.17728	3.04215	3.23901	2.31206	2.81114	2.86647	3.692	3.50413	2.83247	1.5844	2.31457	2.57156	1.73953	2.79789
ENSG00000114455	1.12855	1.40573	0.814158	1.3383	0.986379	2.36715	2.03414	1.64918	1.00639	3.41612	1.56946	2.38647	1.04224	0.795194	1.98496	1.52539	0.800535	4.05067	0.84839
ENSG00000187715	2.74012	2.8431	3.11422	1.9	1.85725	2.30553	2.31667	1.73043	3.85498	3.82004	2.85934	1.64248	3.64529	3.58885	4.49865	2.61402	2.79572	2.84804	3.17127
ENSG00000180353	11.6253	9.48977	9.36343	10.4064	10.9975	10.927	10.0482	11.5257	10.9938	12.3124	9.109	12.3326	9.87249	9.82031	9.71409	10.5843	9.30786	12.2003	9.64966
ENSG00000178732	2.26646	1.09091	1.18075	0.969091	2.04258	1.60428	1.74178	2.77989	1.09199	1.08487	1.22105	2.64909	1.95532	1.9032	0.978081	1.53781	1.82617	2.13195	0.982747
ENSG00000187527	4.97476	6.18655	8.06725	6.40347	7.568	6.33801	7.46167	4.68789	7.34422	6.25478	6.54507	4.64185	7.37756	6.92583	7.50918	6.94681	7.10585	5.65236	7.64818
ENSG00000131386	7.90052	10.1825	10.8961	6.07872	7.91436	8.54047	8.0776	6.88046	8.13138	7.60969	8.65683	7.82527	8.5869	9.8153	8.96693	8.39995	8.79819	8.3673	8.63215
ENSG00000144550	3.3227	3.4716	7.05362	3.46205	4.7164	4.20707	4.07519	2.80852	5.20045	4.59968	4.41096	3.70375	3.78936	4.44491	4.10847	2.89933	5.20961	3.77794	3.45031
ENSG00000114857	10.7968	9.3187	11.7118	11.6473	9.5348	11.9946	10.9686	9.60362	8.75347	8.84271	9.81992	11.2361	11.5722	11.4409	10.8343	10.185	11.4007	11.503	10.338
ENSG00000176945	5.23553	5.79265	7.83992	6.3541	5.83923	6.50087	6.42643	4.81189	4.45434	5.59374	6.1171	5.52951	6.59735	6.71396	6.27351	4.83955	5.86545	5.7598	5.33118
ENSG00000180767	4.80291	2.1128	1.8311	3.9663	4.47718	4.06947	3.68229	3.19192	3.24112	5.64611	3.16932	2.381	2.00313	3.27164	3.23326	2.6765	1.81123	4.42833	3.09005
ENSG00000172752	9.12337	7.35099	5.19434	9.93028	9.18815	9.94752	9.16517	9.98803	8.1594	8.69365	7.43444	8.29329	7.07602	8.01666	7.57936	9.36082	7.69594	9.82765	7.09444
ENSG00000080224	2.28387	3.73789	2.24539	6.24584	4.76315	6.56602	5.037	4.91618	5.44915	4.1999	3.86117	2.43208	2.56061	4.54859	4.19302	4.6983	3.84669	3.16955	3.7447
ENSG00000144843	8.48852	7.98492	7.07084	7.65289	8.43293	7.42194	7.4239	8.66887	8.21266	8.62347	7.40649	8.72569	7.67707	7.59339	7.95899	7.92327	7.55062	8.6665	7.80242
ENSG00000144674	11.3832	9.59969	11.1576	11.7482	9.56804	11.5146	10.7133	9.09236	9.40705	9.53308	10.3693	11.1672	11.5054	11.6234	10.7114	10.7734	11.3888	11.4884	10.5373
ENSG00000173531	7.42865	7.50723	9.47136	8.58785	7.5931	8.85164	8.1529	6.94049	7.4804	7.0506	7.07259	7.41011	8.55691	8.46781	7.99874	7.3473	8.51809	8.07571	7.94854
ENSG00000272721	1.53135	0.726562	0.84158	1.29645	0.717526	0.634278	1.22576	0.668304	0.727293	0.722472	1.20456	1.24527	1.70287	1.73459	1.71959	0.685144	1.34681	1.33213	1.05717
ENSG00000171757	4.69696	2.87969	5.45648	5.15077	3.4752	5.25544	4.9418	3.74045	3.93184	3.11955	4.23266	5.10933	5.1671	5.0593	4.77008	3.56114	5.40579	4.96599	4.77183
ENSG00000225578	1.7233	1.44957	2.7596	3.29241	2.371	2.58578	1.92302	1.79933	1.45088	1.44227	1.55024	2.32339	2.93619	2.12795	2.34948	1.37463	2.71229	2.84068	1.55351
ENSG00000206384	8.72719	4.35411	4.09132	8.92387	8.214	8.62743	7.31674	8.46023	5.97501	6.78621	5.36218	7.2085	6.63559	6.74397	6.15689	8.76421	6.20548	9.75893	5.3701
ENSG00000144649	5.85358	6.05486	6.38046	6.34574	7.12111	6.12614	6.62795	5.5456	6.80372	5.75982	6.6149	6.43092	7.35553	7.42338	7.22962	7.18753	7.42501	6.76357	6.79459
ENSG00000144802	10.92	9.42649	11.4432	11.5969	9.38166	11.6414	11.2919	11.5053	9.47254	9.28845	10.1492	10.1826	10.9798	10.9729	10.4647	10.4316	11.0954	10.7394	10.876
ENSG00000182179	10.4044	9.15285	9.82909	10.8142	10.2786	11.3024	10.7485	11.0736	11.6533	10.6698	9.21124	11.0446	10.8559	10.4599	9.9688	9.81321	9.98519	11.2308	10.0758
ENSG00000234667	2.37324	1.67831	4.52618	2.88774	2.24664	3.5345	3.1904	2.3557	3.107	2.00588	1.49607	1.44746	2.73829	2.90406	3.29685	2.1004	3.61402	1.43809	1.75265
ENSG00000004534	10.7992	9.7574	11.6036	11.2898	9.59619	11.3778	10.8849	10.3249	9.62977	9.67422	10.113	10.8375	11.1788	11.3262	11.1499	10.0678	11.2135	10.9561	10.494
ENSG00000281691	2.36262	1.15386	2.07427	2.19093	1.70634	2.64843	1.05599	1.06965	1.1549	1.14802	1.27846	1.65952	2.31419	2.16514	2.1518	1.36815	1.95301	1.51895	1.28138
ENSG00000235016	4.90125	3.50349	6.25766	5.23329	3.02857	5.91598	5.60122	4.52782	3.67763	4.04349	4.26656	5.10513	5.1627	5.1785	5.43406	4.71209	5.53561	5.15635	4.61053
ENSG00000114013	8.97081	6.93443	6.08346	7.53498	8.33055	8.01966	7.53922	8.87601	8.03749	8.30695	7.01067	9.38607	7.37786	7.44979	7.23923	7.80394	6.61406	9.3297	7.37222
ENSG00000138496	11.3117	9.24772	9.22501	10.6076	9.53106	11.3129	11.3853	12.4286	10.4263	10.7442	9.72704	11.5252	10.5848	10.8416	10.0193	10.0965	9.61576	11.7442	10.9307
ENSG00000173200	7.50364	4.12302	5.11724	5.65767	4.77526	7.68896	5.66008	6.05879	4.67993	6.0557	4.78183	9.03106	5.92413	5.70011	5.14383	5.24259	4.92142	8.62827	4.79058
ENSG00000214021	8.8127	7.65044	10.2797	9.72638	8.5132	9.88458	8.83907	7.9873	7.96582	7.29938	7.72865	9.14715	9.65438	9.38778	8.66514	8.03042	9.52565	9.47868	8.31868
ENSG00000244119	6.10629	5.2184	6.75291	6.91334	6.28718	7.00984	6.78684	5.30137	5.89137	5.1326	5.65369	7.03104	7.09968	6.44617	6.08572	5.56268	6.14085	6.76565	6.35333
ENSG00000163491	3.95199	3.69727	3.24972	2.60922	2.53382	3.69493	2.68917	2.95769	2.02878	2.01737	3.5195	3.36015	3.03184	3.89809	2.52853	1.92752	2.81008	3.57694	3.31095
ENSG00000125046	4.34034	5.20198	4.47471	3.62036	4.2887	4.14747	4.30421	2.94966	5.06669	3.38444	3.53133	3.13613	4.68816	4.3373	5.29759	4.91941	4.85901	4.36224	3.99229
ENSG00000065371	3.43953	6.46958	5.93591	2.70214	3.87078	4.20085	5.56067	2.99321	3.4664	4.61575	5.85251	3.92861	5.95721	4.79378	6.21829	5.25519	5.20352	4.81276	6.26907
ENSG00000033867	9.75408	8.40375	9.28133	9.53874	7.88091	10.0251	9.02432	9.59976	7.65882	7.77104	8.21948	9.8601	9.20935	9.10093	8.5431	8.33452	8.84982	10.2877	8.98836
ENSG00000163673	3.8726	4.41874	2.79011	3.33398	4.08467	2.6155	4.43539	2.94544	3.68017	3.8624	4.00275	3.46734	4.38625	4.27228	5.10001	4.73639	5.08394	3.49968	4.52154
ENSG00000160791	7.83618	5.45605	5.28485	8.07316	7.62377	7.06498	6.11444	8.82201	7.42456	7.91154	6.16014	10.7194	7.17811	6.9702	6.47411	6.93378	5.76638	10.7814	7.64065
ENSG00000225764	3.15062	5.11891	4.55673	3.55044	4.90014	4.28885	5.25891	3.01367	5.22384	3.46145	4.98915	2.53579	4.35014	4.1507	4.26225	3.84779	3.85221	3.21339	4.43372
ENSG00000224652	4.14866	5.34345	5.37074	6.17253	6.17371	4.47571	4.7455	4.4028	5.79757	3.88197	5.77298	4.08188	5.02757	4.86181	5.42286	4.93654	5.11766	3.82855	5.43624
ENSG00000289524	5.76323	5.78775	4.19521	3.04575	4.73014	4.05016	3.12661	3.18439	5.09833	3.63969	4.32163	4.64667	3.73164	4.08107	2.63872	5.0274	4.21227	4.53691	4.20872
ENSG00000171084	4.12798	5.68263	4.96865	5.65734	6.03537	4.36245	4.45694	5.10449	5.63212	5.89469	5.64173	4.06678	4.72102	5.1002	4.74471	5.10218	4.76089	4.78657	5.4935
ENSG00000189366	6.00038	7.86124	5.78764	6.84857	7.81996	5.98537	6.23077	5.93464	6.86382	7.05237	6.76495	4.65904	5.166	4.7841	4.87565	6.78916	5.6358	4.62946	5.85643
ENSG00000233058	4.7546	4.73393	5.11687	4.229	3.5638	4.4653	4.18835	4.31149	5.0985	4.49807	3.45595	4.0194	4.09309	3.56439	3.16616	3.3727	3.79537	3.56044	3.54154
ENSG00000242516	3.62425	2.99069	3.90918	4.47971	2.95811	5.80065	6.16752	5.88301	6.57443	6.28176	6.2307	5.29909	5.54258	4.05515	2.90463	3.40502	4.25454	5.29118	5.99312
ENSG00000280739	4.91491	5.74101	6.20861	5.60185	5.06471	5.76293	6.31926	4.74936	5.23779	4.10273	5.95359	5.81212	5.93306	6.13779	7.2352	6.33881	6.86654	5.27699	5.78972
ENSG00000289165	1.63964	1.34751	2.38803	1.18891	2.1383	1.71795	2.24136	1.23394	1.34889	1.68262	3.30429	1.16773	2.12944	2.16116	3.61178	2.40798	2.48883	1.55924	2.84271
ENSG00000223552	3.65228	3.32661	2.25499	2.89965	4.09816	3.2965	2.7795	4.03407	3.65453	3.41895	2.13252	5.16962	3.24927	2.36153	2.73364	2.26018	3.05623	4.24761	2.75368
ENSG00000242808	3.05449	2.36959	3.93491	3.56541	2.77513	3.40306	3.03669	1.89657	2.05749	2.04477	2.43849	2.68265	3.89949	3.68713	4.92892	3.31342	3.41567	2.91391	4.0426
ENSG00000288806	2.5419	1.91795	3.52967	2.27034	2.4337	2.43736	2.97537	2.22056	3.441	1.90877	2.31162	3.48447	3.96131	2.70318	3.25552	2.62138	2.93478	3.41257	3.73749
ENSG00000231249	1.76991	2.02809	3.47007	3.14228	1.6887	2.02304	2.80068	1.5851	1.70884	1.69891	2.12895	2.89163	3.45022	3.28609	3.33615	2.57298	2.62257	2.80319	2.98646
ENSG00000240567	1.33967	1.49478	3.54124	2.87607	2.43528	3.13934	2.71523	1.37748	1.49621	1.48677	1.5896	1.98477	2.92251	2.64531	2.50196	2.40116	3.02802	1.30213	2.09594
ENSG00000132182	9.97646	9.48237	8.6066	10.3193	9.87186	9.48851	8.89156	10.7949	9.97847	10.3094	8.83381	10.7386	9.27636	9.199	9.17635	8.93034	8.80801	10.5216	9.04677
ENSG00000236438	4.47662	4.23441	5.88755	5.41365	3.6767	4.89669	4.85075	3.57786	3.26342	3.24109	3.84421	3.80584	4.67893	4.88752	3.99824	4.2689	4.39165	5.05536	3.96975
ENSG00000163975	8.59163	10.0408	10.8193	8.26255	9.72486	9.72158	10.7135	8.63601	9.61095	10.3982	10.663	8.76675	10.8731	10.1881	11.1625	10.2494	9.95485	9.64979	11.3736
ENSG00000212327	2.58312	2.09648	4.53179	3.93179	2.37025	3.8415	3.82511	3.03069	2.09835	2.38833	3.17924	2.49552	4.01499	4.11152	3.00591	3.24075	3.47625	3.00736	2.93859
ENSG00000286705	2.42185	3.15128	4.70268	4.29551	4.99497	3.14704	3.33734	2.84449	3.9853	3.13046	4.43189	2.66092	3.99128	3.89199	4.44102	3.90178	4.24258	3.13692	4.67787
ENSG00000205959	3.63504	4.04144	6.79293	5.05792	4.56994	5.56849	5.6041	3.76339	4.70379	3.00567	4.24305	4.17412	5.69256	5.32125	5.2604	4.44648	5.28543	5.07009	4.69455
ENSG00000280310	1.22481	1.34758	2.46379	1.88943	2.92613	1.39568	1.66149	1.25415	2.58436	1.90834	1.79713	1.83354	2.59183	2.02278	2.40603	1.76504	1.82914	2.01978	2.42738
ENSG00000284648	2.64927	6.93072	3.60033	1.22619	1.85021	2.40406	3.21843	1.63036	1.49392	2.79743	1.56143	2.52477	1.98958	1.67744	1.79278	1.9796	2.61098	2.15801	2.58282
ENSG00000170891	4.83583	3.66838	4.04343	4.68164	5.51602	4.25254	5.02526	3.8716	5.23876	5.20119	4.75626	5.59109	6.11421	4.7888	5.7816	4.34325	4.22475	4.20013	5.12841
ENSG00000275426	3.58641	2.19997	3.41875	3.6957	2.90926	2.18006	2.67737	2.00047	1.89238	1.88185	2.74169	3.24232	3.17582	3.16769	2.52667	2.05929	3.02821	3.06106	3.6686
ENSG00000250986	4.2738	5.83552	4.93718	4.42189	5.93748	3.97678	5.40236	3.97561	6.48768	4.64721	4.64904	3.9947	5.15625	5.49471	5.44207	4.79581	5.82406	4.77753	5.97131
ENSG00000260296	5.37768	3.62115	6.08637	5.96866	3.73974	5.75302	5.39028	3.80604	3.6246	3.76536	5.32119	5.07313	5.79511	5.86641	6.07363	4.71234	5.66636	5.41318	5.3111
ENSG00000154274	5.6463	5.61161	5.97049	4.49666	4.7073	5.77998	6.10116	4.07138	4.1172	4.31939	6.18968	4.60306	6.8918	5.59301	6.14743	5.57466	5.94868	5.42511	6.53291
ENSG00000109819	7.00657	7.52896	9.4862	5.98863	6.41038	8.27833	9.35248	5.63056	7.34849	6.71907	9.07411	6.94726	9.5316	8.6092	9.1445	7.73941	8.54995	8.52472	9.92647
ENSG00000184160	7.07102	8.77441	8.1985	7.42825	8.88529	7.29338	8.29453	6.70296	9.89644	9.25536	8.20304	7.10458	8.07284	8.07926	8.20251	8.05173	8.38173	7.28517	8.84039
ENSG00000145147	8.3271	8.17897	7.88654	7.60022	8.91152	8.72155	9.21018	7.96756	8.40585	8.23388	8.17507	9.55914	9.59543	9.40338	9.3073	9.1065	9.41497	9.39761	8.6607
ENSG00000174343	7.20678	6.63858	4.00801	5.80805	4.67688	6.08601	4.02908	5.04965	4.25976	4.57359	4.29141	6.49996	4.11056	4.19837	2.84072	7.32868	6.11902	5.09889	3.67343
ENSG00000109705	1.82859	1.77518	2.25256	2.8502	3.89135	2.21085	1.62105	2.26696	1.77679	3.62716	2.33102	2.33754	3.31667	2.74507	2.96649	3.58969	3.06499	2.93159	2.91839
ENSG00000131127	8.01132	7.38227	8.98198	9.29399	7.20979	8.75182	8.15129	7.09359	7.29723	7.07029	7.74709	8.61862	8.65282	8.38295	7.94434	7.45376	8.65093	8.55598	7.84931
ENSG00000038219	10.3308	9.19854	10.4079	10.833	9.28366	10.8745	9.95969	9.06372	8.9726	9.04403	9.53749	10.5435	10.4661	10.3578	10.0352	9.87164	10.4548	10.7388	9.72839
ENSG00000273179	3.86023	4.30886	5.64111	3.39678	3.65984	4.59732	5.22808	3.35192	2.74232	2.72633	3.5416	4.62031	5.8165	5.37834	5.22767	3.46047	5.59645	4.58339	4.52196
ENSG00000261490	6.94382	5.73276	6.90856	7.05503	5.46412	7.0879	6.77932	5.53109	5.09166	4.83726	5.68441	7.20181	7.41652	6.76458	6.60742	5.27148	6.68273	7.67208	6.60454
ENSG00000286599	4.25508	2.60202	5.42211	5.17781	3.06102	5.08369	4.78951	3.69216	2.8825	2.86315	3.34083	4.28323	4.11241	4.63568	3.97607	4.1472	4.78195	3.84395	3.90004
ENSG00000280927	5.88167	4.62973	6.8734	6.40038	4.72866	6.85325	5.92985	4.89881	3.55618	5.02002	5.47352	6.3611	6.20411	5.93302	5.73963	5.2922	6.41761	6.2504	5.50362
ENSG00000286089	1.30572	0.995402	1.65898	1.97579	0.983366	2.33081	1.50199	0.916862	0.996373	0.98996	0.897372	1.82138	2.47096	1.9594	1.92752	0.939811	0.871585	2.02642	1.74187
ENSG00000145244	7.82885	7.00012	6.43556	7.25749	10.1026	7.26109	7.45438	7.62389	8.21089	8.83343	8.40078	7.97124	7.90471	8.4663	8.14929	9.40811	8.96518	8.53484	8.33736
ENSG00000280285	5.7946	5.4272	7.3647	5.62375	5.15365	5.76234	5.67764	3.47855	4.28937	4.88238	4.63927	4.88923	5.96683	5.44921	6.359	5.26075	5.50347	4.88006	4.9309
ENSG00000157765	4.05156	7.70162	8.01468	4.48652	4.7146	6.37245	8.08351	3.76098	3.96297	5.71339	7.52591	7.03646	8.41732	5.48702	6.90817	6.39931	7.61856	7.52679	8.61389
ENSG00000250125	1.7515	1.69344	2.05588	4.14464	3.23528	3.33094	3.38817	1.55717	3.09139	1.68419	2.86574	1.69664	3.31822	2.36295	3.17206	1.59765	2.91087	2.14038	2.51581
ENSG00000173597	3.47668	2.06196	3.76974	1.8566	4.01049	3.33132	2.46513	2.51456	2.06376	3.85814	2.43869	4.1257	3.50298	2.74559	3.43935	3.51953	3.2395	3.36761	2.99247
ENSG00000287534	3.50723	3.79223	2.51425	2.35051	2.25412	1.50757	2.73288	1.8391	1.71584	1.70554	3.11858	3.60744	2.50965	2.62029	2.26588	3.08596	2.38163	2.02424	2.93692
ENSG00000182308	3.33069	2.06525	4.20507	4.04483	2.34265	3.88925	3.33912	2.35498	3.14633	2.60285	2.44482	4.22495	3.5254	3.99501	2.43364	1.9563	2.57888	4.04299	2.91796
ENSG00000138771	8.41851	8.87055	9.16422	7.28886	7.63847	8.47278	9.15149	7.49998	7.73241	8.22181	9.62428	7.79693	9.69354	8.68631	9.34533	8.70339	9.03079	8.44488	9.76962
ENSG00000035720	3.39473	1.96708	1.68703	1.95482	2.91917	3.63395	3.6442	3.41915	3.61351	3.36688	2.37536	6.02593	3.19315	2.50547	3.1338	3.11194	2.52169	3.93864	2.53275
ENSG00000196616	9.76521	11.7208	12.331	10.1891	11.9484	11.884	11.6897	9.15322	10.3479	11.113	11.2544	9.56126	10.9921	11.824	11.5539	12.1771	12.1348	11.301	11.0449
ENSG00000171234	3.41841	2.63328	4.86966	3.72828	3.78607	4.56416	4.34722	2.84972	3.47421	3.91744	5.13722	3.22891	5.07241	3.66902	4.24589	4.72161	4.71012	4.13034	4.93935
ENSG00000180613	2.50663	1.0721	2.24651	1.18006	1.85096	1.89174	1.7244	0.9854	2.58982	1.06612	1.92951	1.47087	2.52143	0.931589	0.960639	1.01084	1.59463	1.30913	1.70334
ENSG00000172955	2.77641	4.29093	3.14421	4.83377	3.76276	4.35313	4.33838	3.13325	4.71762	2.47269	4.53224	3.63144	4.04286	3.74739	4.686	2.9667	3.93297	3.37392	3.55782
ENSG00000229009	3.79473	1.88903	3.05516	3.27903	1.86679	3.63325	2.80667	1.74131	2.21449	1.87899	2.67161	3.42561	3.767	3.89583	3.43477	1.78519	3.77622	1.64522	3.72809
ENSG00000138722	9.01332	8.73672	8.35669	7.88343	7.58586	7.8776	8.02277	7.34399	7.66133	7.66435	7.51307	9.5222	9.18813	8.83717	8.27949	8.86659	9.18234	8.81262	7.78426
ENSG00000236699	2.87972	4.53622	5.50463	3.90445	2.74781	4.36187	4.30908	2.79565	3.60493	3.94501	5.32874	4.09595	5.61825	5.01517	5.09281	3.7922	5.36547	4.69474	5.53383
ENSG00000174607	5.13138	5.55087	6.02128	4.34253	4.16891	5.95358	6.88863	4.89734	5.10911	4.60206	6.79053	5.60096	6.56421	5.77216	6.36262	5.44413	5.70595	5.94926	7.09133
ENSG00000248144	2.21657	3.08524	3.77448	2.01731	3.38134	3.56074	3.75443	1.85768	2.00786	2.54588	3.03	2.14717	2.37456	3.55265	4.26298	3.67655	3.30991	3.00234	3.83849
ENSG00000138798	4.26151	5.16725	6.05776	4.77294	3.85447	5.2705	6.0051	3.43832	3.14879	3.13177	5.60416	3.9147	6.34232	6.42733	6.8313	5.16387	6.17528	4.98926	5.58286
ENSG00000168772	3.28413	4.55217	4.89646	3.4187	2.53463	3.99701	4.76725	2.37727	3.90708	2.54997	4.58742	3.40811	4.79655	4.65553	4.90019	3.18437	4.36817	4.3404	5.18799
ENSG00000033178	10.505	8.44286	9.85224	10.5072	8.41025	10.3168	9.83583	10.5145	8.27917	8.30693	9.186	10.1429	9.90748	9.98385	9.61521	9.04083	9.68265	10.2511	9.62316
ENSG00000249465	1.57222	1.73707	2.43433	2.56659	2.47047	3.01113	2.18144	1.612	1.73861	2.81363	2.62092	2.91992	3.31063	3.49141	3.60509	1.91818	3.57593	2.2783	3.07797
ENSG00000173376	4.81209	5.80272	5.74582	4.88177	4.95378	5.78889	6.6127	5.03897	5.54154	5.10185	6.25698	5.02043	6.94619	6.14684	6.64155	5.34768	6.42008	5.65629	6.37473
ENSG00000050730	3.90485	1.47922	1.27613	3.43783	1.45906	2.09968	2.13399	3.43498	1.48084	2.65297	1.30938	3.50433	1.24542	2.09399	1.56277	3.03818	1.6873	3.059	2.24173
ENSG00000286124	3.32007	1.77647	3.4043	1.99643	1.75759	2.58666	2.8502	2.63908	1.77799	1.76794	3.08818	1.78311	2.81955	3.50648	2.94469	2.94557	2.98865	2.49487	3.31359
ENSG00000171195	3.31949	4.26397	6.16917	3.64134	5.53446	4.62111	6.347	3.06741	3.28753	5.23566	6.95206	4.45943	6.58501	5.78525	6.57703	5.58511	6.23716	6.00759	7.78811
ENSG00000270257	2.31045	1.17479	2.16883	2.52887	1.16182	2.31539	1.92097	1.33906	1.17584	1.16892	1.29771	2.05811	1.51858	2.11231	1.06653	2.38626	2.12826	1.86415	1.07095
ENSG00000286136	3.35029	1.70428	3.55449	3.1297	1.68604	3.15907	2.51864	2.4654	1.70575	1.69604	2.25972	3.30086	2.22091	2.79668	2.36728	1.88691	3.12746	2.51693	2.26538
ENSG00000138735	8.30917	9.14744	9.23928	8.41714	7.88174	8.87707	9.20445	7.68987	8.11274	7.7762	9.05679	8.73657	9.62363	9.37977	9.63563	9.11403	9.64186	9.07871	9.645
ENSG00000261083	0.783487	2.00984	2.26975	1.77282	0.866172	1.50407	0.794276	0.805804	0.878018	1.66586	1.50085	1.7056	1.36753	1.12763	0.785697	0.826594	1.92903	1.26594	1.36973
ENSG00000109158	4.59145	5.01102	4.3398	5.11613	3.65622	4.04891	3.29161	5.80024	2.7477	3.549	4.84468	2.62206	3.54979	5.05449	4.34038	5.21421	5.09523	4.03639	4.92603
ENSG00000151012	7.79419	6.57445	6.15957	6.96261	4.76212	6.49809	6.0283	6.31974	5.22277	5.13306	5.32758	7.01442	6.05479	6.68026	5.45613	6.54152	6.05478	6.14886	5.33668
ENSG00000164066	7.37762	6.68859	8.19901	8.61249	6.85697	8.046	7.74208	7.27677	6.14351	6.40677	7.60621	7.12259	8.34724	8.20733	7.64668	7.0809	8.24679	7.00028	7.69621
ENSG00000151466	7.7175	6.07899	7.10394	7.4918	6.20653	7.46446	6.99016	6.64182	5.09731	6.45175	6.42499	7.71601	7.23512	7.09169	6.66872	6.21091	7.03978	7.72008	6.86709
ENSG00000070190	10.1228	7.76485	8.90303	9.73656	7.66789	10.0099	9.22666	9.76245	7.88688	8.3772	8.98143	10.0138	9.26022	9.24527	8.548	8.61503	9.02011	10.0679	9.10192
ENSG00000087128	6.56557	4.3107	6.45715	3.9964	4.25919	5.64814	6.41533	5.1615	5.03314	4.39381	6.89903	5.86315	5.21557	5.74453	6.33129	5.96163	7.02083	5.3507	6.44415
ENSG00000198092	7.47808	5.07676	6.42789	7.04385	4.14842	7.16807	5.26798	5.72892	3.67877	4.85221	6.39229	5.79192	6.37679	6.49955	5.63011	6.4457	6.64284	5.72692	5.93771
ENSG00000179299	3.87161	4.96674	7.32111	5.72617	4.11105	5.98516	5.9422	4.08017	4.56198	3.52924	6.06978	4.80306	6.38464	5.77778	5.68673	4.71044	6.2178	5.12788	6.43851
ENSG00000059691	10.1649	11.0188	9.18577	9.94454	10.5236	9.82121	9.84014	10.3191	10.9003	10.6329	9.88075	9.26651	9.09345	9.49463	9.55651	10.6759	9.29683	9.53842	9.65256
ENSG00000287117	1.03127	1.15333	2.66394	2.2239	1.13924	2.33451	2.91429	1.06075	1.15447	1.74395	1.63567	1.78952	2.22972	2.19746	2.26619	1.08797	1.88657	1.2116	1.03914
ENSG00000145428	4.8495	4.80745	4.67953	3.51261	3.22683	4.63146	5.05028	3.96788	2.79424	5.21569	3.57125	5.7488	4.5016	4.69278	4.71467	4.16148	4.0452	5.34837	3.40179
ENSG00000245213	3.09966	2.68833	3.58317	3.49279	2.42512	3.63965	3.49276	2.59432	2.69141	2.44226	3.12763	3.76799	3.38478	2.81539	3.80781	3.2613	4.00331	3.92091	2.77146
ENSG00000260265	4.26893	5.00731	5.34772	5.84626	6.37862	5.54931	5.65849	4.06033	5.57274	4.86067	6.18895	4.9262	4.97329	5.22788	5.66965	6.96886	6.27939	4.36524	5.97773
ENSG00000282855	3.1115	1.47036	1.85135	2.57318	1.45388	3.16003	2.74071	2.13474	2.44232	1.46291	1.3348	1.95407	2.11905	2.65939	1.75019	3.19299	2.06178	1.80917	1.92348
ENSG00000145423	11.7888	10.2208	9.41048	10.3329	12.7244	11.6979	12.1006	10.8319	11.3082	11.0507	10.1959	13.0452	12.5663	12.0149	11.685	13.077	12.4547	12.0094	11.2454
ENSG00000164128	6.77415	8.16838	8.81297	7.23833	7.00071	9.24199	9.4275	5.79707	6.96126	7.00127	8.60388	7.32938	9.36989	8.84463	9.22282	8.23335	9.36868	8.40711	9.89272
ENSG00000121207	6.87832	2.41468	2.87901	3.47499	2.85222	3.00175	2.91658	2.71984	2.07679	2.06031	4.60745	2.9337	4.24959	3.21941	3.85323	2.97902	4.42297	2.59231	3.67642
ENSG00000280241	4.11345	1.87582	2.21075	2.60607	2.16665	3.68753	3.62583	1.72956	1.87759	1.86586	2.65993	3.96677	3.10931	2.97698	2.2736	3.07269	3.98341	3.50036	2.55568
ENSG00000164136	8.15959	6.67502	6.30876	7.93738	6.71547	8.12188	7.69232	7.73826	6.75584	6.9315	6.23067	8.30637	7.20495	6.89979	6.55853	6.85454	6.4312	8.44672	7.42799
ENSG00000164129	3.57951	4.37853	5.49755	3.37176	4.15191	5.62617	5.7373	2.61597	2.82582	3.28825	4.64431	3.19864	5.56365	4.97791	5.84719	4.07731	5.6316	4.51607	6.01208
ENSG00000109670	10.9962	9.8773	11.2221	11.7878	9.97113	11.8838	11.8817	11.3936	10.2807	9.52825	11.2259	10.2888	11.091	11.7928	11.3849	10.8509	11.5315	10.5724	11.6923
ENSG00000250596	3.25492	1.70651	3.17174	2.83548	2.59762	2.35155	1.98943	2.02947	1.70796	1.69839	1.78414	2.26635	2.31679	3.47166	2.65497	2.67851	3.39515	2.95464	2.75771
ENSG00000251584	3.25191	4.69714	4.01005	2.09877	1.49019	2.14325	2.31763	1.65382	1.51423	1.50241	1.59542	2.15859	1.98251	2.81295	3.45293	2.6188	1.88201	2.34713	1.32578
ENSG00000273449	4.95855	3.35576	5.25135	5.49903	3.31331	4.87234	5.13353	3.4652	2.89349	3.66121	4.48472	4.71795	5.23222	4.71024	4.72271	4.45339	5.53438	4.47035	5.37204
ENSG00000280219	4.90246	3.75027	3.25833	2.7873	2.49741	3.58946	3.74604	4.72267	3.94959	3.19346	3.70579	3.49486	3.59483	4.44553	4.95831	3.95152	4.60294	4.04398	4.36265
ENSG00000272566	1.90509	2.26818	2.88911	1.33077	1.46254	2.54774	2.67188	1.37211	1.48016	2.24948	2.38806	1.31157	2.21279	2.40315	2.37449	2.77666	1.51469	2.95417	3.23844
ENSG00000271474	2.11958	3.62312	4.29151	3.51825	3.76206	3.71011	4.32275	2.60035	2.34872	2.33491	4.33799	3.08942	4.46679	3.40331	4.56069	3.53853	3.88446	3.50837	5.01025
ENSG00000174145	3.7343	1.70656	2.98127	3.84929	1.68536	2.92052	1.54168	3.86951	1.70826	1.69699	2.80797	2.04191	2.607	3.02618	2.13204	3.94448	2.5789	2.55825	1.77989
ENSG00000248517	6.72514	6.02472	5.57445	5.3651	6.24884	5.63604	5.6165	4.79538	5.82916	5.12027	6.56034	6.15264	6.77938	6.3012	6.32721	6.36071	6.6586	6.18099	6.9343
ENSG00000248019	7.3596	5.83629	8.53785	7.70962	5.88915	8.39122	7.68107	6.41088	5.56279	4.68156	6.23565	7.33282	7.85349	7.913	7.1281	6.78346	8.00402	7.65668	7.08886
ENSG00000184139	1.29935	1.18862	2.90698	2.32739	1.17436	2.36268	1.0796	1.09496	1.18977	1.18218	2.22646	2.78253	1.66429	2.47113	2.02488	1.12248	1.81434	1.79809	1.93428
ENSG00000207697	2.9789	1.74444	2.83788	3.12055	1.7255	3.5321	3.5546	2.06646	1.74596	1.73588	2.16127	2.58188	3.11008	2.77491	2.28644	3.0986	3.54545	2.63298	1.82032
ENSG00000074966	6.34696	2.90259	5.39202	5.92954	4.01159	4.77289	3.98699	4.52412	2.90506	3.52966	4.00712	5.77156	4.94476	4.9355	4.72403	4.86438	4.43256	5.59661	3.95496
ENSG00000248329	6.18937	2.97761	2.53818	2.9718	3.43277	3.24209	3.16987	4.73568	3.49158	4.07618	3.40675	4.87276	4.42762	3.30817	4.49185	4.74434	3.63289	4.03774	3.24078
ENSG00000187689	1.33768	1.4881	2.8676	2.52724	1.79317	1.8347	2.23246	2.01145	2.624	1.4803	2.73415	1.69729	1.93222	2.62999	3.40417	3.48681	2.44341	1.68184	1.78176
ENSG00000273007	2.40911	1.90637	3.74171	3.18215	1.88688	3.22696	2.32309	2.20777	1.90794	2.63259	2.74913	3.24625	3.34898	3.17205	3.38658	2.60259	2.70035	3.53225	3.19647
ENSG00000174792	2.6242	1.51414	2.0815	2.76777	1.4892	3.42263	1.31464	5.21034	1.51614	4.54734	1.29877	3.27488	2.61103	1.69987	1.5792	2.37362	2.7468	2.72246	1.30201
ENSG00000164106	3.16479	4.1959	3.98686	3.22827	3.47488	3.05007	4.37689	2.58824	5.0271	4.84223	4.02394	3.23444	4.2581	4.18851	4.83218	3.89801	4.11504	3.53513	4.03281
ENSG00000164107	4.8132	4.81445	5.65253	3.18011	4.75297	4.93269	5.53006	4.81408	6.00236	4.97857	4.46151	5.50774	6.75597	6.90878	6.2247	7.13381	7.33494	6.49923	5.94543
ENSG00000249502	3.7392	1.88112	2.06182	3.3154	1.85969	4.07467	2.58003	3.82736	1.88284	2.63797	3.14969	3.98195	2.87313	3.49907	1.92778	2.05199	3.1646	2.96978	2.29177
ENSG00000235413	1.84583	1.13963	1.3986	2.18717	2.07139	2.23346	1.04397	2.48733	2.70419	1.13386	1.03703	1.21155	1.00176	1.84236	2.30267	1.35435	1.8564	2.08746	1.03844
ENSG00000151014	7.69821	6.91142	6.03085	7.96233	7.08194	6.9518	6.29307	8.63627	7.98969	8.46988	6.39935	6.4351	6.07872	6.09988	5.92825	6.7405	6.31703	6.79562	6.04325
ENSG00000004468	6.02578	4.46191	3.46152	3.50605	4.60778	4.96094	4.1273	5.86992	3.71551	4.98137	3.24242	8.38787	4.3302	4.47926	4.17614	3.90067	3.84983	7.89456	4.03189
ENSG00000137440	12.2492	12.6636	11.8368	10.0862	10.7291	10.5261	10.9914	12.965	12.0556	12.1822	10.9382	10.8041	10.7415	9.98486	10.206	11.1731	10.5752	9.56198	10.0202
ENSG00000137441	5.41529	7.70008	8.04765	6.47091	9.12978	5.97077	6.99805	5.48873	8.15622	8.85894	8.69452	6.71658	9.32833	8.2001	8.89276	7.58518	7.59665	7.23268	9.05881
ENSG00000007062	3.68969	6.78881	7.27587	3.54183	4.02043	5.88805	7.10563	3.64049	3.68991	5.63025	7.76731	5.96081	8.01906	6.23565	7.32359	6.21632	7.21867	6.49313	7.60151
ENSG00000138741	3.43799	3.71964	2.81579	2.85814	2.52585	3.36765	2.07875	2.55441	1.80698	1.79676	1.87255	3.42582	2.90497	2.88337	3.41009	2.52126	1.97165	2.52122	2.21815
ENSG00000109193	4.69628	5.24976	7.24759	6.19235	4.47644	6.3323	5.34244	3.67508	3.70982	3.26723	5.29367	3.88578	5.74799	6.52052	6.10138	6.15212	6.62154	4.90991	5.08516
ENSG00000132465	7.15159	5.54883	5.52071	9.61452	8.46454	8.29379	6.47251	8.80302	10.6636	7.18516	7.61602	11.0662	8.146	8.87235	9.02022	7.16755	6.38366	8.83288	7.51863
ENSG00000134962	5.15673	6.55899	6.32758	5.31658	5.24476	7.09616	6.62581	4.68541	5.97129	4.95516	6.00345	5.37898	5.22468	5.94281	5.79921	6.08556	6.49735	5.5793	5.97392
ENSG00000109339	4.54972	3.48865	5.6685	5.2417	5.22688	6.56122	5.96575	4.47412	3.98779	3.82092	5.09265	4.7241	5.45102	6.32091	6.2602	5.2083	5.89049	5.09767	5.52018
ENSG00000151834	2.70523	4.62839	2.96264	3.32293	2.2066	4.1113	4.8664	2.30237	3.31076	3.73225	4.19167	1.95036	4.35543	3.87858	4.98644	3.17474	3.15968	2.14435	3.7002
ENSG00000197057	3.43977	1.46415	2.30474	1.2219	2.33886	2.77728	2.16962	2.73768	1.46615	3.01425	1.24777	5.01679	1.80732	2.44817	1.24116	1.68106	2.00503	4.93404	1.54774
ENSG00000239040	2.22791	1.20814	2.50985	2.42686	1.19331	3.2601	1.98319	2.15402	1.20934	1.20144	1.08584	2.20421	1.41686	2.50134	1.08234	1.65297	1.83829	2.10011	1.08758
ENSG00000284636	7.20996	9.723	6.57432	7.06277	8.56822	6.96308	7.19361	7.53135	9.1479	7.97314	8.0838	6.87597	6.69018	7.72566	8.16683	7.45301	6.83032	5.16951	7.10423
ENSG00000288075	5.13716	5.72973	5.96625	5.39434	4.96253	4.84159	5.55962	4.99117	5.76572	5.89313	6.0873	5.94536	6.78096	6.94312	6.53019	5.13059	4.59106	4.85762	5.63209
ENSG00000287972	2.38629	3.65702	2.87006	4.74709	2.7431	2.9685	2.81379	3.24186	3.47418	3.86078	3.55796	1.77043	3.32547	3.65852	4.13949	1.90921	2.64721	2.1385	2.41324
ENSG00000109654	9.19003	8.7509	9.90638	8.57736	8.36747	9.05829	9.60785	8.00896	8.04453	7.90888	9.72678	8.8589	10.1876	9.47655	9.77743	9.1041	9.74824	9.17918	10.0568
ENSG00000251411	2.70989	3.28341	4.24455	2.99502	3.57049	4.06549	3.25556	2.67728	4.04224	2.24284	3.13806	3.00342	4.16741	3.96896	4.67238	2.76567	3.49128	3.18904	3.14535
ENSG00000170509	4.29251	4.9128	6.1481	5.95702	6.4821	6.53794	6.7123	3.61889	6.76276	5.51645	7.94852	4.43302	4.6724	6.80033	7.14076	4.25619	5.2135	4.30884	6.16968
ENSG00000198515	6.36202	5.87976	7.20245	6.80567	6.5317	6.40176	6.86135	5.75808	5.95163	5.08984	7.2707	6.15679	7.11598	7.25313	7.71361	6.3871	6.74253	6.25676	7.30174
ENSG00000279460	2.00311	1.36657	3.09536	1.16789	1.98655	1.13447	2.85767	1.22562	1.36824	1.35715	4.06099	1.91085	1.86236	2.56369	4.2279	1.58812	3.1725	1.57704	2.17048
ENSG00000163945	9.69712	8.91848	10.8413	10.4086	9.40897	10.8764	9.70928	9.4066	8.89234	8.82329	9.17243	9.78374	10.3235	10.1727	9.71973	9.22527	10.2678	10.1929	9.04349
ENSG00000120251	2.78518	5.02344	6.79682	3.4829	3.05449	6.3424	7.28547	2.86024	3.0916	3.07333	6.06671	4.11109	7.51437	6.20378	6.38425	4.78758	5.7388	5.22373	6.25613
ENSG00000152785	2.19099	4.06869	3.41852	2.70919	3.74501	4.23784	3.81475	2.48284	4.57313	2.41895	3.92493	2.98477	4.77928	4.74329	5.26804	4.19089	4.6347	3.93134	3.46541
ENSG00000150627	3.63313	3.81034	4.49357	3.59922	2.43338	4.97254	4.10548	2.99525	2.46191	2.44786	4.17872	3.85126	4.36444	4.52472	4.90843	3.4403	4.22369	4.16698	3.23242
ENSG00000138696	5.76555	4.75873	5.80028	5.51779	3.285	5.13713	5.68111	5.05594	5.10553	4.58931	6.06867	4.52786	5.17578	5.88439	5.98122	4.78646	6.12698	4.56455	6.05786
ENSG00000151790	6.8089	4.28941	3.499	5.93985	5.43542	5.70326	5.06616	5.08137	2.92485	6.0147	2.65474	5.74972	4.09959	3.84811	4.17931	5.21127	3.80934	5.29008	3.51364
ENSG00000138792	7.41053	5.81271	5.99695	6.21441	7.30674	6.75789	7.06583	5.98321	6.30561	6.19313	6.21236	7.46286	7.2712	6.89211	7.05672	7.95575	7.31372	7.04982	6.63064
ENSG00000145287	5.7148	3.83465	4.38909	4.40533	4.68795	4.60295	3.98318	5.52729	5.06217	6.08651	2.80881	7.14303	3.83318	3.87352	4.5353	3.79062	3.7788	5.99558	3.8153
ENSG00000287188	2.77027	1.43576	1.25059	2.86091	1.41721	3.85505	2.84103	2.68449	1.43726	2.03708	1.2806	2.26874	2.38028	2.55981	1.27608	1.349	1.64934	3.39445	2.58627
ENSG00000137628	10.8143	8.05198	8.36545	9.53963	7.71385	10.6681	10.3966	11.783	8.55595	8.52626	9.09692	10.6874	9.62895	10.01	9.20181	9.01544	9.11171	11.0286	9.8853
ENSG00000153012	6.96648	4.9674	4.48194	7.71756	6.63672	7.41321	5.6518	8.63136	5.24834	9.08443	6.28788	7.46791	5.69239	6.06459	5.63202	6.5259	6.57497	6.8292	5.44404
ENSG00000153132	2.53364	2.19169	4.79886	1.94182	2.90835	3.96967	4.25454	2.91726	2.19384	2.17962	4.0299	2.44744	3.77754	4.38725	4.36703	3.25672	4.29469	3.11062	5.12586
ENSG00000121895	4.56894	2.26142	2.66706	4.29416	4.04247	3.58058	3.02109	4.12521	4.30698	3.16049	2.61387	5.58383	3.43038	3.23351	2.9719	2.79098	2.35266	4.52891	3.18502
ENSG00000249685	1.48044	1.38663	2.02186	2.5679	1.37093	3.15606	2.51624	2.40303	1.3879	1.37953	1.68304	3.03245	2.04497	2.07388	1.2539	2.40328	1.98741	2.87794	1.84793
ENSG00000145242	2.13526	2.22941	2.23992	4.10312	1.89188	3.11837	3.44447	3.13902	2.23198	1.9036	3.34889	1.89619	3.01629	3.94266	3.08651	2.63009	3.67918	2.62503	3.90491
ENSG00000002549	12.1994	10.6191	10.7412	11.2745	10.4969	11.8852	11.9499	13.4985	10.9575	11.9883	11.1557	12.828	11.2006	11.3197	11.2811	11.3289	10.9433	12.5516	11.3059
ENSG00000163623	0.914124	1.21483	1.21486	3.52832	4.72198	1.43759	2.21559	1.67213	1.21731	6.49558	2.77765	5.03311	1.61464	0.831185	0.922353	1.06328	1.85273	0.828857	1.30015
ENSG00000138772	10.0327	8.45415	9.48921	8.03439	7.63197	8.20397	9.24947	9.46838	8.12112	8.3486	8.92593	7.31619	8.52488	8.56796	9.12342	8.92942	9.22567	8.16703	9.51496
ENSG00000138759	7.47057	6.8513	7.38801	7.88534	7.71622	8.02687	7.2456	6.25812	6.28315	6.51829	7.83516	6.94308	6.92856	8.02373	7.92628	6.7553	7.70533	6.22423	7.22357
ENSG00000248971	1.94084	2.06618	2.02552	1.05068	0.921204	2.03939	0.846205	1.4838	0.933561	0.927467	1.55495	2.05596	1.79141	0.812849	0.837258	0.879915	1.83719	1.81869	0.841148
ENSG00000272717	2.68521	1.34643	2.91006	2.21644	1.90003	2.84745	1.47163	2.82613	1.34765	1.33957	1.94226	1.95405	2.00658	1.38898	1.2185	2.73814	1.71119	2.0322	1.80972
ENSG00000081041	6.254	4.89706	4.63	6.45618	4.82726	5.35084	4.86896	4.63228	2.86933	6.3535	3.86281	4.83304	3.96857	3.54951	3.62473	3.95449	3.22661	4.9424	3.87102
ENSG00000182585	9.79292	5.91545	6.43624	4.1667	3.40968	5.08541	5.26308	9.38409	3.4479	4.80915	5.13104	7.79135	4.75591	4.91949	4.64751	4.93083	6.28786	7.499	5.0173
ENSG00000138755	12.6285	9.56387	7.98894	9.94174	11.0112	12.0126	12.3803	13.6056	11.9455	11.6104	8.42445	14.7379	9.57103	9.77806	8.42234	9.1136	8.83436	14.2763	10.5114
ENSG00000169245	12.1796	8.54875	6.48469	7.58512	8.70495	11.9134	12.0253	13.6006	10.3723	11.1182	6.77396	11.3894	8.06593	9.24032	7.06825	8.21026	7.50567	11.7531	9.84446
ENSG00000169248	10.2587	5.7227	4.47978	6.03367	7.05063	9.53295	9.68801	11.5079	7.29566	8.10436	5.07462	9.53656	6.51373	6.65951	5.29047	6.22014	6.27633	9.30262	7.32301
ENSG00000118804	3.54655	2.37098	3.67506	3.24967	2.84474	4.20108	4.27077	2.6203	3.98219	3.05414	2.94533	4.30066	3.51782	3.34318	3.36723	4.27925	4.00979	4.21387	4.35694
ENSG00000125089	10.0944	8.442	8.6148	9.49815	9.587	9.37361	8.9563	9.68297	9.73158	10.542	8.07433	9.98378	8.77705	8.68883	8.62116	9.18456	8.54756	10.1007	8.58945
ENSG00000118785	5.38989	4.14817	3.64157	6.36073	4.35173	5.41917	3.1968	3.95892	5.17223	9.41801	4.55408	4.47226	2.96758	3.77108	3.66308	5.06473	3.24407	5.11502	4.10096
ENSG00000196344	5.98786	5.0177	4.07311	3.30375	2.83578	5.10206	5.26355	4.61666	3.34407	2.85239	4.09148	6.15929	4.61939	4.35153	4.1748	5.43715	4.80732	5.01794	5.16472
ENSG00000156234	9.77386	3.54468	3.70623	5.50119	5.556	3.81629	4.86894	8.72435	5.32493	11.9934	7.30486	5.60093	3.42091	2.90031	4.24245	5.3437	4.99628	4.53727	3.18855
ENSG00000138669	6.20496	5.64363	5.63867	6.16294	6.11451	6.15815	6.36246	5.53337	4.51171	5.19218	6.39663	6.82547	6.98519	7.19575	6.93792	6.79485	6.68979	6.99117	6.28894
ENSG00000163982	3.61615	2.48901	2.20238	3.10863	3.31929	4.42888	5.78009	4.00343	4.77506	3.92946	4.30668	3.03333	4.18032	4.09786	4.05268	2.98197	4.51718	3.73245	5.45458
ENSG00000157404	9.90045	9.77945	10.9138	10.7979	9.76071	10.1534	10.7617	10.0541	9.24993	9.07425	11.1557	9.95054	11.3414	11.0679	11.0419	10.3476	10.9685	10.3394	11.2212
ENSG00000163993	8.49625	9.90176	8.46783	7.0932	9.44543	7.29333	8.43207	8.12903	9.67296	9.57983	8.85493	6.31841	7.57475	7.70081	8.22338	8.19587	7.16943	7.35324	9.15053
ENSG00000181381	9.79139	7.54932	8.09838	8.76453	7.39655	9.47181	8.53242	9.81695	7.87429	8.1239	7.60143	9.42477	8.83768	8.76793	8.09428	7.9021	8.2051	9.83378	8.36379
ENSG00000163749	1.79936	2.53762	3.59647	2.00175	2.49884	3.10876	3.48846	2.28087	2.74191	1.97483	2.8317	3.51142	3.31498	2.97957	4.22464	2.93532	4.1231	3.15349	3.28689
ENSG00000188517	4.81227	6.21994	6.45793	5.05101	4.23684	6.14244	6.12016	4.93226	5.21977	4.37076	5.09726	4.71573	6.19563	5.80313	6.21793	5.74278	6.1495	5.64876	6.51471
ENSG00000109684	6.44716	4.16394	3.62397	4.32136	3.31256	4.94845	5.21586	5.32979	4.26104	3.67052	3.56502	6.64509	4.71821	5.0713	3.45702	3.96578	4.29163	6.31854	4.22416
ENSG00000198099	1.79074	2.90115	2.06612	1.28483	1.48419	2.62745	1.8366	1.34991	3.52527	2.87539	1.30826	4.44922	2.32435	1.2444	2.1409	3.27976	1.88079	4.65202	2.16055
ENSG00000138642	10.8097	8.89015	8.57699	9.09167	8.96649	10.7694	10.6526	12.7587	10.1146	10.6734	8.62307	9.9638	9.16266	9.61213	8.73317	8.80075	8.40547	10.7938	10.0205
ENSG00000128040	3.10586	4.27246	3.21288	4.35355	4.8558	4.68031	4.35345	3.22665	3.90171	3.56538	3.31162	3.75888	3.73342	3.29785	2.77457	4.51749	2.6804	3.96383	4.01952
ENSG00000138778	7.62356	5.35977	6.03794	6.98259	5.14112	7.163	6.12868	5.327	3.78693	5.91551	5.00885	6.81845	6.38393	6.80992	6.03158	6.17393	6.56191	6.91239	5.32312
ENSG00000187821	2.08	1.84834	2.96062	1.64227	3.27207	2.39501	3.69735	2.73671	1.85012	1.83835	3.13745	2.29288	3.71211	2.67307	3.85453	2.24523	3.83828	2.82251	4.29648
ENSG00000150625	3.45792	4.70646	3.5224	3.42663	3.03891	3.83574	3.79821	2.95817	3.69775	2.56598	3.32068	4.29242	4.62864	5.12212	5.05265	4.33237	5.23876	4.5195	4.38483
ENSG00000163739	6.83602	4.7266	3.48637	7.52891	4.65548	4.48513	3.79449	6.28171	2.66979	6.14034	3.82119	4.20317	3.81573	2.6561	2.58805	4.21597	4.11384	3.95328	3.09328
ENSG00000163734	4.6372	1.91402	1.89342	4.43699	3.56458	4.07135	2.63767	3.41848	2.25161	4.66656	2.15605	3.62463	2.79715	1.8584	1.6942	2.80904	2.21344	3.46608	2.33311
ENSG00000250673	2.84418	2.56556	5.50247	5.35666	3.65314	4.41303	4.48619	2.59876	2.56796	3.06269	3.2278	4.93504	5.77012	3.97471	3.97618	3.81432	4.21662	5.14455	4.81369
ENSG00000109758	2.04437	1.2135	3.30991	2.49743	1.99423	2.02937	2.29368	1.1156	1.2147	2.19404	1.69363	1.45306	2.52127	1.44028	1.08742	1.14444	2.03883	2.10471	1.09267
ENSG00000175920	5.36812	6.47155	6.0087	4.8826	5.15855	4.06348	4.89558	3.72738	6.0079	4.77056	5.65796	5.21522	4.59589	4.64066	4.16945	4.17634	4.16932	3.89452	5.07005
ENSG00000145416	9.20153	7.21264	7.8927	8.70237	7.82417	8.8738	8.16351	8.62841	7.52037	7.48352	7.2799	9.77221	8.03715	8.21044	7.8654	8.01239	8.2724	9.76684	7.68954
ENSG00000245685	3.06346	2.59003	4.71174	4.04618	2.27364	4.54545	3.84118	2.55612	2.82697	3.30349	3.40505	3.32069	3.3158	4.072	4.20101	2.80632	3.25114	4.36873	3.80696
ENSG00000260404	8.09142	6.81516	8.84852	8.29184	7.41502	9.0299	8.31946	7.79457	7.11425	6.08089	7.24904	7.62693	8.32024	8.3797	7.71516	7.55017	8.36241	8.36026	7.34441
ENSG00000251432	6.09154	4.42069	7.71464	7.52143	5.67243	7.16182	6.53783	4.98355	4.96845	4.13613	5.77542	5.25398	6.62787	6.68659	7.20623	6.03039	7.38314	5.46722	6.64317
ENSG00000248810	1.7636	1.71272	2.63863	4.32541	2.27858	3.93298	3.27899	2.52049	3.68157	2.84915	1.98231	3.74365	2.62317	1.69297	1.52141	1.60919	1.70199	3.14639	2.74796
ENSG00000231160	5.85328	5.69761	7.80852	7.60765	5.84	6.95979	6.99646	5.29242	5.58003	5.19311	6.11717	6.05652	7.46902	6.84258	6.58389	5.46008	7.21531	6.38603	6.52432
ENSG00000248991	2.29767	4.11308	2.98985	4.56183	3.97222	4.02463	4.43446	3.54563	4.7035	2.51487	4.28903	3.22428	3.90055	4.90691	4.08271	4.12901	4.13972	3.27223	4.57221
ENSG00000237125	4.67846	5.45473	5.86516	3.638	4.9904	5.7278	5.61827	4.13196	4.75491	4.85422	4.40074	5.92092	6.69718	6.2924	5.66402	5.98802	6.2965	6.05418	5.78567
ENSG00000251095	4.67981	5.79158	6.11011	6.1178	4.23713	3.92571	4.59314	3.80935	2.96188	3.40136	5.15017	4.40923	5.01388	6.16904	5.35726	4.2301	4.88802	4.06089	4.35668
ENSG00000248890	1.77607	2.50629	3.17349	1.94597	1.69762	2.55638	3.10952	1.58669	2.83719	1.70845	2.14379	2.57265	3.48409	3.85543	3.71511	2.12155	3.07377	2.15524	2.71349
ENSG00000245954	4.96199	2.68484	2.77645	4.61924	3.54894	3.28059	1.86447	3.092	2.09558	4.01763	1.84648	5.70444	3.45296	1.76744	1.83906	4.02729	2.92479	5.12831	3.5374
ENSG00000138658	7.17051	5.59129	7.68098	7.58852	4.66622	7.96259	6.87943	6.39913	5.33704	6.093	5.59025	7.14351	7.30338	7.10799	6.75973	6.35142	7.35652	7.38478	6.2186
ENSG00000154553	7.21345	7.94432	8.27197	7.34115	7.89081	7.34888	8.42803	6.47906	7.95033	8.58297	8.29549	7.29168	8.45864	8.70548	8.65594	7.65793	8.43591	7.72746	8.74313
ENSG00000286596	2.92734	2.21492	1.93265	2.72714	2.62596	2.83305	1.28511	3.39749	1.74775	1.40312	2.13056	1.45374	2.16229	2.42691	1.27184	1.83757	1.23942	2.09826	2.01354
ENSG00000273238	6.23748	8.45144	8.24433	8.13129	9.75211	7.71602	8.5636	5.85456	9.48473	8.28121	9.22829	6.30199	8.24199	8.61347	8.8337	7.52831	8.02632	6.77203	8.69961
ENSG00000283183	5.54472	7.25488	8.74185	8.22807	7.93931	7.928	7.18516	5.87644	7.83923	6.5915	7.46128	6.16581	8.4504	8.28107	7.90307	7.13668	8.10114	6.92676	7.54639
ENSG00000272588	2.48739	1.70854	3.73021	3.36104	1.68856	3.91296	2.97648	2.21294	2.83544	1.69951	1.97502	1.89016	2.90957	3.05362	1.96567	1.61538	3.37783	2.94411	2.2845
ENSG00000168993	5.98393	6.93686	6.90034	5.85679	4.49237	6.85009	6.67177	5.17985	4.64607	7.6825	5.49882	6.06479	6.92559	5.987	5.95992	6.0468	6.44788	6.14995	5.85212
ENSG00000169435	6.57923	5.24529	7.41788	7.55171	5.93916	7.15885	7.68805	5.1308	6.01088	4.73385	7.36699	5.97501	7.92156	7.62716	7.33987	6.47251	7.81099	6.43365	7.87332
ENSG00000169429	6.07446	2.1844	3.16409	6.17754	2.14942	6.88574	3.57039	6.82848	2.1872	4.24964	1.87996	2.24983	2.51556	2.55039	3.50646	3.33734	2.41766	5.28368	1.88461
ENSG00000174123	5.98173	3.57289	3.84017	5.25466	3.78794	4.55332	4.1722	6.09303	2.98537	5.19839	3.61705	7.75021	4.37912	3.17667	3.3261	3.56821	3.37589	5.8063	3.23882
ENSG00000270426	3.32654	1.92489	2.36213	3.13037	2.19274	3.23196	3.4966	2.51699	2.6614	3.19003	2.43764	3.8042	3.35349	2.19893	2.29612	2.73877	2.21011	3.63074	2.84911
ENSG00000286292	2.43163	1.92979	3.56738	3.45546	1.90978	3.46394	2.1883	2.39302	1.9314	3.41034	2.67752	2.73012	3.4513	3.19817	3.74504	2.75788	3.0002	3.41281	2.57779
ENSG00000145536	3.26885	1.97132	2.98917	3.86285	3.92255	2.59842	3.40283	1.81981	3.86182	1.96094	1.78153	2.26338	2.4595	4.58931	3.5066	3.33172	3.93617	2.37194	3.02552
ENSG00000250490	1.68373	1.07833	1.85163	2.48061	1.06501	2.43026	2.2426	1.63271	1.0794	1.07231	0.969145	1.6053	2.76619	1.70072	0.966043	1.01663	1.99189	2.1215	0.970687
ENSG00000164237	6.79561	7.17558	7.14343	6.99388	8.17871	7.45884	7.73695	6.82878	7.46672	7.66193	8.58246	7.41636	7.77985	7.91128	8.45547	8.16545	8.18438	7.51898	7.83624
ENSG00000279908	4.39298	1.98198	3.13131	2.8817	2.7104	3.562	3.34671	2.94973	1.98385	3.59884	2.21433	4.02892	2.08702	2.49868	3.5108	2.14525	2.61685	4.50188	3.03199
ENSG00000215217	2.81055	5.46563	4.67413	3.71018	4.63864	2.91678	3.58778	2.61614	3.41057	3.91201	4.75205	3.3934	3.88401	3.72895	4.15129	3.02401	2.82554	2.26503	3.78851
ENSG00000145569	9.29666	7.93311	7.66999	8.60381	8.21112	9.22181	8.92914	9.39251	7.85052	8.10797	7.81199	9.76589	8.54811	8.512	8.26439	8.75106	7.83175	9.86832	8.53276
ENSG00000152582	6.41014	5.78866	6.59889	6.61987	5.484	7.50073	6.56997	5.85411	4.01628	5.64538	5.64054	7.48461	7.50724	6.70035	6.83415	6.00213	6.81304	7.96293	6.9289
ENSG00000182836	2.73332	4.76484	4.95259	3.59321	2.76494	4.75348	5.18144	2.81319	3.74962	4.37499	4.17924	4.01483	4.69697	5.33712	5.11044	4.57947	5.50632	4.82324	5.30336
ENSG00000040731	2.18145	3.04829	2.12813	1.57926	2.5348	2.22056	3.83728	1.63539	3.28326	1.76807	2.20258	1.55296	4.03011	3.87311	3.95904	2.36973	2.98871	2.69507	3.33283
ENSG00000016082	4.20372	4.92714	4.97983	5.38197	4.03142	4.19579	4.36296	3.19065	3.66923	3.16584	4.49377	2.39567	3.50919	5.27109	5.15383	4.66966	4.95383	3.16618	4.16202
ENSG00000248554	4.46601	5.66162	4.86655	6.05244	5.08302	5.33219	4.39447	3.18989	4.1248	3.63407	4.17365	3.96411	4.38174	4.96345	3.43038	4.7789	5.26441	3.88358	3.54311
ENSG00000113389	8.16818	8.54082	9.55083	7.40255	7.40932	9.42105	9.32472	7.90811	7.51819	7.34933	8.05008	8.24659	8.96935	9.63599	9.15	8.89042	9.71618	8.78338	9.68938
ENSG00000152931	4.08715	5.65558	5.46861	3.69277	5.16978	4.0666	5.37449	4.50839	5.06215	4.97605	6.24922	4.40355	6.11731	5.02517	6.55612	5.4885	5.06933	4.70255	6.03476
ENSG00000169271	4.40402	6.08466	3.80923	3.85238	5.27397	5.50997	5.63575	3.59435	4.26532	4.7386	4.15497	4.74801	4.16339	5.40953	5.81002	5.66271	5.1759	4.6331	4.44693
ENSG00000259663	2.30148	1.90772	2.07817	4.93371	3.95124	2.19986	1.70254	2.56563	4.89115	4.22046	3.8166	1.62628	3.01563	3.39038	3.75583	2.31172	3.36256	2.32992	2.3305
ENSG00000134363	10.0856	8.31478	9.37722	6.65761	7.79113	8.73247	9.20559	7.54929	8.07276	8.00443	8.84183	8.68269	9.35209	8.44663	9.23291	8.56407	8.97693	8.45837	9.11634
ENSG00000250764	1.88606	1.63294	3.45212	2.63025	1.6156	3.00168	2.64034	1.96327	2.20479	2.55684	1.49114	2.75462	2.85854	3.03979	3.25323	1.82006	2.54763	2.27982	1.90679
ENSG00000112964	7.19651	7.69136	8.74861	7.95517	7.56299	9.03369	8.6563	7.17567	7.00721	6.49125	8.02345	7.38828	8.10316	8.80862	8.42349	7.63649	8.30701	7.67443	7.8998
ENSG00000248874	1.41064	2.46538	1.3835	2.30672	1.59026	2.60587	3.17209	2.15631	1.61464	1.60265	2.47828	1.36965	1.34832	3.44357	4.14125	3.67242	2.89996	4.37049	3.45509
ENSG00000248240	3.94284	3.57308	4.79255	4.69041	3.87967	4.43531	3.02746	2.12115	2.58818	2.27693	3.70474	2.65517	3.52386	3.61093	3.07617	3.90662	4.31414	3.23021	3.09784
ENSG00000070193	5.09443	4.69408	4.69414	2.68731	2.73522	4.06027	5.45521	3.24869	2.76671	4.35576	4.11282	4.36768	5.50973	4.74887	5.20422	4.60361	5.18101	3.96284	4.8641
ENSG00000152932	2.66928	3.3925	2.99684	2.92063	4.60921	4.30031	4.35917	3.05721	4.35281	3.84845	3.45398	5.01619	5.12454	5.01197	4.95314	3.68426	3.77189	2.94021	4.08985
ENSG00000285999	3.3197	1.81223	3.32311	2.60225	2.08526	3.30002	3.59597	2.27705	1.81362	2.10092	2.33839	2.88751	3.12953	2.10114	2.3272	2.75284	2.52609	2.85933	2.97393
ENSG00000145681	1.17927	3.36883	1.85171	1.16548	2.68701	1.39897	2.14159	1.8183	1.41647	2.34079	2.60806	1.12968	4.36569	1.7997	5.98535	2.1289	2.84723	1.79655	1.94458
ENSG00000287597	3.89979	1.32189	1.05632	1.6165	2.24008	3.85486	1.89597	3.34775	1.3239	1.31055	1.10185	4.04916	1.69596	1.72563	1.09506	1.20168	1.03666	5.34722	2.32592
ENSG00000215158	5.22525	3.16103	6.07982	6.17705	4.89399	5.98065	4.973	4.23824	3.40204	4.22809	3.99919	5.26204	5.47552	5.75963	5.99666	5.21005	5.62629	5.36729	4.3973
ENSG00000038427	11.4382	9.91385	9.90769	9.55701	10.4533	10.404	10.5117	9.84778	9.70838	9.97	9.51634	11.4634	10.9094	11.0126	10.8633	10.9422	10.8922	10.954	10.3895
ENSG00000113088	3.83277	3.55961	1.99174	2.75382	4.51968	3.1683	2.97366	3.82508	4.07526	5.35797	3.1584	6.14965	2.85323	3.71394	2.79454	3.39323	2.37869	6.47713	3.92915
ENSG00000250697	3.00358	4.50756	4.50935	3.4207	3.48955	3.68835	4.07225	2.85289	1.98275	2.91549	3.43565	1.72842	2.35735	1.93084	3.36094	2.54813	3.46285	1.71828	2.52506
ENSG00000176928	8.46088	7.96006	6.78904	8.04518	6.56407	7.52779	6.81552	8.01284	6.63745	6.01049	7.38556	8.13308	7.1304	7.00874	6.96849	7.85686	7.32681	7.69994	7.01439
ENSG00000131730	4.97207	6.2171	7.29285	5.76825	6.32242	6.27053	7.03117	4.78185	6.89238	6.64947	7.27558	5.51962	7.22467	6.48416	7.19853	6.23297	6.30448	5.9759	7.30118
ENSG00000238000	4.6366	5.83961	4.77981	4.63652	5.23436	5.05747	5.12161	6.61221	6.13251	6.46931	4.26192	5.40755	4.769	5.02734	5.51309	3.63875	4.29789	5.83498	5.67296
ENSG00000134061	4.95014	4.12376	3.52661	5.30233	6.55379	4.21576	3.46655	4.90218	4.12847	5.63662	4.22105	7.09236	5.45494	3.87339	3.84739	4.24486	4.45113	5.80683	4.45785
ENSG00000168685	11.0514	7.58818	7.84063	10.0075	8.95005	9.79479	8.32462	11.1251	7.73433	11.018	8.34778	11.5558	8.41599	8.40426	7.78884	8.50284	7.25699	12.1946	8.24979
ENSG00000186479	2.85908	2.57892	3.16146	2.02551	3.89659	3.94823	4.44955	2.09706	2.27718	2.80134	3.60787	3.04311	4.90725	4.59127	4.65425	3.92383	4.85397	3.78846	3.42484
ENSG00000250978	3.22451	1.74101	2.09268	1.55785	3.0484	2.18267	2.02523	2.06743	1.74261	3.90423	2.72478	3.3238	3.12629	3.0207	2.52177	1.92325	2.50002	3.68866	2.96484
ENSG00000152495	6.80095	4.30758	4.778	7.07317	6.55465	6.16229	5.2069	5.98083	4.53414	7.06202	5.06983	7.61073	5.59879	5.56967	5.4909	5.68292	5.09083	8.47677	5.40815
ENSG00000286721	2.09888	1.69165	3.18933	2.77695	1.67256	3.65118	3.44141	1.81852	2.93935	1.68303	2.1188	2.82815	2.63743	3.4951	3.24127	2.27693	2.14661	1.6902	2.38571
ENSG00000250138	5.83727	2.9952	3.71243	5.94348	5.64624	5.56601	3.77758	5.48298	4.65162	4.12635	3.46266	5.68558	5.22922	4.99473	4.2302	4.20405	4.3346	7.38266	4.3536
ENSG00000164211	8.25746	5.93858	5.87076	7.30028	5.04902	7.78855	6.35195	8.27556	4.51453	5.90889	6.18353	7.88068	6.44999	7.02236	6.36819	6.82169	7.97047	7.99831	6.37487
ENSG00000164309	7.44799	6.75521	8.80458	8.39317	6.47354	8.0169	6.06832	5.54859	5.67961	5.54907	6.89334	6.73201	7.43288	8.26643	7.71766	7.40719	8.46658	6.61562	6.50323
ENSG00000250961	1.39336	1.29082	2.42453	1.16165	1.27654	2.2333	2.49163	1.19756	1.29198	1.28436	2.45581	1.78757	2.85431	2.15116	2.44102	1.49909	2.44316	1.87784	2.46314
ENSG00000164199	4.99478	5.05537	6.63539	5.33965	6.22828	5.91528	7.20049	4.10047	5.82305	5.4888	5.87081	4.27221	5.58398	5.93836	6.08133	6.41327	6.38634	4.85762	6.07767
ENSG00000251634	3.85821	2.45271	4.91459	4.43722	3.42191	5.03623	4.27583	2.69245	2.45491	2.44033	2.77255	3.62758	4.51518	4.7219	5.03663	3.62956	3.76657	4.42255	3.79686
ENSG00000285831	2.68417	1.66972	2.61064	1.46097	1.64755	2.46605	4.2272	1.52115	1.6715	1.65972	3.02665	1.66481	3.3455	3.30916	4.13226	2.72356	3.24331	1.83647	3.82348
ENSG00000246859	5.57319	3.69327	4.47913	5.87272	4.37573	6.98744	6.28465	5.52026	4.24237	3.25673	4.20846	5.32019	5.84328	6.13633	4.92658	5.19525	6.44666	5.75183	5.4099
ENSG00000249494	2.01314	3.11251	2.70295	2.30932	1.42929	1.2734	2.71924	1.33865	1.44687	1.43821	2.97879	1.27748	2.54295	2.30088	2.14366	1.86639	2.81666	2.12348	2.68945
ENSG00000145794	5.48144	4.7736	6.45157	4.50068	3.39066	4.89441	5.81985	5.00494	3.98345	4.74594	6.02157	5.06568	6.53255	6.24125	6.51508	5.60493	6.02544	6.25108	6.77406
ENSG00000164400	6.75651	4.47194	2.33547	6.08825	4.94501	6.28105	5.28889	6.02485	5.62297	6.19267	3.2188	3.18832	2.91517	2.81877	2.38422	3.93311	2.31091	4.85984	3.33627
ENSG00000260192	3.29616	2.3413	2.97129	1.75072	2.51472	3.14364	1.53857	2.24982	1.72551	4.20527	4.51885	2.62666	1.85941	2.04278	4.24702	2.3432	3.77999	2.03994	1.52711
ENSG00000164588	1.3037	2.44048	1.50689	1.87043	1.76165	1.80558	3.10347	1.34015	1.45491	1.44577	2.63752	2.56594	2.20663	2.40102	3.18374	3.41746	2.05711	2.87119	1.75175
ENSG00000129596	4.82041	5.47929	5.92195	5.05922	5.58441	6.90641	6.14034	4.0508	5.48483	4.92365	5.43987	4.7563	5.98139	6.42296	6.72357	6.0118	6.25835	4.95125	5.19581
ENSG00000233006	3.86606	3.72367	5.94762	5.98099	4.16055	5.8184	5.17001	3.53836	4.22177	4.78689	5.09852	4.14916	5.88591	5.61626	5.41766	4.79271	5.67599	4.67967	5.19842
ENSG00000153914	10.6404	9.08364	11.2068	11.1018	9.11843	11.1896	10.4799	9.46228	8.69044	8.65174	9.74997	10.4197	10.8401	10.9058	10.5522	9.7935	10.8526	10.62	10.281
ENSG00000285804	2.05152	1.63652	3.09911	3.14758	1.6178	3.42886	2.36395	1.76821	1.63803	1.62807	1.71804	3.34663	3.40882	2.30136	2.19916	2.04666	3.26378	2.4744	3.11952
ENSG00000069011	9.76617	8.57038	6.22822	9.22343	10.7223	7.1837	7.47058	8.98123	8.80452	9.43202	8.04775	7.74499	6.39645	7.45494	6.43525	8.24107	7.3368	7.67562	7.34187
ENSG00000134986	5.66846	4.51605	3.33709	4.59614	4.45438	5.89635	4.9274	4.86389	4.4454	4.04807	4.44743	4.67572	5.30707	5.51437	4.71509	5.37254	5.46303	5.26311	4.17531
ENSG00000145839	0.960313	1.11437	1.56848	1.42419	1.09708	1.16857	2.28959	3.92115	1.78134	1.10657	0.968446	2.60046	1.63897	1.66626	2.03502	1.03316	2.10916	3.08345	1.64675
ENSG00000164176	7.62141	7.88578	8.89107	8.61929	7.97337	8.739	8.78356	7.54353	7.96636	7.47813	9.56518	7.89133	8.80222	9.32706	9.45782	8.53107	9.20607	8.02887	8.64916
ENSG00000251616	6.23072	8.96007	5.44564	6.15226	8.03205	6.15499	5.80683	4.03372	8.46063	7.55318	6.71834	6.35645	5.3684	5.75199	5.91621	7.47499	5.87765	5.27303	6.00933
ENSG00000113296	4.88636	6.09178	6.15399	5.56907	5.61477	7.16474	7.16982	3.79195	5.53903	5.65281	5.05881	4.86184	7.53929	6.77749	7.76093	5.48323	6.49943	5.95342	5.6569
ENSG00000230847	2.27568	1.57521	2.2138	3.67437	2.93605	3.02325	2.8861	2.25669	1.57679	1.56631	2.77347	1.3674	1.34975	1.36022	1.40587	2.82912	3.33191	3.67384	3.16257
ENSG00000223442	2.86868	1.76507	3.59881	3.38735	1.74538	3.83992	3.36047	2.64313	1.76666	1.75618	1.83417	2.52117	2.82644	2.58347	2.42921	1.94486	3.24241	3.2177	2.55708
ENSG00000164283	2.52093	1.68272	3.1475	1.91762	1.65831	2.01564	2.96853	1.80506	2.73428	1.67171	1.47444	2.84889	2.45728	2.82225	3.06022	3.25615	2.68865	5.35541	4.0197
ENSG00000145708	3.8384	4.87018	5.78409	2.34081	4.08698	5.05971	4.73316	3.25993	2.62308	3.45935	4.53835	3.22887	4.96788	4.4661	6.0512	3.68465	4.21887	3.11162	4.34248
ENSG00000253807	3.56232	3.64602	4.61406	2.3491	3.66643	2.80366	4.07436	1.84512	2.32224	1.99114	3.32435	2.63983	3.36096	2.12551	3.17639	2.85362	2.81422	2.39855	4.29567
ENSG00000151882	7.5492	7.73117	9.22957	7.95727	8.26148	8.44614	9.2885	7.62959	7.60184	7.4855	8.75316	8.08198	9.36854	8.61869	8.78326	8.04969	8.85901	8.3099	9.50583
ENSG00000164512	3.95811	2.1217	2.85736	3.64499	2.62938	2.50343	2.77956	3.14539	3.88487	3.69366	2.74797	3.81909	2.8497	3.16274	2.73494	4.11549	2.38606	4.76479	3.20871
ENSG00000248445	3.90056	2.219	4.05713	4.34029	2.1938	4.18494	3.07527	2.48969	2.22103	2.20762	3.55044	3.68272	4.60189	4.32132	3.11461	2.57123	4.3675	4.14493	3.29708
ENSG00000250602	3.06752	2.64001	4.1322	4.51901	2.07195	3.66094	2.75232	2.81073	2.09637	2.08434	2.60144	2.70382	3.77991	3.57564	3.97816	3.322	3.59658	3.13069	3.38037
ENSG00000157111	6.19527	4.83791	4.38965	5.4078	5.58187	4.36386	4.46621	5.72949	5.86376	5.72753	5.72801	5.4202	4.66123	3.82856	4.53123	4.63368	4.67208	4.58685	4.12599
ENSG00000145649	9.58868	6.09147	5.95246	7.37715	7.22615	7.99213	6.8204	10.7287	8.57002	8.48622	5.75612	10.232	7.04696	6.54539	6.59965	6.52674	5.66283	10.49	8.24292
ENSG00000173930	2.39276	1.81713	4.07463	2.02635	1.78842	2.12486	1.58727	2.51668	1.81943	1.8042	5.81019	3.46526	3.52305	3.28065	5.02757	3.24046	4.88622	2.61774	1.85312
ENSG00000113532	9.07221	6.01144	6.76802	8.22479	7.16581	8.14122	7.61419	8.77255	7.23048	7.76583	6.52419	9.78943	7.26864	6.86519	7.25073	7.38564	6.49754	9.56701	7.28796
ENSG00000164308	11.2065	9.3517	9.55514	11.5026	10.4921	11.9642	12.0495	11.9845	10.1669	10.1597	10.077	11.8235	10.9711	10.8349	10.5708	10.1102	10.2277	11.6724	11.1186
ENSG00000169302	5.6026	7.58184	8.47531	5.86044	6.73127	7.35831	8.45026	5.43096	6.3672	6.55143	8.22849	6.55092	9.1272	7.94717	8.62235	7.1314	7.85755	7.59778	8.81911
ENSG00000226259	5.12953	2.87247	4.63923	6.02258	3.47468	4.83229	3.95952	5.60809	2.87487	5.14163	5.39879	4.83392	5.35529	4.44431	3.83944	4.0957	5.31172	4.37733	3.86372
ENSG00000145736	6.12105	4.21362	5.23206	7.16062	5.63658	6.43724	6.39453	6.39621	4.89391	5.77122	6.67395	5.63725	5.52741	5.47535	5.36373	5.88447	6.38562	6.68012	6.52704
ENSG00000249476	3.73373	1.99897	2.44641	3.69594	1.97591	4.47549	3.15416	2.61452	2.94758	1.98855	1.80869	3.77853	3.3566	3.67974	2.51638	2.15991	3.89593	4.33703	3.12352
ENSG00000247627	6.03118	7.82586	7.1513	5.97659	6.55946	6.51385	7.52286	6.17021	7.37582	7.57306	7.43789	5.04645	6.60562	6.61256	6.78421	6.92452	6.11911	5.48664	6.93431
ENSG00000269983	2.73634	1.40328	1.22449	3.36239	2.78269	2.96864	2.18124	3.12506	1.40473	1.73849	2.69836	2.79298	2.67253	1.20753	1.24897	1.31928	2.98137	1.20651	1.25549
ENSG00000165810	7.63913	8.53982	9.71876	7.58253	7.47078	9.53534	8.92621	6.38519	7.10508	6.65535	8.04199	6.85659	8.6548	8.11644	8.39771	7.31584	8.20858	7.73679	7.84747
ENSG00000287527	1.70755	1.64157	3.88151	1.46329	1.62229	3.14458	2.91846	1.51388	2.23399	2.88094	2.45479	1.43949	3.13807	2.99626	2.8641	2.39638	3.01602	2.09197	3.24203
ENSG00000250420	3.69288	4.26684	6.34579	4.86776	2.9957	4.8448	5.3649	2.77098	3.87562	2.74593	4.73945	4.06625	6.82153	4.40375	4.34693	3.04676	4.59962	4.87154	5.43872
ENSG00000064651	10.1557	11.4017	12.817	9.78286	9.45558	11.5802	12.5266	10.0134	8.92689	9.97368	12.6445	10.6065	12.8142	12.1958	13.0076	11.4079	12.1227	11.5304	12.9653
ENSG00000145879	7.57363	9.15369	6.4159	3.76027	5.0387	4.06831	4.16424	3.61289	5.16434	4.19603	5.46531	7.97793	4.17507	5.11616	4.77191	5.55329	4.82307	4.73711	4.96645
ENSG00000253768	1.76363	1.63435	2.00261	2.85631	1.32866	2.56717	0.878325	1.73766	0.99162	0.983911	0.869822	1.41727	0.82557	2.02548	0.86633	3.00966	1.06827	1.53356	0.871556
ENSG00000158458	6.68744	7.55281	7.74042	6.38601	7.78618	7.00776	7.21251	6.26401	7.25101	6.71443	7.67705	6.73417	8.11257	7.21646	7.76117	7.50723	8.15502	7.19117	8.13028
ENSG00000221886	4.77164	4.77442	6.24654	6.33393	5.13022	5.10657	5.8409	4.84471	5.09575	4.59147	6.51085	6.20019	6.71806	5.85154	5.8003	5.34119	6.05434	5.64814	6.25424
ENSG00000233913	5.78708	8.06184	6.07664	5.70862	7.31128	5.57013	6.13708	6.28668	7.69562	7.85383	6.84538	5.79784	6.26565	6.19542	6.42919	10.0693	9.33589	6.27763	6.30117
ENSG00000251414	3.02794	1.95599	3.96495	3.77492	1.93471	4.06646	3.01768	2.56628	2.26977	1.94637	2.48351	2.98276	3.04255	3.71104	2.88414	2.33219	3.39968	3.73748	2.48941
ENSG00000188573	3.59005	5.83498	4.92396	3.76124	5.44534	3.45982	3.86613	2.94911	4.92985	4.75389	4.68447	3.23372	4.28055	3.95485	4.91566	3.67217	3.97538	4.25604	5.27546
ENSG00000251330	1.46364	1.16215	2.71066	2.71118	1.14825	2.13326	2.04153	1.33018	1.16327	2.13286	1.04811	2.35256	1.63894	2.49637	1.04487	1.38081	2.2155	1.6607	1.04972
ENSG00000173261	4.38703	3.01461	5.22055	5.02926	2.72035	4.98385	4.66411	3.79778	4.295	2.73587	3.6885	3.78259	5.15416	4.78943	4.78726	4.66175	5.21558	3.75197	4.71242
ENSG00000253522	7.15725	3.20009	3.99119	6.11245	4.32805	6.24485	5.1705	4.68096	4.707	4.44726	4.67361	6.25637	5.52824	5.10254	4.69141	4.63263	5.10608	6.46908	5.00198
ENSG00000113763	4.92421	5.60506	2.43783	3.4869	3.78902	5.93339	4.10982	6.04282	3.24097	5.66571	3.26121	4.68	4.20058	3.52829	4.19261	4.94027	4.30169	4.81989	3.55508
ENSG00000113578	4.64114	6.19203	6.28998	4.65595	5.3339	6.45857	6.54195	5.5845	5.85533	4.58994	6.65638	5.53612	7.07696	6.58094	7.44954	5.95021	6.71932	5.96161	6.91038
ENSG00000230551	8.98136	6.52877	9.03544	9.71391	7.28718	9.53515	8.37273	8.36439	7.23307	6.71333	7.62294	8.36108	8.62029	8.86571	7.91501	7.98741	8.98672	8.56898	7.75881
ENSG00000160883	6.60241	4.23372	5.97657	6.0848	6.22464	6.4221	5.62082	6.49469	6.47928	8.97439	4.7803	7.49023	6.29708	5.27724	4.51942	5.56646	5.23208	7.40528	5.09098
ENSG00000170214	3.14204	3.75227	3.26953	4.18021	3.27486	4.39079	4.33942	3.14081	3.48894	6.5033	4.2936	3.31613	3.88548	4.29288	4.38497	5.05858	4.93881	4.19098	4.79622
ENSG00000094755	7.58902	7.98311	10.4407	9.45092	7.91509	8.99308	9.85458	7.11792	8.39785	8.95198	9.73326	7.97373	10.4577	9.12192	9.51738	7.89284	8.94158	8.72373	9.96346
ENSG00000253686	1.17336	2.65258	2.65993	1.16484	1.30995	3.6731	2.60117	1.21117	1.32884	1.31954	1.812	1.71528	1.34559	3.10336	2.75474	1.77861	2.33848	1.69652	2.64526
ENSG00000271795	4.92055	3.11521	5.01166	5.4315	4.31157	6.17743	5.16093	4.07953	3.91844	2.84246	4.6968	3.80993	4.25593	4.9828	4.05733	4.57746	5.38811	4.48169	4.02901
ENSG00000250378	4.16833	4.65176	5.72795	5.48891	7.04953	6.14166	6.43726	3.91312	5.3619	5.12125	5.84992	5.54923	6.76747	6.54516	6.70252	7.69483	6.95717	6.29573	6.60694
ENSG00000178776	9.12627	10.3611	10.031	8.45148	9.94496	8.73601	8.83513	6.71467	8.80141	9.4146	10.324	9.31282	9.1184	8.53926	9.4342	9.78078	9.7241	7.89458	9.26729
ENSG00000161055	3.48723	5.4055	5.52052	3.92847	4.23339	5.00278	6.61681	3.11353	3.74975	5.94335	6.60521	5.82962	6.45324	6.03083	7.13312	5.30626	5.86519	4.78165	7.18576
ENSG00000198944	3.50961	3.62183	4.79914	3.40171	3.56935	4.21973	5.06709	3.02117	4.21654	3.12493	4.19551	3.15647	4.7815	4.33271	5.31212	4.79589	4.29591	3.77771	4.71733
ENSG00000242477	1.78754	3.93497	2.53561	2.37031	3.33694	1.72596	2.32556	2.0596	3.56363	3.28069	3.20183	1.90961	2.74713	3.29399	1.5596	2.73138	2.1839	2.03992	2.63701
ENSG00000253959	0.965658	2.12159	0.949199	2.275	3.14616	0.937141	1.89454	0.996718	2.28271	1.08673	2.25615	0.940878	1.31628	1.83816	1.72698	2.47593	1.49802	1.48439	1.42999
ENSG00000248362	4.04559	4.51576	5.261	3.35393	2.82152	3.97478	4.81209	2.38691	2.57881	2.56359	4.76286	3.91203	4.51799	4.36388	5.0923	3.44169	4.87311	3.87888	5.34848
ENSG00000248668	2.74856	3.98858	3.3789	1.83463	1.77946	3.02545	3.29665	1.66426	1.80163	1.79071	1.62975	2.24647	3.22162	2.77012	3.23825	2.89596	3.23856	3.11873	3.50911
ENSG00000155511	4.26557	4.01587	2.45738	2.48649	3.3431	2.90451	3.81584	2.16638	3.75314	2.62965	4.42503	4.32194	5.52163	4.0263	4.97826	3.46722	4.11333	2.98687	3.54738
ENSG00000285420	2.78923	2.48822	2.33972	2.81867	2.72074	2.45265	1.82332	2.62071	1.51818	1.83443	1.37458	3.46115	1.52366	2.6486	2.21137	1.43671	1.71874	3.26931	1.61407
ENSG00000250509	1.59009	3.45373	1.0699	2.67808	2.13355	2.4996	1.82199	1.87405	2.82007	4.3948	1.10407	1.68882	1.03817	1.0496	1.09894	1.75878	2.07378	2.24959	1.79977
ENSG00000198939	3.81538	3.05195	5.42768	5.47259	4.5166	4.89213	5.21495	3.94967	4.17074	4.03619	5.61412	4.61315	5.71453	5.53811	5.57852	3.90045	5.46212	4.78724	5.68014
ENSG00000254211	0.904142	2.0525	2.09044	0.897575	1.01101	2.36199	2.04512	0.933438	1.02599	1.01861	1.67293	0.880812	1.0808	1.8668	3.08791	1.98063	2.12205	1.55159	1.16418
ENSG00000178338	7.3138	6.69376	8.09331	8.46068	6.43634	7.98452	7.22084	6.88738	5.15022	5.94844	7.01784	7.45991	7.95481	8.11975	7.32745	6.89529	7.94975	7.98103	7.52305
ENSG00000246596	4.01976	3.30656	4.62458	5.49727	4.60642	5.60661	3.92164	3.78533	3.895	3.46245	3.60208	4.60172	4.4453	5.10829	4.73698	4.24777	5.26646	5.39215	3.9501
ENSG00000170074	4.23329	2.9903	5.65252	6.16046	5.66568	5.01837	4.91377	4.11229	3.90195	5.00446	4.89318	4.31114	4.88332	4.48468	3.85443	3.75755	5.05192	5.56898	5.07429
ENSG00000204677	4.32562	3.15011	7.01166	6.45427	4.43807	4.39221	4.44825	3.21935	4.57793	3.81493	4.69226	4.98104	6.07338	4.20111	3.79592	4.05325	5.40108	4.94271	4.01646
ENSG00000276365	1.23022	2.39681	2.21665	0.990439	1.09998	1.73759	1.88799	1.02477	2.52008	1.1074	1.73652	0.974507	1.7059	1.83314	2.22521	1.05078	2.47259	0.969172	2.4611
ENSG00000131183	3.48524	4.81113	2.97683	5.1895	5.24348	4.03783	2.28834	3.95104	5.42962	4.64355	4.15676	3.76894	3.69947	3.02148	3.25524	3.13961	3.85257	3.52797	3.66103
ENSG00000188242	2.31426	1.93595	4.08405	4.26037	1.91358	4.21404	2.50407	2.68789	3.28973	1.92585	2.17421	2.84045	3.61073	3.13887	2.79232	3.02001	3.49038	3.01765	2.34073
ENSG00000066230	5.94503	5.65932	7.68648	7.64634	5.8349	8.15986	6.21324	5.86239	6.57346	5.08431	5.19543	5.6732	7.10904	6.5038	5.83526	5.93055	6.49875	6.88578	5.35123
ENSG00000225138	9.18767	8.236	10.2561	10.3234	8.80751	10.4877	9.18231	8.52058	9.40894	8.23429	8.22465	8.29085	9.98448	9.54366	9.35344	8.52091	9.36248	9.5113	8.72119
ENSG00000170476	6.2618	3.58829	3.82167	5.59292	6.2596	5.08696	3.61041	4.75081	7.08278	6.16325	5.30255	8.046	4.82712	4.06203	5.09813	3.99103	3.70183	6.36094	3.68335
ENSG00000228672	8.26013	8.82143	5.78518	6.79844	7.86927	7.17213	6.91621	8.5639	8.55372	8.59953	6.97745	8.00941	6.45047	6.78949	6.60066	7.85516	6.8575	7.5458	7.00339
ENSG00000170231	4.78204	6.22385	3.26336	4.9189	5.89433	4.09553	4.03123	4.51601	4.82377	8.0616	3.98721	3.63295	3.49653	2.8554	2.98377	5.75503	3.92025	4.0382	3.72888
ENSG00000184347	10.8877	11.0349	11.2422	10.2233	12.206	11.8174	12.0562	10.2846	11.1139	11.3182	11.1456	11.9715	12.7175	12.3686	12.0234	12.2565	12.7007	11.899	11.6874
ENSG00000135074	9.59556	7.38938	7.24391	10.2501	8.80794	9.62113	8.53192	10.6678	9.0893	10.157	7.31298	10.1834	7.94314	7.89683	7.22734	8.45127	7.75714	10.7233	8.24789
ENSG00000250056	3.46116	3.5922	4.05155	4.10525	2.99182	3.49121	3.23417	2.56936	2.31308	3.18168	4.70908	3.21003	2.21004	4.06749	4.60129	3.66568	4.95796	3.11016	3.6783
ENSG00000253417	5.40925	4.4967	2.23317	2.98713	2.99377	3.18063	1.88316	4.45721	2.87236	3.1731	3.95836	3.95326	2.44579	2.47507	2.60028	2.6472	2.98039	3.91708	2.85977
ENSG00000131503	5.85262	3.69225	6.56613	6.79263	5.54026	6.68292	5.95677	4.80701	4.57887	4.54853	5.17389	5.49499	5.80787	6.41412	4.82233	5.24506	6.05747	6.0911	5.37436
ENSG00000254996	4.70148	3.38709	5.44926	5.71838	2.89593	5.38381	5.21967	4.34183	3.71737	2.91204	4.01147	4.89957	4.99136	5.15764	5.33167	4.52837	4.84846	5.06968	4.77683
ENSG00000255408	1.42862	1.92262	1.40763	2.76873	2.14313	2.16817	2.54035	1.46813	1.59215	2.54589	2.68103	2.46472	3.52409	2.66133	3.70129	1.78447	3.23124	2.04644	2.96953
ENSG00000250120	1.9642	3.55052	2.68614	3.9289	3.00988	3.40479	3.45601	2.43465	2.89491	2.87128	3.21798	2.28143	3.6515	3.65654	4.57818	3.66019	3.94799	2.7299	3.73572
ENSG00000156427	3.07027	4.63557	4.14817	3.25614	4.1089	3.60743	4.09671	3.50617	2.6858	4.60494	4.86939	4.2783	4.7469	5.8752	5.32715	4.92927	4.0551	3.59617	4.19957
ENSG00000168269	4.51197	7.56393	8.13467	3.85602	6.20811	5.90192	7.43517	3.92796	4.44366	7.34085	8.38226	5.84953	8.35968	7.28876	8.17012	7.00194	7.33148	6.66513	8.3175
ENSG00000043462	10.2257	7.80854	7.6455	9.62618	9.49623	9.60307	8.94078	10.2447	9.09948	10.2867	7.52742	10.8471	8.68945	8.34482	8.08558	8.77979	7.799	10.8522	8.49481
ENSG00000254363	5.90639	5.72278	6.89223	6.38529	5.71865	6.97612	6.52236	5.22584	5.32486	4.21903	5.24844	6.16005	6.74601	6.51918	5.77194	5.65313	6.49648	6.52039	5.31073
ENSG00000113070	8.92041	8.38034	7.82949	9.4827	8.15769	7.21485	6.93369	9.5544	7.05595	8.65327	7.44375	7.62509	7.35035	7.03248	7.76313	7.96013	7.7972	7.60197	7.05116
ENSG00000145700	5.73166	3.60496	2.43375	3.56659	2.11273	3.7617	3.29488	3.76179	2.71178	2.44099	2.51384	4.47756	2.3588	3.44296	3.23876	4.01042	3.02216	4.10617	2.66323
ENSG00000270558	3.76195	3.74184	5.13111	4.56598	3.23585	4.64808	5.03983	4.14213	2.81084	3.71827	4.17058	4.43495	5.16013	4.72916	5.11047	4.09527	5.00279	4.34018	4.86438
ENSG00000205089	3.09056	2.66288	3.59049	4.36389	3.12779	3.33472	3.07323	3.44757	3.63313	2.40535	2.4853	4.23322	3.77426	2.49168	3.54822	2.26526	2.23496	4.56349	2.49084
ENSG00000182132	3.63606	2.44929	2.37968	2.40388	4.84751	4.35517	4.1541	2.49974	3.16614	3.78848	3.22357	4.69119	4.7193	4.14912	4.99446	4.34024	4.2319	4.53003	3.47688
ENSG00000164188	3.07025	4.1031	4.65876	3.27588	3.58912	4.73199	4.53121	2.64059	4.98258	3.97821	4.70869	4.24132	5.69028	5.26555	5.55891	4.31126	4.89481	5.03061	5.144
ENSG00000286656	4.62153	4.44733	3.53269	3.39524	2.32196	4.72094	3.8518	3.24211	2.34979	2.85747	2.68239	4.94922	3.36775	3.28378	3.88546	3.25239	3.30241	5.03116	3.53425
ENSG00000251131	2.83908	1.52422	1.57463	2.74574	2.82532	2.2858	2.12668	2.30412	1.52555	2.85496	1.80536	3.21421	1.53456	2.36266	2.08828	2.62649	1.86788	3.03003	1.3911
ENSG00000272382	2.78224	1.62907	2.90599	2.88938	3.86075	2.90362	1.72671	1.97252	1.63067	1.62008	1.46295	3.74663	2.80032	2.08875	2.54164	2.23572	2.21932	3.7101	1.91137
ENSG00000272144	3.16053	1.50035	2.61054	2.77807	2.23893	2.17058	2.10191	1.64281	1.50164	1.49307	1.59712	2.80274	2.51429	2.66942	2.06391	2.24148	1.70299	3.15277	1.78713
ENSG00000260581	5.61249	5.05742	6.14766	6.04851	4.87848	5.61978	5.61257	4.92998	4.39699	4.14539	6.48474	5.24656	5.66657	5.56834	6.17461	6.36524	6.54039	4.9409	6.06461
ENSG00000169258	9.71996	10.7888	7.34144	8.6917	9.38926	9.75359	9.84953	10.3247	9.90356	10.1582	7.22125	8.71991	7.08011	8.25732	7.83412	9.64341	7.60379	8.84756	7.33556
ENSG00000074317	3.82356	3.32705	1.75789	1.32009	2.34813	2.76075	2.03338	4.52516	2.58729	2.56063	2.93676	3.41361	2.77726	1.28278	1.33623	2.17838	1.53189	1.28146	1.34455
ENSG00000113083	9.70126	9.22398	9.2821	9.04997	10.9962	10.1359	10.2799	9.17242	9.48547	9.64156	9.88337	9.76227	10.7049	10.8764	10.6019	10.6238	10.6294	10.3758	10.0547
ENSG00000168671	3.27725	4.35591	6.11218	5.94067	7.2131	4.39592	6.3152	3.36288	7.12891	7.14001	8.63817	3.56774	6.55767	6.07923	6.92696	4.49547	4.78044	3.0407	6.58969
ENSG00000169252	7.23381	7.19035	8.64727	7.61183	8.16888	7.30039	7.71995	7.53209	7.94073	7.30654	8.70847	8.7676	8.13331	8.6314	8.72291	7.49295	7.98785	8.01914	8.16463
ENSG00000164266	2.01501	2.01174	5.33752	1.75366	1.98445	3.57489	4.26836	2.4966	3.16562	1.99943	4.30755	2.863	4.38558	2.64826	3.79814	1.88339	4.3986	2.53539	4.71868
ENSG00000082074	10.0375	6.79638	7.39427	8.21645	7.64451	9.07746	7.94891	9.69845	6.91024	8.5539	7.08819	11.0352	8.14719	7.93405	7.21115	7.60322	7.03234	11.105	7.80336
ENSG00000172548	11.661	12.6828	10.9529	11.0596	11.599	10.9554	10.632	11.7001	11.8029	11.9195	11.1096	10.3382	10.2777	10.6356	10.6494	11.6432	10.5388	10.422	10.5019
ENSG00000244945	3.21291	2.76748	4.58622	4.42215	2.46226	4.51247	4.6007	3.78819	3.82248	3.15909	3.67361	3.57678	4.63559	4.3642	3.65704	3.11095	4.36197	4.19948	3.24696
ENSG00000250155	3.29821	3.10664	2.00254	3.57642	2.9081	3.26808	1.83821	2.87269	2.33595	3.33094	2.24598	4.86269	2.38666	3.8507	3.79793	3.09024	3.28031	3.68303	2.41169
ENSG00000146013	5.58524	6.71292	5.63863	5.01476	6.99806	5.87714	6.93982	4.97532	6.49133	7.75765	7.31298	6.2043	7.30094	6.75623	7.84557	6.91169	6.57691	5.89112	6.69149
ENSG00000197536	6.70965	4.6458	6.40995	7.91691	6.77688	7.76361	7.19288	7.10959	6.87201	6.25331	5.69239	7.88957	7.30003	6.92059	6.45552	5.93436	6.35946	7.84648	6.08911
ENSG00000202533	2.76206	2.04969	3.1588	4.19279	3.99735	3.68963	3.53889	3.3111	2.96798	2.77528	2.27199	3.7108	3.52968	2.73373	2.26252	2.20602	2.44832	3.92289	2.7943
ENSG00000125347	11.6332	10.2415	9.34407	10.8274	11.1557	11.439	11.4413	12.585	12.3124	12.1911	9.73789	12.2519	10.835	10.5	10.0392	10.069	9.54499	12.1328	10.882
ENSG00000113396	4.62534	4.59213	5.08773	7.60349	5.9707	7.17997	5.88601	6.50266	6.18857	5.9087	6.09461	4.25765	6.28767	6.72293	6.67708	6.03831	5.56006	3.98119	5.32683
ENSG00000206077	7.09502	6.21015	9.26839	9.06113	7.09912	7.90897	7.9756	6.8664	7.39836	6.02913	7.52706	7.14535	9.88482	10.3902	9.91925	6.85739	8.68613	7.43246	7.74907
ENSG00000113739	6.96081	6.34937	6.71474	7.23848	7.15366	7.36822	8.15608	6.45557	6.53254	7.72886	6.38558	9.26178	7.50618	7.05238	7.10385	8.58282	8.08684	8.87655	7.38305
ENSG00000146094	7.73609	5.66089	7.14257	7.16293	7.7333	7.38799	6.37712	7.30115	7.15036	8.28148	6.10461	8.69663	7.19565	6.90705	6.58539	7.11421	6.82517	8.25752	6.35401
ENSG00000272040	4.24549	4.27159	5.52273	5.14646	4.12555	5.06739	4.22634	3.52144	4.09164	3.95741	4.7428	4.47861	5.24123	5.14136	4.93339	4.06989	5.24298	5.00012	4.62932
ENSG00000189045	3.6494	2.92938	4.83102	4.69513	3.43504	4.24653	4.27503	3.27424	3.9569	2.91352	3.67952	4.17026	4.79143	4.87492	4.54544	3.6799	4.84597	4.43081	4.51529
ENSG00000039139	3.66053	2.09109	3.61861	1.8479	2.06519	3.59552	4.07567	1.91792	2.09317	2.84768	3.95434	3.31954	4.53561	4.65297	5.04846	2.94405	3.19167	2.95842	3.05531
ENSG00000164509	6.25852	3.6361	7.11213	4.70293	5.29514	4.14831	4.77872	4.58931	3.41769	5.05228	6.25253	6.25868	5.93414	6.38557	6.37654	5.67713	6.61934	6.14383	5.64077
ENSG00000288095	2.19559	1.22438	1.47464	1.64491	1.21126	2.41069	2.41119	1.13911	1.22543	1.21844	2.37594	2.17274	1.96618	1.44387	1.80475	1.16395	2.09156	2.40016	2.38315
ENSG00000204956	2.5372	2.04737	3.27462	3.77237	2.0255	3.21421	3.7711	2.64266	3.5604	2.03748	3.3871	2.4513	3.36381	3.68017	3.99774	2.73803	4.23644	2.63857	2.88982
ENSG00000262209	2.82668	2.38928	4.71418	4.41849	3.69244	3.64265	4.34083	2.22002	2.91253	2.37769	3.96251	3.33294	4.33228	4.44727	4.10377	3.47628	4.37892	3.84184	4.01387
ENSG00000240764	4.20682	2.41538	3.60729	2.66705	1.82421	3.11417	2.65634	3.40807	1.84675	1.83565	1.90463	2.50027	3.01455	3.56543	2.50172	2.70509	3.65309	2.13691	2.90296
ENSG00000145832	4.56906	5.09643	5.41022	5.48489	6.6206	6.06609	6.5244	3.99091	4.21468	5.39621	6.22145	5.24273	6.20447	6.1565	5.38268	6.69487	6.74662	5.70834	5.77819
ENSG00000248473	4.05984	1.84614	3.21053	3.45982	1.82355	3.96776	2.12111	2.74109	1.84796	1.83595	2.53189	3.96544	1.96948	2.67679	2.9081	2.24566	2.51086	4.31197	3.33619
ENSG00000183718	7.31852	6.32911	7.88261	8.27519	6.44448	8.04207	7.61049	7.03541	6.62825	6.73231	7.01895	8.2214	8.07391	7.66619	7.45938	6.83768	7.92907	8.20433	7.34627
ENSG00000255833	6.54797	5.44661	3.68949	7.22177	7.5718	7.50112	5.72459	7.64231	7.92133	8.4724	5.44564	8.22398	5.72404	5.73946	5.12936	6.37239	4.36105	8.00711	5.80688
ENSG00000249915	7.56994	6.97396	8.60141	8.77455	6.85554	8.67029	7.83056	7.62281	5.86315	6.82414	6.88947	7.60814	7.99585	8.10242	7.20546	7.14018	8.16855	8.10619	7.20276
ENSG00000164406	3.19051	2.78115	4.10734	4.00256	2.74132	4.06556	3.08546	2.67788	2.97853	2.24228	2.60115	3.90281	4.42491	3.76788	4.05766	2.59564	4.02136	4.02367	3.37192
ENSG00000286634	1.80755	2.61018	1.44862	2.03313	2.43228	2.22804	2.69514	2.93447	1.38361	1.37607	1.26922	2.24337	1.70252	2.22211	2.81191	1.31767	2.15538	2.04854	1.49154
ENSG00000135083	6.89204	6.59442	5.49567	6.91848	7.75267	6.75163	5.88547	7.51264	6.93269	7.89942	5.78347	5.82539	5.84824	6.19094	5.9868	7.23771	6.13953	6.24627	5.48519
ENSG00000169194	2.48098	1.55498	2.13153	6.09074	1.52611	2.34474	2.26502	5.31752	3.77674	3.26725	1.30183	2.23708	1.4741	1.72355	1.29396	2.60643	1.51001	3.95869	2.06427
ENSG00000113749	8.04481	8.2071	6.92612	8.76983	8.58881	9.10638	7.77786	9.13386	9.54033	10.0607	6.80494	7.53238	7.38576	7.22387	7.16522	8.3813	7.49565	8.42818	7.33935
ENSG00000132915	2.03556	1.79994	3.80358	2.19465	4.14141	1.72863	2.44117	2.13958	2.45024	3.60559	5.82172	2.1257	1.45175	2.38703	4.81756	3.40748	4.94755	2.10209	1.83714
ENSG00000155850	9.15643	9.72315	10.7144	9.28422	8.70511	9.74976	10.3713	9.53241	8.33877	8.85813	10.7592	9.80812	10.8668	10.3621	10.9368	9.88388	10.4457	10.0994	11.0784
ENSG00000197375	8.01356	7.88549	9.60989	9.25057	7.93643	8.99728	9.05712	8.2093	7.83793	7.66614	8.595	7.66778	8.88987	9.1082	8.68396	7.98767	8.97382	8.31264	8.72095
ENSG00000188818	4.91053	4.68724	7.47916	6.53009	5.42437	6.19589	6.09569	4.62507	5.36837	4.37336	5.32675	5.38552	7.29351	7.84868	7.52895	5.47209	6.64768	5.0144	4.95334
ENSG00000272674	5.34529	6.2522	6.39257	5.82425	6.97204	6.10338	6.65746	4.71005	5.88993	6.49445	6.9687	5.67191	6.8106	6.32257	6.91572	6.30237	6.53699	5.46162	6.81605
ENSG00000197479	4.17561	4.81289	4.14634	4.91926	5.84487	5.44149	5.97363	4.68883	5.24271	5.38537	5.26487	4.28237	4.71532	4.70889	3.9543	5.66005	5.32688	4.25061	4.71528
ENSG00000205464	6.12684	4.27949	6.97201	6.61819	5.23709	6.54618	6.50086	5.55884	5.35497	4.98483	5.9424	5.68131	6.64762	6.80648	6.85925	6.22452	6.50631	6.05634	5.89231
ENSG00000198780	5.73714	3.56121	4.15005	5.20805	4.0169	5.37792	4.72899	6.32505	3.17955	2.90801	4.61812	5.30486	4.84566	4.23962	4.38042	4.62481	4.49655	5.15893	4.69194
ENSG00000019582	16.3027	15.204	14.0362	15.2588	16.5362	16.084	16.4114	17.2013	17.7283	17.2961	14.7029	17.2482	15.4635	15.0418	15.062	15.6215	14.3936	17.1878	15.6977
ENSG00000286615	1.64516	1.06715	2.25009	0.965643	1.05568	0.950374	1.69015	1.43141	1.06808	1.06196	2.14666	0.953001	2.31248	1.8454	2.27132	1.49413	2.01514	1.84233	1.67001
ENSG00000289206	2.50151	1.94429	1.41586	1.61777	2.43438	3.19436	1.67169	2.27199	1.35117	1.34286	1.22149	2.45992	2.26401	1.94428	1.21783	2.11883	2.4535	3.08286	1.46227
ENSG00000249306	1.82974	1.24766	1.50006	2.55893	1.23349	1.47142	1.13973	1.4088	1.2488	2.02886	2.07868	1.10225	2.08547	2.39237	2.47779	2.56087	1.85826	1.84221	2.89333
ENSG00000248323	6.12194	3.99623	4.91501	5.03721	3.82487	5.35978	4.29217	5.54421	3.42587	5.39728	3.70328	6.0519	4.36177	4.10486	3.96459	5.05247	4.55142	5.16592	3.92603
ENSG00000249669	7.98376	8.84204	9.40394	7.59881	7.46758	9.08526	9.5692	6.55472	7.51703	7.66753	8.12227	7.90141	9.40075	9.01137	8.91166	7.9334	9.2356	8.84803	8.8876
ENSG00000215068	5.66493	5.3349	5.62107	6.04639	5.41377	5.59828	4.7513	4.86893	4.77957	4.02595	4.63101	6.37714	5.83505	5.37233	4.79597	4.75495	5.42774	6.42555	4.85648
ENSG00000197083	5.12508	6.78852	8.02612	6.22052	4.60669	5.73574	5.82734	4.21594	5.32345	5.42689	6.59013	6.13694	7.4959	6.23426	5.25429	5.25956	7.3311	5.53875	6.46257
ENSG00000185986	6.75219	6.34512	7.43204	7.50288	6.66398	7.48926	7.00709	6.45561	6.53244	5.20796	6.65619	7.52225	7.67468	7.54262	7.60067	6.47697	7.57577	7.34334	6.80156
ENSG00000289112	2.03042	3.57764	1.8421	2.83744	2.99937	1.26838	2.31895	2.3787	1.45428	1.44509	2.9593	1.81692	2.44041	2.1461	1.73832	2.69235	2.41931	1.4773	1.31196
ENSG00000250320	5.11773	6.90107	6.28953	5.61984	6.83302	5.38465	6.06178	4.43831	5.96565	3.97563	6.55442	4.58581	5.51356	6.12836	6.85617	6.29055	6.25113	4.70362	6.58906
ENSG00000249572	4.5179	5.36997	5.40952	5.54981	5.52498	4.29168	3.94148	4.01288	5.31022	3.95384	4.93109	3.5569	3.81012	4.50795	4.46286	4.6701	5.04961	4.08388	4.72388
ENSG00000248663	3.28776	5.35835	5.32856	4.30371	5.80193	3.91286	4.33038	3.12446	5.48918	3.84359	5.48717	3.19737	4.93974	4.86759	5.3705	4.94823	4.97311	4.13418	5.68073
ENSG00000261360	3.63884	3.40286	4.03725	4.95148	2.80351	4.20737	4.38673	3.48706	3.66911	2.55206	3.78749	3.45927	4.55128	4.53412	4.01732	4.14832	4.88246	4.50673	3.54456
ENSG00000288930	3.26902	3.49927	3.11446	4.06091	4.36721	2.04078	2.83182	3.12688	5.41269	3.95771	4.06038	3.15529	3.88553	4.40533	4.60653	3.23867	2.98615	2.77468	3.30636
ENSG00000248367	3.27296	3.69972	5.07991	4.54779	2.41262	4.14563	3.04397	2.26212	2.4416	3.13032	3.71574	4.48761	4.91219	4.5005	3.64008	3.52561	4.27671	4.55969	3.88369
ENSG00000289306	3.1627	1.6769	2.28306	2.19911	1.65796	3.11338	3.28802	2.45388	1.67843	1.66834	1.5202	3.76543	3.15133	2.79061	1.93623	2.78187	2.24725	3.30636	2.67189
ENSG00000247828	7.56666	6.67234	8.65461	8.87174	6.66988	8.35023	8.20625	6.48139	6.15021	6.5283	7.33304	7.91747	8.57467	8.41223	8.11856	7.62216	8.16984	8.01997	7.4915
ENSG00000178172	7.48143	2.31601	2.35987	0.877726	1.18705	0.812591	0.94067	3.4953	1.22286	1.65947	1.28991	2.63533	2.46143	0.808087	0.906902	4.03112	1.864	3.59969	1.83034
ENSG00000253520	2.53797	1.91306	2.2371	3.02014	3.54134	2.53253	2.88898	2.21629	3.75473	2.20928	2.9355	3.65789	3.05206	2.05497	3.9073	3.06896	2.2071	3.36865	2.8611
ENSG00000285476	6.05358	6.13879	7.33581	5.7663	5.91021	4.86857	4.93063	4.33083	4.75039	4.71755	6.08372	4.86296	6.88153	5.80392	5.77242	3.58273	3.87794	5.37693	5.83246
ENSG00000170458	10.4191	9.21818	9.2706	10.0241	11.5116	9.65242	9.53999	10.2006	9.92814	11.8227	9.27328	11.3378	9.96967	9.59112	9.74566	10.4503	9.56196	11.1623	9.40229
ENSG00000039537	2.70846	4.56067	4.9288	2.93379	3.62878	4.28548	3.4815	2.2174	2.40432	2.91428	2.7309	2.62273	4.22987	4.16161	4.90935	4.7577	4.68809	3.88229	4.99679
ENSG00000229119	5.13448	7.89815	5.9119	5.26017	6.95082	5.18773	5.47727	5.71754	7.09957	7.47889	6.29888	5.02998	5.32624	5.71918	6.11945	6.57754	5.31267	5.22053	6.21012
ENSG00000145934	10.7037	8.32146	9.40806	10.1915	8.86935	10.1114	9.46949	9.97413	8.08804	8.08909	9.5539	8.91798	9.11093	9.91773	9.31654	9.13728	9.92185	9.50993	9.13588
ENSG00000113600	2.90873	1.345	1.7522	2.82036	1.32797	3.39281	1.9943	1.23215	2.18053	1.33731	1.65402	3.16331	2.21107	1.84248	1.19929	3.01268	1.85548	2.05987	1.20543
ENSG00000288912	3.02441	2.48156	4.54344	2.42774	4.77308	3.40268	5.24394	3.02043	4.26977	4.58569	4.18616	2.5461	4.33787	3.77508	4.94416	3.25324	3.84082	3.51433	5.44358
ENSG00000134516	10.4219	8.08568	7.90166	9.31748	9.48036	10.2013	8.87687	10.5288	9.19665	10.506	7.73827	11.2449	8.79398	8.78458	8.30416	9.04406	7.9888	11.285	8.20822
ENSG00000155542	7.00088	7.80391	6.76519	6.27361	7.0428	6.62031	7.24296	7.08912	7.83644	7.59775	7.27494	6.13253	6.28017	5.577	6.16961	7.60936	6.87356	6.73107	7.47463
ENSG00000006837	2.9123	1.85107	3.3699	2.6454	2.12886	2.71605	3.44099	2.15745	1.85259	2.5794	2.49817	2.57436	3.44238	3.41423	2.85157	1.76428	3.18784	3.01538	3.20306
ENSG00000113302	4.08557	3.02237	1.45605	3.06273	2.27401	4.11971	3.97227	4.34412	2.31849	1.68286	2.14331	2.97109	1.41961	2.01786	1.48941	2.12213	1.4393	3.50183	2.43331
ENSG00000112936	6.53759	8.57497	8.4378	8.57353	10.044	8.62542	9.00921	6.74686	8.97727	8.59779	8.32927	7.21091	9.52881	9.36781	9.59805	9.71596	9.90012	8.1325	9.62559
ENSG00000145850	2.97025	1.38951	1.08441	2.67444	3.5565	2.10783	1.75298	3.13833	1.3918	7.50445	1.72285	3.09792	1.754	1.95424	1.12946	2.33493	1.06146	2.93574	1.14123
ENSG00000113263	9.93856	6.36102	6.07933	8.80048	7.89918	8.99565	7.30381	9.20956	7.43209	8.93482	6.58816	9.87799	7.30988	7.38318	6.44908	7.02936	6.01404	10.1866	6.68282
ENSG00000135077	8.81475	7.38095	6.52639	7.85666	8.33885	8.27764	8.05452	8.76177	8.44258	9.20192	6.90557	9.10937	7.28541	7.43997	6.7868	7.7775	6.69549	9.07534	7.00659
ENSG00000287593	5.01901	3.06038	4.65	5.45873	3.8057	5.63147	4.11754	4.46687	4.32587	3.04405	3.57292	3.81563	4.33248	4.91197	4.24095	4.76341	5.07443	4.31036	4.18002
ENSG00000260673	6.6809	5.82636	2.26722	2.8388	4.26421	5.38138	3.73078	5.37545	2.8895	3.29424	2.73022	5.95426	2.96173	3.27921	3.34545	5.04708	4.00676	5.75335	4.00484
ENSG00000286324	2.3735	1.27612	3.00481	1.13384	1.59112	2.67634	3.20974	1.43736	1.27737	1.26912	2.40137	1.65956	1.85898	1.88637	1.14444	2.32108	1.78526	1.49442	2.40867
ENSG00000229896	1.59867	2.5237	3.38799	2.13201	3.39934	2.64766	2.8344	1.63772	2.6981	1.75173	2.62917	1.93613	3.34618	2.84021	3.16933	2.15061	2.91713	2.3904	3.24708
ENSG00000180537	3.48179	5.00005	4.21925	3.02949	3.69201	3.78204	4.32586	3.1694	3.37927	2.52583	4.31421	3.80188	3.73382	4.39051	4.2953	4.44309	4.50807	3.62916	3.71243
ENSG00000224843	2.79295	2.87327	3.46676	4.998	3.56065	3.51544	3.67903	2.60192	4.13636	4.10198	2.68376	2.58128	4.07372	4.52652	4.74896	3.76044	3.57835	2.88843	3.64627
ENSG00000241549	2.76468	2.59699	4.68664	3.58752	2.01486	4.35022	3.79049	2.98928	2.35336	2.77917	2.07465	2.9219	3.46458	3.32369	2.41089	2.99589	3.3437	3.7617	2.4276
ENSG00000231811	3.29703	3.28366	2.67188	3.62231	2.7025	3.24506	1.83281	2.67416	2.57346	5.05064	1.57187	1.92299	2.16788	2.31577	1.56675	2.66061	2.21034	3.13334	2.46659
ENSG00000232040	3.04866	3.41074	3.90731	2.57073	1.94692	2.68227	3.03842	1.82181	1.97095	2.26918	3.72442	3.06695	4.46931	2.76033	2.60833	2.93329	3.69243	2.67267	3.73356
ENSG00000172201	10.7083	11.5181	12.6489	11.0862	10.4824	11.1804	11.9308	9.87473	10.4914	10.3563	12.1542	10.8318	12.0867	11.9543	12.3528	11.6236	11.8594	11.0904	12.2709
ENSG00000206503	15.8454	15.9603	14.4583	15.0297	16.3265	15.2634	15.7177	16.2934	17.2361	17.3013	15.1369	16.0637	15.1374	14.7803	14.8828	15.4468	14.4737	15.8307	15.5522
ENSG00000145949	5.77499	6.07898	7.00983	7.20826	5.43233	5.9483	5.89356	5.49563	4.63788	5.38009	5.81266	6.08365	6.74579	6.5586	6.19009	5.4699	6.65572	6.60534	6.37215
ENSG00000054598	9.22878	9.37284	10.4977	8.63072	9.79614	9.33556	10.4786	8.7766	9.86637	9.25465	10.541	8.95555	10.3522	9.4537	10.0204	9.4787	10.2568	9.42938	10.8903
ENSG00000244476	1.8518	2.56885	2.72701	2.77104	3.29548	1.77625	1.89125	1.46537	2.72587	1.58061	1.67444	1.78623	3.20923	3.77486	3.21731	2.19114	2.17723	2.7233	1.67802
ENSG00000272279	3.29156	3.66036	3.34807	3.10576	3.93712	3.40424	3.35959	2.83967	2.27778	2.26478	2.468	2.85299	3.75628	3.76153	3.94242	4.23288	4.05498	4.14124	5.09225
ENSG00000124602	5.52208	4.66339	6.77856	5.96509	4.8674	6.32643	5.95675	4.32405	4.20103	3.35352	4.08453	6.02448	6.28436	6.30211	5.48667	5.00246	5.71145	6.31075	5.17361
ENSG00000124721	3.5906	3.92677	3.798	3.473	2.79766	5.85236	5.76852	3.53965	5.722	3.63938	5.74003	4.35197	4.95396	6.53225	6.56462	2.67824	3.61801	4.50876	5.6058
ENSG00000112164	2.84502	4.81281	5.08452	3.48684	3.66749	4.63393	4.57075	2.75908	3.24078	2.72858	4.81944	3.32271	5.77514	5.34252	5.88842	4.01823	5.09047	4.73646	5.95145
ENSG00000112149	10.2424	7.97636	7.52327	9.43833	8.48322	9.71104	9.23223	10.2339	9.28855	9.85311	8.03373	9.4414	7.90451	8.06704	7.7698	8.7869	7.44615	9.71616	8.60308
ENSG00000164626	9.10181	10.3468	11.9932	9.38389	10.4183	10.2156	11.0737	8.76357	9.7982	11.3253	11.0841	8.87549	11.1793	10.3822	11.1674	10.1191	10.4884	10.1421	11.712
ENSG00000161896	1.46063	2.43963	1.43813	1.87298	1.93718	1.63724	2.9206	1.76484	3.81906	3.53277	2.73084	2.42474	3.33284	3.37649	2.06377	2.53284	2.96687	2.63794	1.71648
ENSG00000112309	3.46877	2.06263	3.89223	2.74349	2.75993	3.75989	2.92612	2.65386	2.06439	2.05273	3.27266	3.67866	3.70784	3.95741	1.87668	3.28429	3.43045	3.57121	3.40141
ENSG00000272316	6.27906	5.85726	7.13274	7.58105	5.28937	7.48469	7.24764	5.23812	5.75624	4.7724	5.7224	6.62411	7.27478	6.9304	6.35325	5.97975	6.86894	7.10836	6.74456
ENSG00000124490	2.13709	3.32316	4.3768	1.67753	1.89007	2.91777	3.88793	1.74631	1.91725	3.599	3.475	1.6447	3.28868	3.33098	4.28959	2.93487	2.58136	2.45381	4.97811
ENSG00000233967	3.3187	2.37956	5.25411	4.99129	2.35199	4.81955	4.52736	3.06374	2.38178	2.36711	3.17574	3.63408	4.50001	3.90993	4.3084	2.71408	4.10664	4.0466	4.4888
ENSG00000124664	4.90579	7.8932	9.06827	4.56051	6.03529	6.59267	7.78219	4.81511	5.83615	8.17368	9.08209	6.14704	8.68737	8.00243	9.25518	7.67427	7.82256	6.849	8.82343
ENSG00000156564	1.75883	4.22811	1.88417	4.13726	4.30979	1.21439	1.28879	2.79745	2.36662	1.45975	2.38337	2.00285	1.80901	2.1111	2.83058	3.24875	1.21847	1.46111	1.5595
ENSG00000161912	5.29136	4.33076	6.54378	6.13741	3.75656	6.60595	5.33171	4.20987	5.01882	3.59709	4.72119	6.27329	7.06935	6.22194	5.97121	4.40223	5.68464	6.87132	5.61279
ENSG00000057657	10.437	10.0037	9.18705	9.97536	8.72738	9.71166	8.58366	10.6166	9.20469	9.27114	9.22219	10.0724	8.84097	8.87106	8.59482	9.91789	8.63292	9.91797	8.57282
ENSG00000135315	7.27055	6.39099	7.68656	7.36672	6.41439	7.41658	7.31425	6.1354	5.66723	6.38407	6.58655	7.77318	7.71191	7.60366	7.22361	6.62718	7.59658	7.84768	6.70517
ENSG00000124507	4.74724	3.77352	4.92688	3.75883	4.4276	4.44356	4.62672	4.4127	2.84258	5.16892	5.21823	5.65269	4.6001	4.24385	4.49577	3.40666	3.89042	5.45155	4.0629
ENSG00000112796	5.16684	5.44051	7.04784	4.80517	5.79661	5.95883	6.88268	3.64687	4.33452	4.92904	6.8155	5.54297	6.65317	6.74033	7.13692	6.07594	6.43139	5.93283	7.35172
ENSG00000280135	4.81592	2.42875	2.08092	5.38026	4.71836	6.45901	3.28828	3.25257	2.43146	5.22702	2.38281	5.80829	4.34338	4.4206	3.01316	2.5427	2.99335	6.93048	2.9058
ENSG00000225093	3.10839	4.76634	3.33897	3.89434	4.05332	2.90163	3.41381	3.23371	3.81055	3.68582	3.96556	2.59135	3.23865	3.06466	4.26475	4.04436	3.35496	2.69042	4.48954
ENSG00000217130	4.9988	6.69346	5.10059	4.26833	5.70726	4.20047	4.77169	4.40826	5.90429	6.064	4.93347	4.13022	4.82177	4.27524	4.31932	5.07029	3.97178	4.38349	4.94316
ENSG00000232316	1.31894	1.85386	4.30203	3.15802	3.01181	2.32364	1.34076	1.36374	1.50145	1.49065	3.06997	1.70902	2.72699	3.32214	2.64108	2.88773	2.58387	1.2739	1.80266
ENSG00000286084	3.89053	1.84411	1.26583	2.06778	1.46068	2.78226	2.28376	3.42142	1.48366	3.34027	1.30152	3.81633	1.65543	1.67803	1.29616	2.58134	1.25061	3.87184	2.37696
ENSG00000220377	1.4761	1.67977	2.93095	1.46459	1.65699	3.15403	4.4479	2.02633	1.6816	1.66949	3.34203	1.43494	2.43938	3.14606	4.10559	3.13913	2.49037	3.03706	3.9412
ENSG00000111912	10.3082	8.88493	8.84807	10.62	9.01264	9.98811	9.47439	10.9092	8.6398	9.50692	9.08405	10.1397	9.54747	9.81471	9.40036	9.46077	9.50466	10.2032	9.26065
ENSG00000262179	3.1674	3.87255	3.35141	2.29178	4.33818	4.88937	4.87326	2.92473	3.23607	4.31276	4.40734	3.90966	3.44904	4.53707	5.01885	3.50318	3.61951	3.91697	4.812
ENSG00000146250	2.53498	2.74995	2.83571	2.17135	2.70784	3.57537	3.53214	2.91523	2.75334	2.18205	1.97417	3.54833	4.45239	4.48183	4.48682	4.83217	4.81861	3.84603	4.0683
ENSG00000146352	2.14675	1.92754	4.5682	1.67848	1.90132	3.81177	4.7281	1.75088	1.92965	1.91572	4.41916	2.22961	4.75498	3.66089	3.58826	3.07081	3.32623	2.34591	3.56501
ENSG00000146232	9.47186	9.27778	8.35091	9.83035	10.2601	9.22894	9.25774	10.0118	10.6979	11.3862	8.85402	9.87379	8.71789	8.49292	8.59333	9.23677	8.39147	9.62815	8.92755
ENSG00000186439	1.83045	2.69203	2.87809	1.54	2.14187	6.04439	4.38576	1.62254	1.82153	1.80623	3.6973	1.96594	3.29293	2.96675	3.46998	3.33488	5.07866	2.39765	2.80599
ENSG00000170162	1.51599	1.67589	2.03254	1.90818	3.17176	2.23275	2.68902	1.55475	1.67738	2.60663	2.8836	2.13407	2.90863	3.33177	3.6819	2.66337	2.79722	2.77521	2.82018
ENSG00000146285	6.89447	4.91535	4.9179	6.85323	6.67177	7.89973	4.35198	4.65442	3.70361	8.13382	4.53597	7.72182	5.72165	5.27941	4.23318	4.48294	3.96409	8.5513	5.08617
ENSG00000111879	4.62118	4.15021	5.62244	5.23136	3.77485	5.25142	4.57099	3.98191	2.91091	3.52279	4.59361	4.45084	5.71108	4.8872	5.10771	4.10767	4.66492	4.53247	4.66684
ENSG00000111907	9.91239	10.5184	10.4882	9.45495	9.30595	9.31976	9.9907	9.23314	9.31808	9.3042	10.193	9.09388	9.94306	9.71142	10.3106	9.93556	9.88385	9.27681	10.4667
ENSG00000178233	0.669763	0.779638	1.24825	2.52549	2.67422	0.645254	1.48847	1.67447	1.1506	1.81976	0.675423	0.648464	1.63043	1.66125	1.30439	0.721058	0.877421	0.869231	0.676912
ENSG00000153292	5.22182	3.1037	3.38229	1.43284	1.67323	3.91783	2.50535	5.62378	2.07418	1.68843	1.74718	2.83035	2.6814	1.85097	2.97311	3.5534	1.39137	1.84814	2.60276
ENSG00000124780	3.40576	3.30959	1.22939	1.24135	1.98824	3.2457	1.26905	2.24342	2.72456	2.40429	2.02741	3.07881	1.20277	1.61542	1.25402	2.3449	2.13948	2.016	1.71737
ENSG00000272356	4.48835	4.1632	5.23582	5.13263	3.69104	5.28505	4.86188	3.67916	2.80266	2.78751	4.58872	4.21231	5.26402	4.98833	4.15753	3.95896	5.33988	4.21431	4.13718
ENSG00000227885	5.18362	5.40742	6.36698	6.5683	6.07756	5.04689	5.53483	4.59725	5.45296	4.16963	5.85272	4.43054	6.10311	6.17992	6.28877	5.5256	6.16271	5.1884	6.32131
ENSG00000164434	6.82121	7.7757	9.56097	9.05098	9.07829	9.45539	9.0804	6.30501	7.16093	9.46394	9.4518	5.84611	7.64811	8.40781	9.68313	9.09681	9.10047	5.56331	8.30604
ENSG00000287097	5.76276	3.8702	1.57386	1.59541	1.85136	3.7498	3.24938	4.73081	3.10753	2.91284	2.6104	4.96346	1.52517	2.31806	2.29779	1.74069	1.55153	5.34661	3.04922
ENSG00000271218	2.31677	1.421	2.33763	3.44027	1.40485	2.01124	2.62782	1.77493	1.4223	1.4137	1.87523	1.63709	2.68977	2.67486	1.28426	2.18216	2.93683	2.55582	1.88023
ENSG00000204622	2.22119	1.42823	2.15972	2.45756	1.4123	2.83213	3.04901	2.5303	1.42952	1.42103	1.8791	2.75239	2.58139	2.49666	1.52426	1.6301	1.7844	3.06865	1.29926
ENSG00000232295	2.28077	2.98758	4.17998	3.67661	2.05833	3.74287	3.87203	2.90421	2.08201	2.6045	2.70447	2.35422	4.07619	3.33215	3.64352	2.76376	3.24823	3.46544	3.15957
ENSG00000095970	6.5997	5.6192	3.90813	5.66591	5.83061	5.1617	4.53843	5.44524	5.56391	7.9133	3.87864	5.90582	3.34167	3.4675	3.70064	5.34632	3.92118	5.78285	3.29356
ENSG00000172461	1.84573	2.90157	5.17023	1.83112	2.0732	3.5997	3.88925	1.90984	2.10395	2.08882	4.3493	1.7934	4.97522	4.33227	4.77742	2.67137	4.4253	3.67488	4.7495
ENSG00000188820	8.16306	4.52877	4.28311	5.93775	6.30386	6.58351	6.32601	8.3706	6.97118	8.54122	4.87996	9.68648	6.67229	4.29486	4.35981	5.63839	4.80451	9.564	6.05786
ENSG00000112175	1.39955	2.88687	3.40695	1.3895	2.15328	3.30045	4.04612	1.71594	2.41297	1.57056	2.78884	1.36369	2.77752	2.7544	3.58943	1.48446	2.70716	1.35497	2.53585
ENSG00000123500	4.14587	4.53584	4.36793	3.14524	5.07633	4.56146	3.96192	3.14956	5.38382	3.59029	3.5799	3.87474	4.37044	4.88401	5.37771	5.28115	5.40721	4.69254	3.80583
ENSG00000079931	10.3704	10.6626	9.53667	11.6007	11.3814	10.9431	10.7736	11.2499	10.9823	11.751	10.2873	9.7789	9.80167	10.2108	9.72288	11.0998	10.1831	9.77581	10.3001
ENSG00000188107	1.32195	1.46408	2.77869	3.02785	1.76642	2.6636	2.80536	1.35619	3.21714	1.45665	2.55286	1.67503	2.87017	2.46759	1.55636	1.88393	2.41248	2.04071	1.75756
ENSG00000096093	8.36642	8.19946	9.82434	9.11751	8.13365	9.18508	9.04453	7.5116	8.06273	7.39359	8.14842	8.27886	9.11195	9.28277	9.14546	8.28944	9.20497	8.56618	8.86622
ENSG00000146350	7.02031	6.26159	8.14847	7.84769	6.24431	7.74833	7.07946	6.24985	4.73439	5.65998	6.83757	6.90041	7.66097	7.46304	7.15689	6.26093	7.65756	7.02659	7.00423
ENSG00000230943	6.47414	6.73188	7.39207	7.9815	6.92526	6.81031	6.92121	6.21808	7.11098	5.82328	7.60099	6.08515	7.399	8.01356	7.8493	7.56384	7.78193	6.21474	7.46429
ENSG00000198523	7.18518	9.52187	8.67586	6.53029	8.0297	8.6076	8.77122	5.63676	8.05486	8.60358	8.38823	7.404	8.04555	9.05203	9.20801	8.1315	9.12427	8.61455	9.33682
ENSG00000232618	2.24495	1.24049	3.02815	1.33423	1.22587	1.8514	2.21426	1.40325	1.24167	2.20777	1.35885	2.74038	1.70981	1.29237	1.84063	1.86142	1.96112	2.87524	1.36199
ENSG00000118514	3.12195	2.453	3.78825	3.16589	2.12208	4.22235	4.0714	2.97673	2.14831	2.13539	2.17055	3.88293	4.47096	4.36728	3.7273	2.29506	3.65551	3.54588	3.75439
ENSG00000226409	1.10329	3.59573	1.66659	1.09542	1.83379	1.76297	2.78948	1.62865	1.24776	1.23908	1.11071	1.48593	2.41328	2.56899	1.99594	2.71035	1.63704	1.97673	2.01467
ENSG00000112195	4.90589	4.39727	4.36186	4.99421	4.69513	4.38862	2.50771	5.73479	3.24347	5.04895	3.14719	6.49149	4.45041	3.71829	4.05216	4.15653	3.47783	5.75673	3.37472
ENSG00000124743	4.86031	4.68744	6.70562	6.0579	3.6645	6.6783	5.99682	4.85355	3.28954	4.11425	5.43022	4.17894	5.86392	6.37919	6.17201	4.52194	6.02701	4.90481	5.74198
ENSG00000228290	1.32675	2.02145	3.0868	1.32028	1.74366	2.56638	2.17238	1.59515	1.45248	1.44459	1.7338	2.22469	2.58154	1.78577	2.77046	2.03723	2.83821	2.49435	2.95478
ENSG00000146276	1.89964	3.57983	1.40466	3.19501	3.7249	1.97614	3.12899	2.98605	4.83598	1.62671	2.38061	1.63038	2.3117	2.96031	2.59014	1.83316	2.85617	1.38046	1.92425
ENSG00000155918	7.78863	6.95214	4.14152	5.56394	5.98472	6.05525	5.58115	7.64835	7.1652	6.91684	5.4901	6.16362	5.44197	5.57512	5.05621	6.89195	6.0593	6.33579	6.16571
ENSG00000287823	3.46846	1.68724	1.45068	4.31248	3.62771	3.79794	1.77226	3.17681	1.68911	3.86307	1.48979	3.08342	1.82853	2.27473	2.52458	2.11664	1.43398	4.12016	1.9673
ENSG00000231863	2.20449	1.99521	0.968315	1.98096	2.29235	0.954704	1.48706	1.0216	1.12975	3.72668	2.0335	0.958926	1.95495	1.66325	2.30391	1.05336	2.17401	1.66045	1.4697
ENSG00000178199	9.17272	7.17389	7.35666	7.90835	6.95878	8.71854	7.5493	8.07652	7.6672	8.61577	6.40797	8.59396	6.69816	7.3538	6.72948	7.23659	7.03067	8.97817	7.04856
ENSG00000288162	3.71713	1.66681	3.3872	2.83333	3.09054	3.52451	1.51875	1.5398	1.66836	2.44024	2.74601	1.85402	2.75233	2.11453	3.06901	2.07557	2.74361	1.66622	2.83097
ENSG00000111886	2.67539	1.70043	3.92086	3.52512	1.68016	3.01084	3.17185	2.03457	1.70206	1.69128	2.39962	3.17913	2.66232	3.32088	1.95921	1.60581	2.84973	3.70579	1.77677
ENSG00000198719	9.28707	8.63738	10.8542	10.3117	10.4133	10.2945	10.2474	8.86549	9.1199	8.14464	9.66757	8.8265	10.1966	10.2947	10.2408	9.30501	10.1522	9.21371	10.2157
ENSG00000218631	1.95815	1.03	2.20049	1.83614	1.01733	1.65694	0.933558	0.947078	1.03102	1.02427	0.926402	1.55727	2.67482	1.65195	1.50711	0.971369	2.15685	1.8391	2.4386
ENSG00000226194	1.00462	2.51752	1.88668	1.816	1.1075	2.46253	2.10159	1.03262	1.12207	1.11489	1.2487	1.51389	1.7099	2.40261	1.0074	1.74795	2.61842	1.18333	2.16575
ENSG00000112706	1.90196	1.46748	2.90226	3.36808	1.45038	2.4882	1.9464	1.35472	2.85993	1.45975	1.92141	1.50362	2.44689	3.05629	1.32214	2.07602	3.11652	2.47789	2.30102
ENSG00000233237	6.21961	5.96323	7.24263	5.51306	5.38148	6.74401	7.21021	4.88581	5.35008	5.80775	5.951	6.66142	7.43511	6.45451	6.49645	5.48693	6.79565	6.79878	7.07985
ENSG00000231971	5.26348	4.59311	3.69184	4.01729	2.96824	4.14667	3.46071	4.74306	4.31683	2.49289	3.42343	3.03552	3.47612	3.96805	3.32835	4.81488	3.11855	4.10156	4.13891
ENSG00000198478	9.35149	9.04537	10.1091	8.29238	8.39749	9.24539	9.85621	7.45478	8.52574	8.36144	9.79424	9.11319	9.86567	9.5352	10.0069	8.97551	9.55964	9.26811	10.3878
ENSG00000112379	6.72731	7.88019	9.37086	6.91295	7.5897	7.82746	8.44491	5.95476	6.9875	6.91697	8.6447	6.77656	8.9677	8.56393	8.9921	8.11975	8.53201	7.71354	8.83358
ENSG00000228495	3.14567	1.70875	2.48377	2.3257	1.69131	1.88142	2.50943	1.83444	3.03164	2.00843	2.12207	2.67945	2.74747	2.24451	2.56028	3.03845	2.85928	3.12895	3.41315
ENSG00000286482	3.38524	2.07804	3.40992	4.00422	2.35144	3.56954	3.45787	2.36457	3.14446	2.36926	2.29741	3.96043	3.76567	3.63864	1.88504	3.1231	4.08575	3.89621	2.59425
ENSG00000237234	2.35788	2.60377	3.10024	2.55605	3.00196	3.86644	2.91311	2.31739	1.8387	1.82802	1.67143	2.57829	3.27601	3.35799	2.86191	3.45799	3.68934	2.91406	1.6738
ENSG00000118520	12.4467	11.7204	10.8986	9.80969	9.15682	11.2187	9.94135	8.3398	8.85455	9.11855	10.108	11.631	10.1337	9.80368	9.68251	11.8548	10.5853	10.14	9.58783
ENSG00000266896	4.51305	2.77251	5.66697	5.07462	3.00129	5.63564	4.62823	3.57509	3.73278	3.70445	4.01624	4.57234	4.74694	5.08331	4.39272	3.47914	5.07569	5.1693	3.71878
ENSG00000270890	2.52296	1.6676	3.22799	3.53815	1.95764	3.35214	2.48349	2.54228	1.66903	1.65956	1.93399	3.1841	2.72488	2.76092	2.43901	2.06621	2.32832	2.55833	1.93834
ENSG00000164694	8.44361	5.022	5.61076	5.8804	6.28445	5.50379	5.67104	4.71736	5.715	5.6421	5.07498	7.42657	7.00432	7.19416	7.60261	6.27081	6.49332	6.71344	6.08488
ENSG00000252498	2.92594	1.81916	3.66185	3.60898	1.7983	3.9049	2.73849	2.30852	1.82084	1.80974	1.88066	3.21813	3.40103	3.19068	2.59127	2.91497	3.73095	2.85235	1.64849
ENSG00000221500	2.64098	1.15248	2.70896	2.22229	1.13842	2.0525	1.29315	1.70318	1.97449	1.14613	1.03698	1.67427	1.19881	2.19586	1.27171	1.59753	1.88521	1.00182	2.83282
ENSG00000285730	2.13859	1.92606	2.65673	3.03429	2.65839	1.93242	1.2219	1.49216	2.31353	1.33019	1.44745	1.56125	1.90052	2.74193	1.44108	2.55823	1.94069	1.92445	1.21507
ENSG00000112246	5.15773	5.31325	5.62555	4.62759	4.36637	6.20424	5.80964	2.93111	3.13885	3.5575	4.05166	6.53982	5.72844	5.56269	5.33966	4.63802	5.73037	6.10602	4.77802
ENSG00000120436	2.94157	3.13692	1.24777	1.79423	2.18421	1.49694	1.62457	4.90687	3.73209	1.52568	1.29759	5.13651	2.48695	1.21777	1.29016	3.39636	2.07139	5.07303	1.30127
ENSG00000170542	10.4779	8.08839	7.49	9.79365	9.19461	9.89223	9.30597	10.3605	8.97592	9.67828	7.5516	10.0878	8.07692	8.0565	8.21226	8.28356	7.81989	9.81548	8.14125
ENSG00000272277	2.81692	1.62533	1.44851	2.37585	3.4497	2.74881	2.45939	1.96084	1.95346	3.55002	1.70873	1.43844	1.78427	2.46214	3.12762	2.36924	2.92999	2.67498	2.85432
ENSG00000272402	2.99915	1.85404	3.54785	3.66965	1.83445	2.86796	2.12176	2.16309	1.85562	3.66603	2.39014	3.21546	3.19412	2.79486	3.07877	2.6957	2.87894	2.00192	3.27932
ENSG00000237988	8.66108	6.3774	4.39884	9.11413	8.74969	7.35368	7.10866	9.26397	7.24019	10.2254	6.3861	10.2227	6.96693	5.6488	5.50475	6.237	5.91055	9.41162	6.64389
ENSG00000204681	9.19351	8.78113	10.4163	10.2177	9.19693	10.324	9.49326	8.26661	8.96424	8.31025	8.5113	9.46813	10.3019	9.92218	9.59454	8.80134	10.0068	9.91304	9.00302
ENSG00000204642	11.6396	11.28	10.5263	11.3133	11.8895	11.6323	12.0737	12.0973	13.076	13.0339	10.6593	12.2374	11.4823	10.8846	10.82	10.8837	10.2049	12.2067	11.7769
ENSG00000273340	3.28254	1.95091	3.30778	3.84009	1.92941	3.86555	3.09234	2.05389	1.95265	1.9412	1.77288	3.31364	3.75521	3.60942	2.9633	3.01681	3.03692	3.67219	3.13374
ENSG00000204644	1.80865	6.65988	6.90215	1.78923	2.10046	5.83136	6.57294	1.89279	2.13868	4.78819	4.93604	1.73856	1.95024	5.03037	4.95492	1.96715	2.20005	1.72117	2.9531
ENSG00000146453	3.33017	2.23841	4.3796	4.3526	4.29024	2.46583	1.99615	2.29479	2.24087	4.2666	5.25186	2.9518	3.13925	2.30259	4.06567	5.67773	6.1148	3.54917	3.20099
ENSG00000171611	3.04488	3.02578	1.9126	1.37415	3.23537	1.87599	2.81542	2.44672	1.53698	2.8933	1.39027	3.39237	1.53856	1.99918	2.23241	2.431	1.35139	2.60539	2.25105
ENSG00000146216	5.02739	3.07071	1.92465	4.11438	4.57277	2.81858	2.0465	4.12143	1.76049	6.99352	1.45968	4.45535	1.33582	1.87032	1.45027	1.5963	1.8857	3.18928	2.55302
ENSG00000171217	3.06065	2.012	3.52114	3.57101	2.71106	3.45661	2.26166	2.11065	3.89918	2.00247	3.64104	2.87807	3.23057	2.6973	3.70559	3.39247	3.54887	2.60495	2.53188
ENSG00000204528	1.55071	1.74607	2.95936	3.97831	3.30356	3.51193	3.35349	2.07969	1.74784	1.73612	2.17938	1.73654	2.38469	2.8263	1.80161	2.15901	3.96349	3.56808	3.98287
ENSG00000137411	1.91879	1.88168	4.02528	3.85206	3.64121	4.04937	3.43889	1.98934	1.88347	1.87165	2.12719	3.28487	2.81452	3.54981	1.69108	2.87156	3.49542	3.15186	2.56175
ENSG00000233231	1.807	1.07522	1.50056	3.04692	2.1864	2.20386	1.22183	0.986177	1.07632	1.0691	1.20682	2.0016	1.86556	1.58963	1.55582	1.01235	1.91091	2.47606	0.965407
ENSG00000164484	7.79901	6.66786	6.32778	7.72118	6.71412	8.46129	7.45597	8.24779	6.9421	7.4529	6.5518	7.84042	6.88084	7.14729	6.92777	7.54426	7.62661	8.8684	7.00563
ENSG00000146151	1.60931	3.43168	3.00928	1.82036	3.08201	2.32952	3.09595	2.41934	2.35894	1.77356	1.8491	1.78245	3.11232	3.3271	3.96562	2.76897	3.01841	2.20883	3.57252
ENSG00000224999	2.3054	1.75677	2.47448	2.40328	3.19949	3.30904	3.34664	1.61384	1.75849	1.74707	1.5771	2.084	3.78246	4.06299	3.56523	2.16486	3.87819	2.597	2.93273
ENSG00000243955	2.47199	5.45593	5.19728	2.23879	2.49162	4.0397	4.99497	2.32034	2.52418	4.53706	5.02478	2.40278	4.28197	4.73569	5.40797	4.06922	4.7997	3.81755	5.07366
ENSG00000168298	3.6861	4.73829	3.59662	2.30367	3.34663	2.67111	2.01461	2.57124	1.95131	3.27239	2.34711	2.24583	2.99592	3.39708	3.42704	3.58508	2.76685	2.89764	2.19088
ENSG00000204516	7.70447	4.57298	5.4061	7.05271	7.14951	6.89851	6.24647	7.92309	7.11294	7.81713	5.41884	8.31674	6.25884	5.68144	5.73423	6.5725	5.66787	8.14623	6.4167
ENSG00000198563	10.9822	9.51915	11.7967	11.6153	9.90149	11.8838	10.8453	10.2496	9.43782	8.87512	10.0508	11.1003	11.2485	11.1756	10.4413	10.1186	11.3879	11.3241	10.2548
ENSG00000226979	6.21718	4.54813	4.30827	7.94201	7.24896	5.11329	4.90673	4.99128	6.03482	9.5228	5.0275	6.82497	4.5788	4.13038	4.80574	5.13847	3.81397	6.25603	4.75661
ENSG00000232810	8.86135	6.33628	6.04761	8.57908	7.60077	8.24872	7.32899	7.93345	8.45461	8.50612	6.34196	9.03023	6.57456	7.02898	6.60776	7.33331	6.22406	8.80744	7.17796
ENSG00000227507	10.1639	8.58665	7.45173	11.3487	12.2789	10.0032	9.74605	9.69156	10.6295	13.0487	8.81757	11.3428	8.72811	8.26756	8.02875	9.78775	7.87494	10.805	8.56962
ENSG00000204482	9.83492	9.01496	8.2207	8.98594	10.3066	9.32119	9.09101	9.4496	10.9849	10.7761	7.94659	9.96382	8.67022	8.64795	8.57661	9.48677	7.98737	10.1613	8.9517
ENSG00000204475	7.36396	5.51197	4.08612	7.92855	8.95044	7.21443	5.95463	4.43595	6.7273	10.4425	4.75093	7.16988	4.63687	4.09355	4.54297	4.56067	3.80504	5.96699	4.51448
ENSG00000204472	9.94133	8.33818	7.86657	8.81698	9.81333	8.99596	8.96069	9.77937	9.58602	10.2387	7.91585	10.7316	8.86932	8.73419	8.92269	9.45651	8.21013	10.4795	8.70748
ENSG00000240053	6.15731	5.1374	7.55102	6.4417	5.17679	7.56139	6.1338	4.84582	4.57798	4.10157	5.32726	5.8375	6.1962	6.09664	4.6226	5.29075	6.62859	6.62061	5.45155
ENSG00000204410	4.98447	2.92945	6.31628	5.42383	4.21761	5.9728	4.45879	3.94446	2.93192	3.55181	4.56607	5.35339	5.47491	5.40148	4.26647	4.07033	5.0708	5.61176	3.8418
ENSG00000255152	3.07618	1.77863	3.46502	3.62518	3.17395	3.09887	3.26339	2.09878	1.78021	1.76974	1.61609	1.78077	2.70696	2.80905	3.02841	2.75868	3.44828	3.08719	1.85036
ENSG00000228727	3.73177	2.02394	4.78075	3.85073	3.07735	4.41824	3.33234	2.64399	2.02591	2.01284	1.81749	2.44128	3.9802	3.52387	2.24024	2.18361	3.90664	3.64033	3.3646
ENSG00000286646	3.12119	1.82571	2.41056	2.73487	3.48557	2.12699	1.90635	3.20142	2.77603	1.8165	2.0768	3.89323	2.52033	3.39818	2.59036	3.00859	2.47576	3.99827	2.37955
ENSG00000225391	1.64837	2.17878	1.84822	4.07785	3.89839	3.43304	3.86715	1.69795	3.90994	2.41831	3.66721	1.82847	2.2492	2.76064	3.56309	2.85566	2.92327	1.59862	3.08818
ENSG00000242574	10.8746	9.34029	8.83386	9.53446	10.5249	10.81	10.3077	10.921	11.2326	11.116	8.71739	11.5789	9.86465	9.40522	9.29224	9.78196	8.84536	11.4106	9.74529
ENSG00000204257	11.2193	10.3494	9.7343	10.1024	11.4058	11.1784	11.2492	11.648	12.338	12.0731	9.34714	12.1305	10.658	9.98279	10.1467	10.5466	9.54155	11.9081	10.5592
ENSG00000231881	1.67856	1.60447	2.94257	3.04066	2.14063	2.65296	3.2921	2.10544	1.60585	2.36266	2.93997	2.27979	3.10389	3.01899	1.45961	1.52478	2.84145	2.15801	2.03965
ENSG00000287562	5.12006	5.70041	6.70432	6.53863	5.1095	6.28977	5.82021	4.87493	5.6396	4.09615	5.98413	5.48662	6.41538	6.34864	5.89674	4.71535	6.329	5.76506	5.73288
ENSG00000124593	2.08849	1.29354	2.12049	2.39558	2.60152	2.42976	1.77409	1.20135	2.76422	1.28715	1.75062	1.35248	1.62737	2.36138	2.43849	1.22828	1.89358	2.22188	1.1801
ENSG00000237080	2.12912	2.53634	3.31948	3.25459	1.55906	3.13995	2.51094	1.91552	1.57791	1.56862	2.37986	1.60354	3.09084	2.63018	2.00295	1.49553	1.91621	2.90712	2.65668
ENSG00000047936	2.1996	1.20741	3.19856	0.97038	1.18327	1.44857	1.01182	1.04113	1.20934	1.19654	4.44155	2.30167	0.910744	0.925733	4.11635	1.73374	4.79213	1.93296	2.35585
ENSG00000096006	6.75612	4.36743	9.58909	4.23041	4.71448	5.72552	6.58134	4.58961	4.48783	4.82674	7.68775	4.82327	6.3858	7.09785	8.44285	6.5206	6.88507	5.09202	6.93706
ENSG00000237719	3.28274	1.71902	3.03882	3.54833	2.4772	4.29043	2.75965	3.14177	1.72068	1.70965	1.54581	2.74255	2.6093	1.49257	2.61719	2.6117	3.14617	3.25715	1.54832
ENSG00000246982	1.53178	1.72055	4.43918	3.31084	2.27833	3.67554	2.57281	1.84334	1.72226	1.71091	1.98788	2.05383	3.09887	2.86346	3.14997	2.32176	3.62812	3.03362	2.64846
ENSG00000198937	8.42787	10.0575	7.6423	7.47932	8.53656	7.52658	8.06566	8.45476	8.58678	9.73495	7.57452	8.558	7.46534	7.52217	8.16106	8.57457	7.44914	8.49032	7.56768
ENSG00000112139	7.57949	8.72153	9.35099	9.40177	8.84561	8.27656	8.61931	8.0989	7.72102	7.42499	7.59919	9.66485	9.45937	8.85462	8.44859	7.62074	7.80886	8.65046	8.65793
ENSG00000237541	10.9098	10.7053	9.00898	9.14616	10.1033	10.7153	10.9083	11.276	12.7349	10.9948	9.0924	10.8274	9.08937	9.14343	8.83067	10.7046	8.83711	10.7715	9.91994
ENSG00000263649	1.24404	1.12841	1.67333	2.02178	2.22088	2.69768	1.27031	1.0403	1.73113	1.12233	1.01829	0.990296	1.98379	2.35114	2.56443	1.06613	1.75473	2.28846	1.75102
ENSG00000241106	6.98433	6.48077	6.84701	6.04937	5.76328	7.23737	7.35511	7.16363	7.48023	6.93321	5.20578	7.7327	6.21987	5.68637	5.80206	6.15691	5.41853	7.5403	6.28174
ENSG00000204264	12.0241	12.3995	10.9042	11.3841	12.162	11.7874	12.3493	12.6732	13.2964	13.4794	11.5156	12.1373	11.4714	11.3453	11.304	11.7464	10.8888	12.069	12.0768
ENSG00000240065	11.3049	10.9495	9.6404	10.7483	11.8558	11.2279	12.0366	12.0942	13.1294	13.2653	10.7183	11.8293	10.8699	10.4814	10.299	10.6762	9.71167	11.6949	11.3777
ENSG00000164430	7.67889	4.78038	5.89824	7.38414	6.11567	7.33049	6.75872	7.98348	5.61739	7.01623	6.10526	8.1837	6.57326	5.99939	5.91205	6.38009	6.34233	8.05085	5.47361
ENSG00000135541	8.29106	7.71452	9.80033	8.9388	7.77529	9.18326	8.63604	8.13409	7.36834	7.42594	7.92716	8.39998	8.97824	8.9448	8.80109	8.00446	8.96332	8.67214	8.24755
ENSG00000137261	4.34815	5.77599	6.15701	5.27483	4.51601	5.24289	4.80589	4.54315	5.08702	4.54798	6.06095	4.78656	5.99775	5.52217	6.03938	5.78508	5.98359	5.29992	5.63617
ENSG00000204613	6.2883	6.19991	3.83549	6.48065	5.02245	6.73423	4.71966	6.676	5.57436	3.47696	3.5709	5.31938	4.63406	5.09868	4.53679	5.93599	4.66902	6.09056	4.60533
ENSG00000204610	6.20393	7.64615	4.00629	6.80477	5.98805	6.20347	4.83115	7.14303	7.25831	6.64498	3.85369	6.12107	3.98055	4.82663	4.40525	6.26421	4.26483	6.419	4.37339
ENSG00000204385	5.44539	6.59107	7.24233	4.63509	5.59829	5.73225	6.21771	4.65281	4.85302	7.15465	7.03319	5.00908	6.59095	5.90463	7.05904	6.11691	6.11561	5.50035	6.65372
ENSG00000286974	2.36181	3.57766	4.5899	2.93771	3.41609	4.53225	3.48144	2.25508	2.17641	3.05895	2.78943	3.4978	3.99578	3.79365	2.52394	2.32021	3.74295	3.71695	3.8081
ENSG00000241404	4.56187	3.85123	6.96846	5.90769	4.48744	6.03326	5.19412	4.05771	4.39617	3.06886	3.94774	4.49582	5.77324	5.52344	5.14727	4.44398	6.1138	5.13972	4.52854
ENSG00000213654	10.2317	8.8541	8.24018	9.06186	10.2706	9.37968	8.787	9.99279	10.362	11.4895	8.37834	11.088	8.97504	8.5289	8.43094	9.33767	8.17812	10.9588	8.69389
ENSG00000204287	15.5692	14.4276	13.1035	14.5033	15.8024	15.1442	15.3536	16.1774	16.5293	16.3629	13.6438	16.3316	14.37	14.0513	14.1706	14.9688	13.3728	16.2711	14.6109
ENSG00000272320	3.32821	4.23415	4.31702	4.16303	2.89944	4.4176	3.22603	3.19235	3.94997	2.69899	3.56384	3.2885	4.56626	4.40876	3.17762	4.04258	4.11773	3.73497	2.75867
ENSG00000146197	5.82054	6.24181	7.00946	5.34478	5.83432	6.28708	6.93813	5.03127	5.26359	6.06627	6.43351	5.24802	6.50763	6.98512	7.18887	5.73825	7.06704	6.01265	6.83542
ENSG00000164691	8.59604	6.69004	6.9527	7.68217	7.81213	8.56732	7.31562	9.35588	7.90158	9.34967	6.66605	9.35265	7.32069	7.22625	7.253	7.25511	6.23383	9.34651	7.03039
ENSG00000146267	4.64706	4.5289	5.25854	3.56253	3.91162	4.91208	6.02964	3.37517	3.83842	4.05605	5.86611	4.93499	5.87419	5.1027	5.68287	4.76692	5.80373	4.47518	5.82953
ENSG00000132424	11.1814	9.95175	11.6479	11.673	9.72034	11.7347	11.1119	9.86859	9.15508	9.32599	9.73443	11.0388	11.3148	11.3132	10.7278	9.98759	11.2573	11.5874	10.8292
ENSG00000153291	6.67073	5.79958	8.94552	8.07535	5.92382	8.08965	7.56144	5.34878	6.12364	4.32978	6.35454	6.25617	8.23798	8.31187	8.09165	6.17069	7.92117	6.77707	7.58011
ENSG00000146070	7.41035	5.75948	5.64402	6.56585	5.92841	5.92301	5.1217	6.75329	5.41198	6.74729	6.52854	6.89187	5.29912	5.21355	6.21157	6.27775	5.92577	6.41714	5.24115
ENSG00000204338	3.41133	2.17262	4.69982	3.54305	2.14855	4.1069	3.35277	2.75584	4.06622	3.44919	1.97291	3.59108	4.22117	2.4162	3.15119	2.70303	3.81766	3.5584	3.51055
ENSG00000124575	1.60857	2.45635	0.976776	0.986709	2.73186	1.52367	1.93077	2.30913	3.12494	2.29569	1.77335	1.19508	0.954727	2.13507	1.88832	1.58957	1.1924	0.961783	1.0027
ENSG00000186470	10.8819	9.87013	9.6816	11.1876	10.6336	11.0981	11.372	11.5966	11.5573	10.3296	9.86505	11.8882	11.2174	10.9238	10.7578	10.333	10.0317	11.7241	11.1159
ENSG00000124508	9.03252	7.41575	8.15188	9.72414	8.27829	9.343	8.83702	9.47885	8.92263	8.95288	8.41715	9.58967	8.92044	8.73189	8.07636	8.31055	8.77468	9.91451	9.10292
ENSG00000026950	10.557	9.16518	9.51921	10.8992	9.87262	11.3293	11.0421	11.0469	10.819	10.2089	9.6582	11.3868	10.9487	10.3937	10.0478	9.56352	9.73043	11.6939	10.6672
ENSG00000135333	4.01766	3.56474	4.85356	2.95152	2.69314	4.71208	4.85195	3.54806	2.72594	3.68011	5.56412	3.21733	5.82368	5.55854	5.6429	4.13744	4.72681	4.19012	5.52092
ENSG00000186340	11.7819	9.9378	10.4537	10.9542	11.0327	11.7408	11.1103	11.8242	11.7798	10.1631	10.8948	11.0978	11.0223	11.5827	10.6009	11.7375	11.8249	10.7045	10.5321
ENSG00000124701	2.54527	2.0629	3.70942	3.56141	3.92453	3.26225	3.67317	2.64838	2.06461	2.58297	3.32229	2.20013	3.72405	3.63477	3.2449	2.98652	3.16628	3.08581	2.79552
ENSG00000286940	4.06802	3.17657	3.98157	5.55224	4.1879	5.01839	4.19132	3.30203	2.95939	5.15184	4.69586	5.32717	4.72796	3.95246	3.39085	2.97783	3.78596	5.16833	4.01341
ENSG00000279926	3.70837	3.66812	4.43091	4.80853	3.0778	3.75135	3.7267	3.28798	2.41815	2.40443	3.79344	2.96691	4.616	4.66473	3.17376	3.0558	4.02978	4.12929	4.524
ENSG00000185689	1.84219	1.03534	1.30136	2.14628	1.02357	2.44048	1.53001	0.958834	1.03629	1.03002	1.16777	1.75409	1.87397	1.53112	0.937285	2.04875	2.24943	1.52865	1.6468
ENSG00000118523	10.7267	11.1263	11.6125	9.17294	9.74711	10.206	10.8257	9.57379	10.0916	9.53256	9.57192	10.5077	10.5287	10.727	11.3084	11.4573	11.447	10.8719	10.7189
ENSG00000168394	12.7805	12.6877	11.4558	12.4662	12.6961	13.0468	13.0207	14.3443	14.3342	14.4115	12.1715	13.2229	12.2986	12.1384	11.5703	12.1648	11.4862	13.3593	12.6066
ENSG00000204252	10.5037	9.46276	8.52287	9.6048	10.5872	10.3171	10.5356	11.5215	11.155	10.8098	9.21113	11.7127	9.86826	9.47956	9.48797	9.96491	8.83252	11.7393	9.9993
ENSG00000223865	13.7612	12.7686	11.1125	12.4438	13.976	13.1187	13.2115	13.8755	14.4879	14.2143	11.5332	14.4048	12.5217	12.0663	12.3	12.9964	11.4098	14.1365	12.5052
ENSG00000224796	4.48552	3.33285	2.10264	3.35813	2.23044	5.23437	2.96776	3.03763	1.93555	2.71734	1.9709	3.55124	2.03724	2.57754	2.47582	3.56264	2.36561	3.98451	2.93784
ENSG00000202441	3.06441	2.10485	3.63923	3.51299	4.02924	3.93941	2.9584	3.34683	2.84226	2.09491	2.92446	3.51146	2.96778	2.85677	2.81542	3.02842	4.06062	3.89763	2.14499
ENSG00000231500	15.7253	18.0647	16.3644	15.7958	17.7876	15.6123	16.3093	16.0178	17.8604	17.82	16.7307	15.476	15.5845	15.9383	16.496	16.676	15.7608	15.712	16.5038
ENSG00000146215	2.94216	2.14092	4.28003	4.33664	2.4124	3.05522	3.51777	1.98375	3.74294	2.13019	3.21704	3.37463	4.21842	3.6987	4.37124	2.82644	3.19733	2.89572	3.29613
ENSG00000273132	1.98016	3.02559	1.2195	1.42722	2.10332	2.45252	2.31633	1.84649	2.15254	2.12829	1.01495	0.984066	0.971562	1.64946	1.25553	2.40795	1.38009	1.19303	1.01666
ENSG00000203722	6.51802	8.43795	6.23774	5.75467	7.31863	4.80909	4.41991	6.86582	5.80345	6.55054	5.82055	5.87485	5.90633	4.76864	4.53143	6.35613	5.47376	4.69617	4.3281
ENSG00000131015	6.25115	5.96459	2.68514	4.50475	4.25381	3.21491	3.20079	5.27491	4.07913	5.29164	3.61965	4.58928	3.7038	3.01672	3.03428	4.7765	4.36007	4.62395	2.76507
ENSG00000112319	2.06127	2.64466	1.41615	2.98352	2.20424	3.14123	2.10994	1.4881	1.63225	1.62093	3.11196	1.40338	2.38857	3.90641	4.36303	1.82545	3.32832	2.58851	3.12052
ENSG00000164418	5.56283	5.43601	4.80934	5.36153	5.1194	6.12866	6.38642	4.25801	4.2003	4.77135	5.22845	4.97766	5.24783	6.46054	6.38641	5.10677	6.08467	4.53548	5.76738
ENSG00000235109	7.80992	5.96139	6.55777	7.62979	6.52731	6.80076	6.33108	7.18493	6.78689	6.03589	7.19435	7.04824	6.94695	7.62077	7.44784	8.20168	8.03805	6.99186	7.08441
ENSG00000112214	6.11655	7.75219	7.52877	5.281	6.42674	7.64797	8.09514	5.77193	6.4476	6.6207	6.81578	7.44857	7.95665	8.52126	8.61428	8.47622	9.18396	8.32103	8.60018
ENSG00000112799	7.48793	6.01785	4.62305	6.21548	7.5202	6.53798	6.4835	7.12904	8.23908	8.21645	5.70437	7.97986	5.55897	5.69189	6.2246	6.96764	5.24441	7.72525	6.18826
ENSG00000204525	15.7098	15.6822	14.3531	14.8338	15.9968	15.6666	16.1473	16.4152	17.2703	17.2184	15.369	16.3795	15.4789	15.1163	15.025	15.2727	14.4658	15.812	15.5066
ENSG00000204632	4.11657	1.99957	3.75589	2.1805	1.97041	3.94309	6.18731	3.7238	3.32225	3.72604	2.22591	3.47472	2.50207	2.26668	2.54449	1.86166	1.91785	4.42577	4.60946
ENSG00000281831	2.1392	2.27052	1.98881	1.82678	1.13072	1.85213	1.04395	1.31138	1.14493	1.13792	1.26948	2.03969	2.79616	1.8468	1.26352	1.57932	1.95117	2.50428	1.03805
ENSG00000230521	1.77982	1.51093	1.88925	2.68772	1.49378	2.44858	1.37988	2.85679	2.31124	3.23718	1.3701	2.78631	3.25723	2.28048	1.36609	1.70869	2.59936	3.12071	2.43412
ENSG00000206341	8.1905	9.19626	7.98083	7.95889	8.6204	9.33464	9.72007	8.77289	9.65051	9.74866	7.81146	7.64521	7.43696	6.72754	7.28953	7.59583	7.38167	8.61038	8.24153
ENSG00000231389	14.348	12.9171	11.5661	13.2547	14.7347	13.9639	14.1537	15.0105	15.2805	15.0296	12.4281	15.2309	13.1893	12.804	12.8454	13.807	12.2314	14.992	13.2696
ENSG00000198502	11.2029	10.4938	9.2003	8.91327	9.84446	9.81671	9.87709	12.9272	13.518	14.1544	11.2699	13.9683	11.8814	10.5086	10.6212	10.9573	9.45491	13.8559	12.1558
ENSG00000229391	8.73891	8.95495	7.77882	5.86558	4.5319	8.83629	8.60538	8.93635	9.41213	4.92397	5.01091	9.33285	7.80301	4.83185	5.27042	7.78342	6.5823	8.80103	7.15188
ENSG00000196735	11.7839	9.70935	8.82364	12.3856	13.4857	10.8969	10.8834	12.9917	13.3532	14.0905	10.9645	13.2135	11.2404	11.506	11.3414	11.5744	9.8266	13.3201	11.4894
ENSG00000223534	4.25734	2.36784	2.47309	4.95935	3.97632	4.18417	3.94035	4.32236	3.10759	4.40769	2.70242	5.5173	4.24088	3.37862	2.94776	2.49525	2.93267	5.01757	2.96833
ENSG00000179344	12.224	10.8001	9.51125	12.7476	14.0212	10.7265	10.8293	13.3345	13.9804	14.57	11.6579	13.8641	11.7908	11.034	10.9243	11.6144	9.91455	13.5534	12.0542
ENSG00000204305	7.87533	6.96909	8.61224	8.4399	7.57727	8.27344	7.78388	7.45249	6.30126	6.88738	7.09046	8.29742	8.26901	7.56913	7.86554	7.08197	7.8828	8.39804	7.69481
ENSG00000204267	11.0522	10.2261	9.61669	10.3885	10.183	11.2272	11.23	12.0343	11.2501	11.172	9.82865	11.1606	10.4009	10.1156	9.71291	10.052	9.98141	11.3706	10.5975
ENSG00000030110	10.6212	10.5728	9.26726	10.1574	10.9049	9.79931	9.5762	11.3946	11.8798	12.0493	10.1198	10.2627	9.52323	9.43277	9.4812	10.0514	9.37387	10.4615	10.0758
ENSG00000118503	10.9786	9.10077	9.62377	11.1816	9.8465	10.5412	9.85545	11.0677	10.4285	10.481	9.20754	10.4936	9.72384	9.78664	9.74316	9.70737	9.26036	10.7061	9.71971
ENSG00000187987	2.70181	1.57921	2.29684	2.42856	1.56161	1.59792	2.18198	1.46332	1.58063	2.34769	2.1543	2.72247	3.0965	3.6117	2.78612	2.95605	3.15842	2.24162	1.8614
ENSG00000197261	7.21516	5.4811	7.16957	6.46456	5.78165	6.74014	6.16012	6.07906	5.21098	5.45343	6.37326	6.35307	7.46848	7.69542	7.0563	6.35929	7.43022	6.41993	6.55734
ENSG00000233822	4.04455	3.97234	4.04435	2.7403	2.16114	3.41825	3.27026	2.75583	2.71837	4.07173	2.79004	3.48553	3.80005	2.99724	2.38007	2.5329	3.79855	3.45411	3.79137
ENSG00000158373	7.77272	7.77433	6.7566	6.73432	6.93238	6.81047	6.44563	7.868	8.30935	7.3725	7.49869	6.98081	6.52826	6.20117	6.17603	7.43338	6.3252	6.87432	7.17692
ENSG00000196787	3.31432	2.13464	1.38243	3.00956	2.74792	2.12661	2.66675	2.55411	3.21706	1.54456	2.36072	2.69949	1.86159	2.39617	1.40537	2.8502	1.57875	2.30935	1.41149
ENSG00000197903	9.62833	10.2641	8.03219	8.47766	9.11685	8.21993	8.5114	10.5412	11.0937	9.78085	8.59848	9.41757	8.10069	7.94801	8.26475	8.93011	8.15577	8.80836	8.19781
ENSG00000204789	5.80184	5.36686	7.94296	7.4114	5.51653	7.27408	7.20201	5.03696	5.79779	5.28163	7.26617	6.20107	7.99212	8.03723	7.8767	6.29786	7.78744	6.61934	7.55745
ENSG00000213204	3.6235	2.96209	4.25163	4.40821	2.19875	4.51045	3.69909	2.2981	2.22557	2.94147	2.42323	3.72012	4.01595	4.35904	2.41318	3.35127	4.19318	3.80092	3.0468
ENSG00000112559	10.5385	11.0734	10.1499	9.26788	10.0957	9.6078	9.72916	10.189	10.7341	10.565	9.34565	8.99721	9.3442	9.09423	9.34208	10.1469	9.37346	9.3225	9.37144
ENSG00000204248	4.71437	4.80762	6.43614	6.13232	4.91722	5.9042	5.46078	4.19415	4.60387	3.84256	5.20173	5.27844	6.60918	5.28083	5.42878	3.98644	5.806	5.54689	5.03592
ENSG00000172673	6.7211	3.6617	4.08176	4.39826	4.46396	6.63477	5.28637	7.93988	4.83326	4.31221	4.06481	8.77263	5.01134	4.83669	3.89838	4.78772	3.68266	8.64546	5.2225
ENSG00000074706	7.34266	4.89846	5.95372	6.04979	5.52815	6.2702	6.12934	7.10522	5.22558	6.24772	5.27615	7.55098	6.2278	6.0451	5.72188	5.54435	5.55148	7.82452	5.80417
ENSG00000079841	2.69957	3.98762	4.82562	2.12011	3.08182	3.34589	4.79045	2.19822	2.39364	3.55205	3.65106	2.74102	5.2407	4.34463	4.87019	4.14315	4.4197	3.39906	5.60375
ENSG00000153303	1.71546	5.17149	4.11214	2.68454	2.87785	4.13928	2.52854	1.77193	3.08894	4.16835	1.72752	2.0835	2.89318	3.6133	3.84103	2.52769	3.08817	2.47519	2.74845
ENSG00000112486	2.83521	1.19302	1.01697	3.19796	2.21313	1.5945	1.05623	1.36506	2.07498	3.14159	1.7054	2.47306	0.990484	1.23697	1.69454	1.86775	1.00477	3.42639	1.04785
ENSG00000146521	3.54508	3.04738	2.77287	2.64903	2.12882	2.85685	2.98328	1.96247	1.8504	1.84019	3.45314	2.27833	3.5785	2.26089	3.47915	2.22956	2.98876	2.63468	3.21033
ENSG00000237643	6.34955	7.08174	6.11076	4.93987	5.16432	5.26763	5.53936	4.53807	7.39313	5.14938	6.25597	4.90415	5.85668	5.88409	6.12726	6.0936	5.65406	4.95411	5.67163
ENSG00000280916	6.25554	5.81043	7.69473	5.31628	8.04988	7.1247	8.59006	6.13252	8.16805	6.49066	7.01423	6.04571	7.52512	6.84727	7.36015	7.2617	7.4815	6.64789	8.96296
ENSG00000226453	3.83411	4.63725	4.49033	4.68892	4.52002	3.95537	3.17103	3.11244	3.43825	3.96579	4.25609	3.71125	4.48249	4.38511	4.46513	3.20824	3.79977	3.62993	3.82057
ENSG00000204623	6.15542	5.46444	7.31467	7.68974	6.70742	7.06615	6.15804	6.03745	5.84756	5.97596	6.28238	6.81312	7.46311	6.98144	6.46231	5.8977	7.07248	6.91774	6.59076
ENSG00000289203	2.43617	2.68798	1.7225	2.52936	2.81145	2.87347	2.81898	2.03233	3.1429	2.22541	1.75489	3.13843	4.07291	3.58735	3.57322	3.3389	4.0096	3.35063	2.58543
ENSG00000234147	2.04652	1.62267	2.13041	1.67358	2.1826	2.64396	1.72107	2.29328	4.07018	1.61374	1.45769	2.85778	2.16981	2.88935	2.93021	3.64421	2.72443	3.40464	2.34226
ENSG00000289623	4.55355	1.64903	1.38596	4.82178	4.06986	4.05638	2.45693	5.10868	3.51282	1.63733	1.42916	1.37024	2.7159	2.13156	1.42266	2.3069	1.99623	2.12819	1.43239
ENSG00000203799	3.81248	3.11184	5.48936	4.48567	3.87915	4.98738	5.02342	3.24322	3.30268	2.5976	3.03442	4.05165	4.69966	4.35014	4.38698	4.45412	5.24613	4.19395	2.91033
ENSG00000124549	6.96849	6.0237	6.28734	7.57716	5.79517	7.49124	6.98892	6.60885	5.86559	5.75842	5.62631	6.99918	7.0081	7.04569	6.3374	6.36983	7.01598	7.03026	6.98785
ENSG00000203711	1.88822	3.21557	2.7798	1.30108	2.21466	1.65695	1.32586	1.34389	2.8434	3.18847	2.37888	2.0579	2.67545	1.79918	2.03584	2.77191	1.93903	2.22898	1.31825
ENSG00000231028	3.71105	4.34747	3.89628	4.98202	4.28343	4.61027	3.3161	3.37788	2.66137	2.9114	4.88545	4.13423	4.2231	4.70664	4.08727	4.65211	3.97522	4.13501	4.78246
ENSG00000287252	5.35637	3.80789	5.44149	5.76442	4.46603	5.64173	4.66537	3.45109	3.81219	2.85521	4.23586	4.5024	5.32782	5.06842	3.34439	3.13941	5.3374	5.25082	4.49076
ENSG00000204110	3.14791	1.34153	1.60041	1.11082	1.31776	1.74216	1.90076	4.45702	3.36883	3.82613	1.13547	4.46219	2.31576	1.06808	1.12917	1.83786	1.0752	3.3322	1.13859
ENSG00000235357	3.20321	2.68664	2.06133	2.46395	2.35653	2.97233	1.54809	1.32353	1.4311	1.42249	2.52122	1.91876	1.87667	1.63184	1.71389	2.82136	1.78718	2.82832	1.53528
ENSG00000205444	2.9554	4.7757	2.43508	3.81471	4.8022	2.07604	2.91784	3.34651	3.77012	2.67924	3.96697	1.8769	3.94583	2.24306	3.14225	3.92575	3.38828	3.55679	2.78042
ENSG00000230438	5.80749	4.20164	4.69096	4.94602	5.69119	5.13307	4.8625	6.10657	4.8997	5.70542	4.47892	7.03273	5.60114	5.19886	4.73198	4.27892	4.07766	6.02876	4.12352
ENSG00000289286	1.67565	1.60275	3.3811	2.94678	1.58501	3.27976	3.10791	1.48637	2.18481	1.59474	2.03713	2.07095	2.74098	2.58893	3.10344	1.52055	3.0057	2.58524	2.51009
ENSG00000288851	8.92504	7.17518	8.18379	9.20965	7.53899	8.83722	8.22962	9.55086	7.48276	7.70134	8.72573	9.26001	8.70366	8.75806	7.76624	8.49565	8.68994	9.20777	8.20615
ENSG00000224557	3.22888	1.42753	1.22959	1.49446	3.2282	2.05607	2.99295	2.6131	2.63506	2.87061	1.26198	3.70968	2.22399	1.44296	1.2571	1.6399	1.21583	3.56941	1.52829
ENSG00000230910	4.23857	3.14686	5.28864	3.79973	3.83157	3.58725	4.3875	2.68036	3.15058	2.42894	3.81895	4.30633	5.0519	3.76837	2.99506	2.56267	4.24246	3.80622	4.21444
ENSG00000164530	10.8545	9.17023	9.04471	9.94235	12.761	10.9075	11.8269	9.98742	11.7893	12.2652	10.8557	11.4295	12.6733	11.4748	11.2718	11.908	11.6197	11.4487	11.7579
ENSG00000146192	9.44667	10.8178	8.2759	9.05289	8.91084	9.19802	8.33317	9.54144	9.18426	9.77102	7.97296	10.169	8.55979	8.38521	7.8913	9.57662	8.30762	10.3933	8.36995
ENSG00000166278	7.64186	6.53296	5.6142	6.76157	7.90299	6.95935	6.89282	7.32324	7.21685	8.06879	6.4603	8.75404	6.48759	6.15246	6.26235	7.4374	6.90707	8.41799	6.37144
ENSG00000112303	5.16435	3.01285	6.05163	3.19394	3.74886	5.17811	4.9061	4.08313	3.47692	4.80583	5.84722	7.06713	6.22501	4.95897	4.23841	4.91441	4.57996	6.07525	4.40647
ENSG00000093134	5.72357	4.53581	4.1259	1.91929	1.90131	4.29849	1.71185	3.0654	1.93087	3.079	2.63046	3.50311	2.90561	2.78117	1.94682	3.60484	2.49301	3.59953	2.17314
ENSG00000196126	13.7696	12.6399	11.5028	13.2597	14.6343	13.4616	13.635	14.7126	15.0896	15.5126	12.6559	15.2044	13.2872	12.8883	13.0699	13.3157	11.8977	14.8665	13.3991
ENSG00000164485	4.95607	2.98998	3.95827	5.99648	3.85696	4.22833	6.24764	5.63538	5.56808	4.53079	5.01884	4.92359	3.45573	5.19375	3.33333	5.23585	3.79141	6.49527	5.22923
ENSG00000197753	5.14399	2.897	5.65265	5.73688	3.49419	5.78417	4.68283	4.11232	3.54531	3.52013	3.99625	5.06587	5.0855	5.32862	3.55621	4.41621	5.3673	5.28147	4.16705
ENSG00000224079	4.85136	6.33744	7.79477	5.58029	6.63041	5.78078	5.84064	4.71795	5.69368	5.40221	6.29076	5.01659	6.61079	5.6111	5.11806	5.07186	6.08028	4.37378	5.08853
ENSG00000227719	3.03517	2.5424	4.65395	4.7877	2.74396	4.29781	4.36676	2.81958	2.23753	2.22344	2.85361	2.48434	4.70799	4.21303	4.60815	2.37543	3.78882	3.13826	3.84937
ENSG00000242611	3.24095	4.03225	2.41437	3.3542	4.80167	4.29003	4.52239	2.1217	3.4735	3.17145	2.48249	4.86627	3.95625	4.17764	3.69905	3.0922	2.52866	3.6623	3.00815
ENSG00000188365	1.89732	2.45821	3.42574	3.08515	1.28714	2.1136	1.18077	1.84815	1.30433	1.29586	1.17156	1.53384	2.16039	2.1077	1.40914	2.22705	2.12317	1.79551	2.58702
ENSG00000229618	1.63899	5.24333	1.29625	6.08399	4.19953	2.70213	1.37143	1.40819	1.61802	3.19954	2.56149	1.27574	1.24378	3.07211	1.34332	4.53924	4.35699	2.49414	1.35563
ENSG00000273151	5.95459	4.35989	7.13176	6.97845	5.16497	6.79931	5.36216	4.47492	5.07421	4.44169	5.10291	5.70718	6.57146	6.68783	5.75948	5.59824	6.60303	6.30197	4.98721
ENSG00000273252	1.56451	2.4896	1.06369	1.07645	4.01402	1.04737	1.60597	1.12699	2.87846	2.30409	2.69088	1.29758	2.258	1.28607	3.02265	1.92786	2.22718	1.04432	2.05601
ENSG00000006747	5.50837	7.61849	8.21338	7.49032	6.61897	6.73278	7.85621	5.44823	6.48692	7.00872	8.50239	6.032	7.76253	7.49392	7.72473	6.9626	7.74606	7.04027	7.85205
ENSG00000006468	8.43481	5.92595	7.89272	6.34619	6.20208	7.72009	7.5931	9.1081	6.13063	6.67028	7.7471	9.02217	7.99841	7.83592	8.06368	7.46065	7.84327	8.56864	8.56549
ENSG00000106066	11.2739	9.50376	8.6601	9.90575	11.2095	10.5823	10.6424	11.3471	11.3909	10.4245	9.53814	11.8708	10.2607	10.2762	10.1541	10.9443	9.42995	11.935	10.3502
ENSG00000270933	3.15325	3.21486	5.08962	4.39597	3.32518	3.98374	4.36295	3.46033	2.53349	3.61293	3.43704	3.80272	4.71821	4.1126	3.49498	3.66274	4.6402	3.97109	4.5105
ENSG00000106541	6.63164	6.37017	6.04097	4.50151	5.51752	4.83581	5.36675	5.29824	6.28437	4.3197	5.66084	5.8292	6.90802	5.77137	6.39529	4.90459	6.04927	5.08506	6.15219
ENSG00000105855	9.40856	8.49057	10.4126	9.59895	7.98191	10.0187	10.0901	8.99479	8.37389	8.21626	9.61807	8.61924	10.0005	10.0338	9.66401	8.70617	9.91299	9.34744	10.173
ENSG00000211699	5.11048	2.24154	1.93961	3.49555	3.54487	3.60252	3.94018	5.96657	3.91157	4.47815	2.6002	4.69246	2.56945	3.37392	1.98235	2.78715	3.26379	5.2348	2.8809
ENSG00000164619	2.60598	4.37433	4.02638	3.06273	3.51792	4.54474	4.2678	2.84752	3.45171	3.1262	3.75524	3.64877	3.79735	4.35771	4.42051	3.82215	4.76488	3.34308	3.12262
ENSG00000227191	6.48323	4.37861	3.3808	3.98326	3.61177	7.85004	5.82289	7.41344	5.45216	5.04962	3.67452	6.13924	4.22078	4.55528	4.20857	3.56558	2.81991	6.92105	4.33873
ENSG00000281404	6.851	5.71674	7.84141	7.4035	5.52514	7.93071	7.07352	5.82624	4.98715	4.78444	6.17803	6.76135	7.33799	7.62333	7.31576	6.49723	7.14546	6.76063	6.84317
ENSG00000233306	1.62291	1.03635	1.35382	1.77445	1.44108	6.51039	0.844493	2.24046	1.03824	1.02571	0.828977	3.25413	0.745378	2.67474	0.822558	0.923221	0.76738	3.63909	1.43724
ENSG00000188730	6.38997	6.93548	5.23633	6.05175	6.11501	5.5585	6.1121	5.11772	6.48847	5.47359	6.72797	6.19548	6.23757	7.27115	6.85033	7.62588	7.18259	5.82733	6.59062
ENSG00000073067	5.00698	7.25254	8.55816	7.60761	8.45169	6.85478	7.4964	4.81263	7.82109	7.03074	8.8372	5.56952	8.1162	7.41409	8.08225	7.13809	8.72842	5.32973	7.32155
ENSG00000106483	4.46758	5.25391	4.99026	4.58833	5.86232	7.60547	7.51597	3.76	5.7223	4.02202	4.55194	6.22851	6.494	7.17397	7.43602	8.24266	7.40501	6.09223	5.81399
ENSG00000164669	2.02428	1.78502	1.79461	3.93279	3.83511	3.69114	3.13008	2.88794	1.78675	1.77531	1.60703	3.61744	2.93447	2.33707	1.83873	2.18881	2.93088	3.3196	3.96204
ENSG00000211697	1.70795	1.66241	1.4114	3.06523	3.09118	2.95193	1.46855	2.63763	3.64041	4.69039	1.45331	3.78236	1.80335	2.26409	2.97708	2.47464	1.39345	4.72186	2.42174
ENSG00000136250	8.55401	5.73689	6.76941	7.39333	8.46165	7.57186	6.51178	9.0353	6.79725	8.80682	5.93145	10.1273	7.0526	6.51818	6.6316	6.55988	5.93402	9.42219	6.09696
ENSG00000211689	4.59802	3.92199	3.80328	3.51612	3.47863	6.21736	5.18109	7.21645	5.11777	5.07834	3.07572	5.29553	3.74306	4.10712	3.39038	3.12956	2.49868	5.15124	3.08254
ENSG00000164556	1.38534	1.08078	2.16941	1.18812	1.84726	2.50886	2.2266	0.997362	1.08181	1.075	0.976614	2.42981	2.00772	0.945971	1.80514	2.21842	1.59471	1.78867	1.21401
ENSG00000273024	1.52149	1.43115	2.40092	2.99777	1.41654	2.4201	2.53175	1.57644	1.43233	1.42454	2.00568	2.11593	2.92502	2.2677	2.40211	1.36425	2.6715	2.95938	1.71946
ENSG00000214652	4.65686	5.23934	6.80974	6.44686	4.95851	6.56977	6.83213	4.49261	5.33964	5.15958	6.18848	5.23699	6.46912	5.91381	6.38417	5.18219	6.18633	5.22273	6.08413
ENSG00000185290	2.91935	4.95504	4.01913	2.24175	4.4385	2.81388	4.18958	2.31494	4.39618	4.29831	4.93801	2.7046	4.54284	4.32833	4.57776	4.236	3.42003	3.45988	4.84598
ENSG00000244055	5.76321	5.38757	7.10367	6.65233	5.12788	6.44576	6.0689	4.81574	4.55184	4.92376	5.19512	6.29205	6.6777	6.42151	6.31531	5.5773	6.38737	6.32529	6.01582
ENSG00000177409	9.88712	6.71345	7.10418	9.04048	7.69535	9.6992	8.88917	10.2301	7.80863	8.8593	7.71529	10.575	9.20358	8.77104	8.43422	7.91802	7.9626	10.6956	8.82939
ENSG00000284523	1.32321	0.838678	2.36124	1.92538	0.82731	1.24558	0.752252	0.764348	1.84732	1.97597	0.745854	0.935017	1.79702	1.57862	1.33158	0.7861	1.84519	0.925236	0.747157
ENSG00000205413	10.9125	6.31741	6.824	8.65423	7.55196	9.30558	8.41039	10.1777	6.85629	7.89132	7.49934	9.76381	8.03385	8.21679	7.62678	7.85607	7.68437	9.97481	8.0343
ENSG00000285725	3.27634	1.95029	3.13867	4.18339	2.22927	3.57508	3.08668	2.05354	3.27663	1.94079	1.77781	3.03824	3.03457	3.37036	2.69123	2.78697	3.81434	3.59761	2.48304
ENSG00000272950	3.72593	4.38317	4.23501	2.15399	4.26065	3.16711	4.46999	3.5056	4.38857	4.35287	3.53212	2.8397	3.78781	3.75118	2.37934	3.54873	3.2482	3.41165	3.65978
ENSG00000249978	1.12692	1.00054	1.09383	0.852909	0.984771	2.22063	0.877478	2.24356	1.0018	1.64731	1.35588	2.7309	1.76251	1.56113	0.864151	2.01096	2.16	3.61145	0.869962
ENSG00000158528	4.16503	5.78628	6.27206	4.48989	3.52315	5.8039	6.3478	3.128	3.91469	5.00036	5.7725	4.91987	6.82837	5.88067	6.40877	5.35541	6.12333	5.77759	6.17017
ENSG00000228204	3.10744	3.29293	4.1376	4.16953	2.23034	3.76838	3.24541	2.04773	1.94778	1.93598	2.98831	2.09403	3.74534	3.87738	2.1723	2.79886	3.57635	2.07705	2.61092
ENSG00000106366	9.78206	7.86889	7.47322	9.17608	8.16143	8.06405	7.45494	9.59626	8.04548	8.65494	7.20491	8.85357	7.32501	8.32884	7.92326	9.06248	8.79916	8.72056	7.13941
ENSG00000005421	2.66221	2.83039	3.29391	1.69227	1.413	2.65475	2.40061	1.5794	2.2462	1.42236	1.72682	1.25209	2.09669	3.21787	1.88051	1.35064	2.66625	1.24509	2.89112
ENSG00000019991	7.5233	5.92531	5.41982	4.6123	5.7085	5.73419	6.02696	5.11164	4.17374	5.02657	4.98865	6.95389	6.73022	6.18279	6.47575	6.25256	6.28582	6.32744	5.67569
ENSG00000070669	2.61198	2.54773	4.06754	4.4209	2.26675	3.59157	1.80843	3.20508	1.9858	1.97372	3.09601	2.95158	3.6465	3.87751	2.73228	2.36243	3.98299	2.99112	2.85219
ENSG00000242265	5.36354	6.17615	7.08595	5.88172	5.65696	6.18567	7.02365	5.43684	4.67031	5.57538	7.08952	6.57859	7.41411	6.53686	6.59837	6.14773	6.97993	6.79142	7.60862
ENSG00000154678	4.13897	4.8398	5.14184	3.36472	4.77347	4.60469	5.36772	3.2335	4.18574	4.33812	5.59761	4.32728	5.5916	5.62039	5.99583	4.84091	5.86178	4.8237	5.45205
ENSG00000224316	1.81569	1.20611	2.92155	3.19729	1.1907	2.63074	1.08742	1.76487	1.20735	1.19915	1.07846	1.26749	1.99795	2.57183	1.68363	2.27045	2.35367	2.02573	1.08029
ENSG00000235713	2.6271	1.02561	1.80547	1.84043	1.01263	1.93643	0.92653	0.940461	1.02666	1.62045	1.6575	2.45462	1.08434	1.75517	0.916127	2.53692	1.55421	0.886875	1.78621
ENSG00000260997	6.60309	3.45917	4.71272	5.91098	5.7551	6.36697	4.95207	6.20574	4.66559	7.27351	4.12129	7.08201	4.12485	4.16475	3.89344	4.29185	3.90179	6.96463	4.78309
ENSG00000135218	11.4012	11.6567	11.6645	9.59715	10.078	12.3049	11.6812	9.43314	10.0218	9.91836	10.0451	11.037	10.1867	11.1143	11.0063	11.5801	11.2174	10.9396	10.3858
ENSG00000286742	1.59059	1.50646	2.54516	3.12454	2.2421	2.42134	2.43296	1.40233	2.85576	2.06288	1.94353	2.85432	1.93684	2.82831	2.82607	2.24457	1.70801	1.69678	1.606
ENSG00000173114	5.82286	4.09264	4.12427	5.1377	3.79737	5.67142	5.40483	4.3566	4.09707	4.58236	3.94423	6.44365	4.5089	5.35691	5.93211	5.22089	5.91793	4.48541	4.07997
ENSG00000174697	3.97335	6.87461	7.90662	3.7345	4.76054	10.4385	9.76766	3.70998	3.77098	5.31271	5.34374	3.88435	4.72513	8.61345	7.83769	7.45567	7.90442	6.19653	6.12239
ENSG00000091128	9.11259	9.13767	11.4995	11.6261	9.97535	11.0073	11.1751	10.2338	9.98788	9.22026	11.15	9.19623	10.5981	11.3704	10.604	9.90296	10.8271	9.37457	10.6355
ENSG00000185274	5.77818	7.34437	7.32118	5.18598	7.17743	6.40696	7.36609	4.68893	5.42393	7.32811	7.81868	5.27962	7.71336	6.90665	7.70459	7.04633	7.41595	6.41067	7.65104
ENSG00000184408	3.23965	2.49633	3.8629	3.64926	3.90138	4.74213	4.74505	2.30532	2.49864	2.9987	2.25608	4.20006	4.80954	5.06253	4.9785	5.04509	5.20985	4.46963	3.78449
ENSG00000275743	3.16556	0.900822	0.748301	0.758558	0.885651	2.06888	0.782261	2.06181	1.57744	1.97907	1.26812	1.8326	1.45035	1.47693	0.769405	0.829633	0.984321	3.15816	0.77501
ENSG00000211745	4.35535	2.87305	1.40349	2.22035	1.62938	1.82502	1.46048	3.4921	4.36832	4.04805	1.44528	4.31556	1.95948	2.13075	2.51385	2.61602	1.8325	3.4288	1.44839
ENSG00000183166	5.74051	8.46917	6.08174	4.61344	6.61585	4.2709	5.97864	4.29871	5.15833	6.21682	6.45763	3.98835	5.28675	6.80529	6.15281	5.41441	6.41541	3.72953	6.41551
ENSG00000105967	7.72454	5.49582	5.35165	6.77274	6.02992	6.95849	5.98744	6.63035	4.17849	6.34368	5.0812	9.01743	6.21556	5.81896	4.95481	5.85536	5.31883	8.96935	5.48931
ENSG00000284707	5.37667	5.23964	7.19387	6.58096	5.02098	6.60056	5.46157	4.87854	4.31827	4.73953	4.38382	6.00367	6.19683	6.1831	5.89774	4.88245	6.2421	6.37836	5.42373
ENSG00000287865	2.40992	3.73518	4.58123	2.54118	2.20555	3.75057	4.2422	2.06356	2.23281	3.5077	3.76789	3.00013	4.92515	3.81751	3.28154	3.45084	4.20634	3.77598	3.37698
ENSG00000229660	4.4958	4.83988	2.57753	4.50404	2.81089	4.21899	2.10444	3.40449	4.49788	5.07158	2.656	3.47565	2.62819	3.81967	3.19684	4.45775	2.67136	3.49831	3.12929
ENSG00000283063	4.7729	1.76009	1.95098	2.31099	3.29863	2.75058	1.55124	2.45748	4.80184	2.78723	2.0254	4.12142	2.61993	1.9064	2.01427	3.48803	1.46976	4.86028	2.03092
ENSG00000170381	5.10662	5.68034	7.09854	6.01866	5.71693	6.12409	6.7582	5.08365	5.23724	5.7545	6.79958	4.91716	6.86093	7.17925	6.88337	5.94065	6.80851	5.83341	6.87138
ENSG00000128578	7.504	5.11736	6.74435	7.40534	5.17293	6.61181	5.88553	6.76927	5.18222	6.67401	5.36873	6.25643	6.01501	5.7442	5.73194	6.0206	6.26573	6.17018	6.11088
ENSG00000280828	3.10061	2.05749	2.79247	4.30416	3.49433	3.87411	2.82232	2.98292	3.35822	2.58258	2.27928	2.45896	3.63364	2.89442	3.74583	2.42045	3.62651	3.08914	2.79653
ENSG00000282939	6.31702	2.56366	2.15763	3.47737	3.72983	3.27571	3.292	5.52211	6.07249	4.35685	3.00043	5.36431	2.79889	2.8345	3.4398	4.48378	2.54717	9.79489	7.20595
ENSG00000160963	4.62284	3.08199	4.53251	3.47697	5.15966	4.75646	5.95248	4.24398	5.8608	5.07328	3.52879	5.1082	6.13326	5.35725	6.3306	4.85806	5.17273	5.12571	4.59547
ENSG00000211750	2.37952	1.88688	0.94555	1.18021	2.1692	1.31369	1.57964	1.62352	2.06802	1.06632	0.965486	2.62516	1.76291	1.14058	1.8047	1.70146	0.937183	2.35299	0.96699
ENSG00000211716	3.74345	4.17869	1.43299	1.44756	3.02102	1.98248	2.12511	3.41576	3.19395	2.93031	2.59266	3.12671	2.08493	2.11286	1.71412	1.84186	1.83277	3.59522	1.47089
ENSG00000106328	2.11745	1.44459	2.93023	1.97847	1.42931	2.49986	2.54592	1.78896	1.44582	1.43768	1.3202	2.79526	2.90621	2.81659	2.12803	1.85658	2.5725	2.01092	2.02659
ENSG00000211746	5.09023	2.21185	2.63105	1.93383	3.40241	3.67684	3.29101	4.62249	5.09321	3.93985	2.85032	5.59914	3.18248	2.44132	3.58769	4.15125	1.89208	5.08186	1.96658
ENSG00000214102	1.16047	1.03798	2.32874	1.48568	2.26361	2.27206	2.58824	1.21317	1.039	1.03226	0.934576	1.5633	1.89931	1.54699	2.14517	0.979443	1.55892	1.54444	0.93603
ENSG00000105851	8.89099	6.86432	6.10731	7.81274	7.69872	8.47138	7.50034	8.58541	7.00661	8.02607	6.86131	9.78328	7.13621	7.21759	6.92323	7.64976	6.45107	9.41916	7.17334
ENSG00000105929	6.63159	8.02336	9.77122	6.15673	8.42352	8.0622	9.22283	6.54931	7.69118	8.63976	9.87194	7.02517	9.65748	8.18854	9.08827	8.63247	8.7793	8.53894	10.3451
ENSG00000211710	3.49734	1.82041	1.52769	2.21015	2.63658	5.77655	4.34221	2.35	4.82002	3.8537	2.55813	4.06822	2.36582	1.95124	2.06391	2.77582	1.50638	3.78413	1.5809
ENSG00000211747	6.54097	5.13466	2.6713	3.93991	4.69386	4.37311	5.02249	5.18513	6.32344	5.0616	3.19085	5.749	4.10273	3.3444	3.80503	4.93182	2.45415	5.77411	3.06621
ENSG00000286722	2.68134	3.89568	4.64924	3.84288	2.51963	4.10135	4.54443	2.58773	3.25236	5.28308	4.46623	3.32746	4.86137	3.77006	4.27981	3.61605	4.61164	3.55818	5.59485
ENSG00000286214	4.59517	5.60394	6.85715	5.72054	4.72969	7.51221	6.80021	3.90878	4.36946	4.43922	5.08086	4.81954	5.88828	6.1969	6.26401	6.23883	6.03495	4.99967	5.0318
ENSG00000214754	0.968679	1.47701	2.1225	1.96864	1.44861	1.65461	1.47219	2.94857	3.46744	2.44793	1.62503	0.940666	0.92622	0.934788	0.972167	2.33587	2.16253	1.51044	1.24344
ENSG00000282499	2.19503	2.15454	0.66047	1.18042	2.6971	0.90982	1.60097	1.48619	3.54968	1.21938	0.688262	1.30734	0.634703	0.643979	0.684086	0.750689	0.648619	2.58227	0.690333
ENSG00000197558	4.93568	4.30568	6.29088	6.13401	4.60205	6.95461	6.7356	5.03829	3.36476	4.90249	4.97147	5.20557	6.50139	5.89233	5.14485	4.57141	6.34511	5.70737	4.78234
ENSG00000211714	4.10345	1.97491	1.2292	2.02159	3.03608	8.13967	3.02622	1.95677	3.59384	2.73187	2.25746	1.50677	1.46285	2.77842	1.59953	2.65133	1.2035	4.10958	1.29268
ENSG00000211734	4.91032	2.98749	2.26324	3.45442	4.81153	3.72932	3.18068	4.53654	5.25513	4.17114	2.73068	8.55936	3.67497	3.47562	3.50756	3.79197	2.42493	5.97714	3.35819
ENSG00000227471	7.44554	6.77051	4.04556	5.90879	5.04759	6.70763	5.88804	7.89178	6.53447	6.91263	4.21331	5.07703	4.0199	5.26914	4.12803	6.73609	4.90844	6.52345	4.74834
ENSG00000211752	3.50797	1.61497	1.43318	2.39734	2.39277	1.94347	1.47143	2.93909	3.73693	2.1996	2.20484	4.34721	2.16246	2.19264	1.45679	3.06702	1.62348	4.39197	1.46315
ENSG00000136286	10.7881	8.45677	7.9211	9.82278	9.92277	10.5215	9.07031	10.5892	10.5801	11.8809	8.25819	11.4561	8.75445	8.94828	8.37549	8.84773	7.91947	11.2601	8.82698
ENSG00000091137	3.65991	4.76696	3.5147	4.72258	2.62391	4.46833	5.42545	3.57228	2.65466	2.63951	4.1692	4.72643	5.36158	3.69104	4.44809	4.06601	4.28132	4.99917	4.81215
ENSG00000127366	2.08482	2.07147	4.45641	4.59279	2.79271	3.42206	4.13463	2.1592	2.07344	2.06046	3.444	3.2279	3.89148	4.12703	3.36676	2.9145	3.65299	3.58682	2.10484
ENSG00000211706	3.126	1.57679	1.61002	1.39196	2.5335	2.75087	2.96056	3.43347	3.67654	2.55996	1.4108	3.09614	1.34927	1.58021	2.76207	3.29805	1.58859	3.23495	1.4132
ENSG00000226660	2.95819	1.75957	1.55632	2.27795	3.37472	2.42075	2.04289	3.61015	3.34999	3.56875	2.01976	3.78955	2.04289	3.05295	2.01023	2.87403	1.75388	3.83155	2.02448
ENSG00000211753	4.9804	3.58095	2.6193	1.74861	2.00166	3.18303	2.06442	4.83584	5.07437	2.61717	2.58335	4.97896	3.06554	2.86728	2.24065	4.00385	1.70545	5.56019	2.04521
ENSG00000250474	1.53966	1.05316	0.911333	1.35656	1.03878	0.899464	0.942366	1.6292	2.72024	2.35864	2.13773	2.41543	2.0309	1.11931	0.930579	0.986193	1.59618	2.06092	2.88028
ENSG00000214128	4.77174	7.42755	8.52313	4.35121	7.53756	7.56218	8.98298	4.41208	4.72499	6.88911	8.86887	6.47302	9.07514	7.94046	8.7311	7.96929	8.26476	7.70218	9.32203
ENSG00000198074	10.6388	12.0001	7.9327	8.87406	8.29038	9.08446	9.1366	11.6949	11.0308	10.1043	7.73884	9.68356	7.65678	9.19189	8.25257	10.2849	8.41051	9.38662	7.89091
ENSG00000228521	1.0519	1.19708	2.99524	1.04387	1.1806	2.29415	2.70329	1.08751	1.1984	2.51584	1.69811	1.85968	3.44491	1.72122	2.8202	1.12006	1.73434	1.42804	1.70333
ENSG00000223561	2.71744	4.05525	4.65093	5.18572	4.63298	4.71362	4.30608	3.82212	4.06016	3.48606	4.81831	3.19209	4.62981	7.89703	7.72655	4.11166	5.2874	3.79052	4.93999
ENSG00000232869	4.66862	2.94289	1.49855	2.42571	3.02703	2.54887	2.51413	3.24257	3.43092	1.73951	1.54047	4.2516	2.29904	1.90311	2.00632	3.13196	2.45851	4.79128	1.54359
ENSG00000215018	6.53132	6.97227	7.33674	6.2486	5.79382	6.8941	7.63551	5.60804	7.07232	7.82187	7.64699	6.8676	8.02156	7.48681	8.17041	6.25944	6.80525	6.45306	7.17036
ENSG00000164778	4.69618	4.44163	3.65097	5.15882	4.58244	3.84787	4.41785	5.04188	5.502	6.97782	6.42255	3.86704	4.53327	4.46054	3.66255	4.88507	4.68368	3.71756	3.97119
ENSG00000258227	8.36633	6.26398	6.24259	7.07613	6.05026	8.28168	7.42016	8.16738	7.06975	7.56605	6.18351	7.74102	7.0094	7.35434	6.4518	7.34308	6.59537	8.04033	7.36812
ENSG00000265479	4.26227	2.84438	4.49237	5.75203	4.95106	5.62923	4.86866	4.23323	4.43802	3.62336	4.16204	3.39479	4.36956	5.58871	4.92353	4.19777	4.72616	4.28177	3.83598
ENSG00000186704	1.84062	1.57586	3.11042	3.88553	1.5571	3.57725	2.04805	2.09625	2.85316	1.56739	1.66217	1.9258	2.68291	2.71998	2.27576	2.18146	2.73842	2.83333	1.66577
ENSG00000213420	6.62877	5.96589	8.36614	8.06897	6.42007	7.60503	6.74549	5.99226	6.31565	5.11763	6.86084	6.02798	7.50551	7.35139	7.09867	6.33903	7.89991	6.14325	7.08123
ENSG00000242294	6.40269	5.39255	7.91982	7.80304	6.09331	7.42239	6.78825	5.91135	4.84798	5.19248	5.65758	6.54678	7.7575	7.02539	6.5121	6.09887	7.38839	7.42388	6.16407
ENSG00000085514	7.02782	5.22436	6.65629	6.12311	6.04876	6.12435	5.85848	6.93989	6.45497	7.68286	5.24808	7.50177	6.33393	5.88124	5.64171	5.75949	5.43687	7.77347	5.36946
ENSG00000185955	1.55549	1.26784	2.40153	1.14118	1.57179	2.46765	1.39877	1.42684	1.26897	2.71431	1.57088	1.7659	2.36736	2.40261	2.48761	2.4821	1.12361	1.856	2.09724
ENSG00000243107	3.05664	1.77635	3.47773	3.08132	2.80783	3.41158	3.18573	1.89609	1.77786	1.76789	1.84687	2.8169	3.52364	2.65576	2.02169	2.74268	2.21249	2.85109	2.82087
ENSG00000086300	8.85978	6.56857	6.84067	7.96329	7.42942	8.65864	7.91193	8.82381	6.59753	7.58512	6.41932	9.8495	7.23798	7.37896	6.9955	7.3894	6.32574	9.57575	7.01712
ENSG00000127364	3.6009	2.76244	5.58646	5.96522	3.53306	4.87731	4.33295	3.56753	3.95752	4.548	4.54301	3.94761	5.30522	4.78862	3.93769	3.68323	5.03623	4.19747	4.06983
ENSG00000187260	4.57598	5.53129	5.10676	5.91338	6.18671	4.6289	4.33392	3.93751	5.76933	5.02675	3.91846	6.14787	5.48768	5.28649	5.52253	4.98989	5.09001	5.84094	4.40263
ENSG00000213199	5.34603	5.3465	7.3332	6.12711	5.13652	6.56898	6.35636	4.85893	4.3946	5.7878	4.74222	6.01341	6.94287	5.79633	6.24231	4.8491	6.11499	6.23602	5.83819
ENSG00000244480	3.60338	2.77753	5.38232	4.65629	4.18706	4.8533	4.18041	3.3565	3.00968	2.48017	2.9374	3.88363	4.55394	4.2637	4.48564	3.654	4.25761	4.25882	2.48294
ENSG00000257335	4.56215	2.26588	5.49083	3.99405	3.72063	4.51661	4.03571	2.97159	2.26802	2.55413	3.54139	3.69094	4.41728	3.5699	2.26198	3.19859	3.10894	3.3532	3.09338
ENSG00000232546	3.0935	2.33497	4.52891	4.83385	3.30636	4.43323	3.87036	2.58846	2.86052	2.83891	3.12067	4.04016	3.63813	4.38034	3.60389	3.67245	4.06331	3.63129	2.67597
ENSG00000230295	4.15549	2.51421	5.17456	4.89941	4.0603	4.49463	2.85208	2.55922	3.86671	5.03321	2.95534	3.13865	4.39074	4.61805	3.42516	4.08355	4.43616	4.15527	3.18401
ENSG00000273142	7.36911	4.42849	8.58978	8.16981	6.67706	7.60847	7.06543	6.59955	6.00053	7.36021	6.22794	7.06209	7.98627	7.84105	7.58016	6.0808	7.77204	7.59608	6.34877
ENSG00000091704	1.00354	1.12356	2.4251	1.5704	2.85226	1.362	2.20504	1.82558	1.94808	2.10335	1.44583	0.980538	1.17259	1.84571	2.23958	2.37983	1.51571	0.974996	1.01128
ENSG00000270953	1.30652	1.19743	2.73471	1.87083	1.18443	2.50329	1.82288	1.11352	2.16825	1.19155	2.55583	1.26482	2.17493	2.20813	1.09022	1.95886	1.69452	1.06268	2.29648
ENSG00000106258	8.6623	7.95146	11.4959	10.2199	8.39654	9.9528	9.0504	7.93295	8.4732	9.00698	9.25342	8.14399	9.51193	9.86495	9.59662	8.23948	9.56719	8.50888	9.10318
ENSG00000176402	3.75197	5.70681	5.70253	3.98874	5.13455	4.92039	5.19937	3.37245	4.83873	5.45057	5.61924	3.84502	4.84328	4.36723	5.66651	5.51124	4.89101	3.92987	5.04682
ENSG00000174469	5.49438	3.27841	3.71368	3.35743	3.52794	5.4628	4.4735	5.29448	2.5853	2.57021	3.49785	4.72942	3.60438	3.96861	4.06373	3.95529	4.17392	4.84378	3.99673
ENSG00000230936	3.00004	1.30173	2.22118	2.44401	3.89886	1.09095	1.65043	1.17312	2.92411	2.35023	2.50538	1.09618	1.07832	1.08892	1.13487	2.82524	3.20235	1.08779	2.32651
ENSG00000230882	4.19077	2.23437	4.15585	3.94837	2.73489	3.26669	2.98678	4.03063	2.23639	2.223	3.55981	2.17179	4.36788	4.4771	4.45763	2.37521	3.97702	3.47606	4.06888
ENSG00000106211	14.9602	16.5956	14.372	15.2222	16.4503	14.4845	15.0739	14.87	16.4208	15.828	15.3174	14.0824	14.346	14.7162	15.078	15.5048	14.6789	13.9136	14.9487
ENSG00000166448	2.47015	2.1218	4.23237	1.90761	3.47285	2.71295	3.96009	2.56803	4.19686	3.50472	2.62621	3.66782	3.95062	2.37368	3.3176	3.16203	3.93228	3.09202	3.57301
ENSG00000164542	6.64056	5.53814	7.70646	7.25288	5.62134	7.3758	7.83547	6.27643	5.77268	5.81892	8.00006	5.7929	7.17111	7.55731	7.61482	6.63979	7.69186	6.50366	7.93469
ENSG00000165215	4.74395	7.14435	8.1284	5.9315	6.65451	6.35562	7.42157	4.27297	6.01987	8.55108	8.46172	5.22424	7.97224	6.84864	8.07036	7.60346	7.58092	6.74304	8.46157
ENSG00000135245	7.74699	9.1418	7.9315	7.48779	8.65863	7.8709	8.17032	7.54046	8.84113	8.89458	8.71746	7.56465	7.72534	8.08727	8.55789	8.71445	8.20412	7.28496	8.21307
ENSG00000168255	7.23172	8.9697	7.41695	7.35206	7.45448	6.8739	6.25873	5.92158	6.8078	5.02177	4.72266	7.07761	7.12965	6.46803	6.42834	5.47988	6.40544	6.82903	6.16546
ENSG00000279168	5.0542	4.66212	5.35119	5.22023	5.53581	4.97033	4.45526	4.39363	4.37122	3.05617	2.82258	5.86403	6.02798	5.20087	5.56378	4.41969	4.52911	5.62829	5.05502
ENSG00000228049	2.5005	3.19942	3.22682	4.02006	3.037	2.6435	2.18165	1.8564	1.73487	1.72444	1.57092	3.13636	3.45695	2.55927	2.78262	2.31511	2.3983	2.89575	1.80878
ENSG00000234459	1.54182	1.07386	2.48383	2.14565	1.06063	2.12607	1.41818	0.987115	1.07492	1.06788	0.965417	0.937805	2.15187	1.97093	2.10545	1.86306	2.82338	1.58141	1.20827
ENSG00000157240	10.3019	10.963	11.6286	10.1587	10.4251	11.114	11.8987	10.37	10.7784	10.4771	11.8622	10.6276	11.8193	11.1375	11.8468	11.1262	11.334	11.0592	12.1713
ENSG00000241657	3.24308	2.76693	1.57085	2.53958	2.54418	2.78813	2.51329	3.50531	4.12869	3.15089	2.04688	3.68582	2.06899	2.44573	1.60092	2.79966	1.55583	4.20338	2.36177
ENSG00000211721	5.03377	2.78381	1.69939	1.71707	2.73504	3.24074	2.22298	3.92535	5.16601	3.84012	1.74229	4.58037	2.92718	2.37713	2.35796	3.30924	2.09157	4.87308	2.20174
ENSG00000230099	2.78099	1.60542	1.39843	1.8504	2.56662	2.57185	1.91177	2.65141	3.58083	3.54627	1.43218	3.55393	1.58502	1.94019	1.87854	3.04644	1.79611	4.0555	2.6524
ENSG00000211724	5.62081	2.0436	2.13748	3.0491	2.00472	1.85978	3.36033	3.53326	4.53994	10.001	4.77608	4.07881	2.39228	2.57378	2.74171	3.00826	1.59199	4.76947	2.76727
ENSG00000211727	2.42404	0.909709	0.78999	1.37614	1.49435	1.16823	0.815867	1.63022	2.21909	2.192	1.55455	2.0705	1.71584	0.778974	0.806014	0.852737	0.997714	1.9041	0.810302
ENSG00000211728	2.77941	1.35042	1.16559	1.17801	2.16213	2.43816	2.26713	2.71031	1.71073	3.0031	1.19568	3.49728	1.13787	2.1846	1.19114	2.74834	1.7351	3.59083	1.19793
ENSG00000278030	5.44081	3.74456	3.34661	2.85959	2.27789	3.41353	3.69975	4.00136	4.85279	4.68988	2.6487	5.62694	2.92887	3.13233	2.29026	3.45605	2.78001	5.26943	2.49272
ENSG00000275791	3.0034	1.52315	1.9183	2.09516	2.92694	1.71813	2.0211	3.47758	4.50929	2.69556	1.60911	2.68613	1.28134	2.24145	1.60118	2.60057	1.886	3.05405	1.61305
ENSG00000274752	3.66577	2.13588	1.01736	1.30564	2.4472	1.63183	1.06371	2.96296	3.83241	1.21261	1.05133	3.07599	1.87128	0.997164	1.04623	2.25023	1.00285	3.195	1.05386
ENSG00000276953	3.3869	1.50757	2.04726	1.31381	2.3136	2.72093	2.00733	2.93705	3.08698	2.5225	1.59539	4.3087	2.2929	2.1193	1.32868	1.7137	1.52048	3.66844	1.5993
ENSG00000105976	9.11991	7.8861	8.67404	8.39603	7.31373	8.13464	8.6408	9.61041	7.60771	7.50258	9.43768	8.03029	8.8997	9.01694	8.96628	8.06472	8.8478	8.18005	8.64488
ENSG00000232006	3.58603	4.14273	3.3612	4.69295	5.35019	4.0153	4.11779	3.01617	4.71817	2.90473	3.86968	2.34945	3.64655	4.62321	4.72719	5.43475	4.85114	4.11521	4.83037
ENSG00000170615	2.1469	2.36709	4.20394	4.63129	3.76407	3.1586	4.14689	2.7774	3.82877	2.35569	3.80422	3.31342	4.37872	4.46915	3.92372	3.76824	4.17583	4.11989	3.24259
ENSG00000234715	2.29121	1.76587	3.47021	3.17937	2.92696	2.49501	3.05558	1.64244	1.76738	1.75738	3.07912	1.77372	3.16039	3.3958	3.1764	2.33307	2.58756	2.56802	3.02497
ENSG00000250990	2.7814	2.03931	3.42668	5.00525	2.01427	4.51194	3.47618	2.12843	3.28638	2.02801	3.00233	3.69263	3.7607	4.14865	2.05972	2.89749	3.92509	3.18463	2.26875
ENSG00000086730	8.91203	6.85454	7.44681	7.81132	8.11375	7.87817	7.48107	8.36601	7.97883	8.65309	6.53899	9.4974	7.83221	7.47721	7.32706	7.61241	7.04266	9.01483	6.92495
ENSG00000198286	8.65014	6.83032	5.44435	8.19934	8.32822	9.53413	7.95406	9.28708	7.92444	10.2146	6.65697	10.4397	6.87834	6.90218	6.4418	6.59101	6.07321	9.76572	6.75804
ENSG00000122641	8.54847	6.50667	8.58414	7.00955	6.90806	8.19427	8.07476	7.14269	5.93552	6.0625	7.2725	7.24012	8.31155	7.60417	7.73012	7.87914	8.27478	8.13595	7.9389
ENSG00000282431	2.91135	1.65172	1.429	3.5462	4.46638	2.24515	1.74296	3.0569	2.83474	3.6117	1.4656	3.61841	1.9558	2.76504	1.46009	2.43918	1.99444	3.29114	1.72718
ENSG00000282173	2.80316	1.16881	0.953003	3.63381	2.4327	3.60749	1.54858	1.97229	1.17048	1.15942	0.989296	4.15509	1.56263	1.58969	0.983859	1.06998	0.937445	3.19817	0.991991
ENSG00000282780	3.47957	1.30642	1.06596	3.31551	1.96193	4.04018	1.67018	2.24894	1.70437	1.29603	1.10669	4.5986	2.18686	1.52725	1.1006	1.53897	1.04846	3.85363	1.1097
ENSG00000211751	9.42256	7.94178	6.39326	9.19688	10.2677	9.59094	7.9176	8.31673	9.56666	8.87885	6.43076	11.3338	7.51872	7.72298	7.67318	7.43436	5.87575	9.65564	7.02476
ENSG00000211772	11.0218	8.57272	7.63213	10.3097	11.4554	9.40137	9.43639	10.3617	10.3465	13.5281	8.31022	10.74	8.23381	8.44549	8.22939	8.98112	7.47468	12.4823	9.52759
ENSG00000237254	2.69166	3.25111	2.47098	6.89398	7.54586	3.36103	3.46984	2.06028	3.9603	4.00819	3.17334	3.76273	2.37119	2.40743	2.3933	2.41022	2.56505	3.57815	1.69246
ENSG00000197993	2.14213	4.84621	3.33601	5.66965	5.37777	3.47138	3.69204	2.95344	3.45097	5.12673	4.05869	4.20399	3.85127	3.62777	2.84957	2.72862	3.04891	3.92942	2.99167
ENSG00000159763	7.50882	9.35198	12.1364	6.83515	10.5979	9.57238	10.1096	6.85151	8.33681	11.4144	11.8793	8.68434	11.7868	11.3811	13.059	11.2595	10.6062	9.93939	12.5835
ENSG00000106302	7.65847	5.28853	6.68527	5.33867	5.07491	6.2806	5.5868	5.43748	4.42196	6.04858	4.8331	6.96657	5.46023	3.97427	4.24499	6.12906	5.71974	5.60776	6.4393
ENSG00000130427	4.18921	4.79989	3.65682	2.189	3.01525	3.54917	3.6313	2.74308	2.70523	2.17509	2.66083	3.76672	2.6143	3.24419	3.05191	3.28529	3.86145	3.57917	3.15543
ENSG00000146839	4.85264	4.44695	3.25554	3.58101	3.79564	4.19111	4.26549	4.34962	2.52091	5.5221	3.82051	3.4319	3.08135	3.77832	3.2545	4.53428	4.29336	3.33712	3.36326
ENSG00000176125	5.54078	6.74542	4.7725	6.0452	7.21386	5.27371	5.64456	5.81032	6.79235	7.51743	6.40902	5.95854	5.84113	5.34891	5.65534	6.72192	6.32599	5.40271	5.587
ENSG00000243302	7.5227	5.87462	8.27483	8.31853	7.32359	8.05397	7.32445	7.16299	6.95327	6.22891	6.57616	7.50578	8.09981	7.92144	6.72271	6.68288	7.89389	7.87006	6.73292
ENSG00000230715	7.44728	5.56932	7.85312	7.69929	6.68458	7.80764	6.76718	6.91263	6.38459	5.98675	5.95269	7.20632	7.67042	7.2665	6.17771	6.67257	7.67922	7.57691	6.54162
ENSG00000243679	8.07585	6.88175	8.7315	8.43165	7.50582	8.46543	7.95627	7.68435	7.07314	6.95665	6.90522	8.0748	8.58292	7.88527	8.01579	7.17587	8.32856	8.09992	7.27572
ENSG00000281490	7.73306	6.4834	8.4646	9.26222	7.39788	8.51421	7.63113	7.48041	7.19438	6.45582	7.25585	8.09459	8.84808	8.60412	7.72229	6.99724	8.49889	8.24105	7.47451
ENSG00000158457	9.91097	10.7612	9.15846	8.86376	10.3703	9.44866	9.67443	10.0062	11.0364	10.8627	9.14544	10.8193	9.25043	9.12835	9.29547	9.99142	8.82999	10.9033	9.46374
ENSG00000243230	3.38982	2.2345	4.21319	3.84914	3.45994	3.93998	3.39354	2.07586	3.62496	2.22364	2.25347	3.14117	4.36085	3.86647	3.33879	3.59162	4.34775	2.96619	4.00772
ENSG00000158525	4.80984	3.34329	2.82666	5.64265	5.5525	4.26943	3.72756	4.12853	4.25363	4.2187	3.03218	3.9958	3.46268	2.88618	3.22214	3.93859	3.39762	3.55442	2.62817
ENSG00000180535	2.98208	3.69462	6.15848	3.56581	4.5512	4.06086	4.55706	3.50333	4.62029	5.2066	6.11911	5.58944	6.02759	5.59153	6.44614	4.97617	4.77581	4.95752	5.91041
ENSG00000226329	4.55831	6.48702	6.51761	3.95269	5.74201	4.99075	5.56557	4.10258	6.47776	6.54051	5.23913	5.68843	5.60595	4.70257	5.19523	6.39435	6.23986	5.46325	5.48843
ENSG00000008311	8.67619	7.9022	9.15196	9.32917	7.14922	9.69284	8.84958	8.22777	7.09737	6.98996	7.8291	8.32298	9.33395	9.40813	8.86521	8.21159	8.9246	8.56969	8.40782
ENSG00000122543	2.55746	3.04381	3.08225	2.6963	3.09308	2.6026	2.51799	2.02787	1.70447	1.69475	1.55355	2.69086	1.99094	2.24767	3.5947	1.6185	2.53585	3.34171	3.09574
ENSG00000078549	6.03067	7.70184	6.13374	6.08855	7.6143	6.8208	6.99955	4.99696	6.24389	7.02913	6.55059	5.73149	7.09592	6.96693	7.75699	6.94195	6.0745	5.39142	6.07779
ENSG00000178826	3.77151	4.33112	4.49426	2.10448	4.60782	2.89975	2.96885	2.60067	3.51485	3.05051	4.27877	2.27029	4.13995	3.21586	4.22693	3.35664	4.15168	3.60939	4.92791
ENSG00000159784	5.83087	5.08844	3.7522	3.87072	4.80356	6.44484	4.95794	7.57908	5.85995	5.43342	4.50779	5.92039	4.7179	4.64446	4.6156	5.22423	5.20005	6.42884	4.51655
ENSG00000271079	2.83809	3.55827	4.27138	3.61935	1.97437	2.2731	2.56005	2.96718	2.56983	1.98721	3.1933	3.16981	3.45041	4.57242	4.45305	1.8889	1.75209	3.1967	3.55854
ENSG00000223459	4.65919	2.96981	4.65406	5.56064	3.82177	5.32866	4.49884	5.15105	3.99554	4.67328	4.63184	5.20441	5.21286	5.26238	3.83346	4.00316	5.38484	5.1339	4.25127
ENSG00000283537	4.82405	1.816	1.50772	3.5321	3.98216	4.48786	4.08815	5.10503	5.43394	2.16258	1.56029	1.74934	1.4582	1.47613	1.55244	4.66148	3.31422	1.73088	1.56417
ENSG00000127914	10.248	9.11433	10.9238	10.8809	8.93268	11.2765	10.3795	8.92736	8.88083	8.81047	9.51375	10.4635	10.6707	10.7941	10.4726	9.91012	10.5375	10.7202	9.7088
ENSG00000279483	6.10802	8.22034	6.21493	5.2526	6.87656	5.80086	6.10241	6.37632	7.56851	7.53244	6.147	5.6218	5.52823	5.40548	6.39748	6.42126	5.48673	5.61947	6.00589
ENSG00000146674	11.3724	12.3989	12.3318	12.4922	13.2096	11.8757	11.751	13.4791	12.3703	12.1981	11.8883	11.283	11.5851	13.0006	12.3501	11.0767	10.7033	11.0313	11.1558
ENSG00000234338	3.93811	2.83763	6.15086	6.13964	2.80619	5.69981	5.30663	3.31329	2.84016	3.48184	4.36629	4.41113	5.46454	5.73892	4.42719	4.39919	5.58838	5.23434	3.97912
ENSG00000189316	2.68362	3.28731	4.88064	5.03073	3.68165	4.28323	2.73909	2.65005	3.14164	2.19412	3.50269	2.45973	4.36327	3.93234	1.97724	3.82045	4.73759	3.18765	2.4114
ENSG00000226869	2.94596	3.35824	2.20479	4.1212	3.50022	2.43798	2.4513	4.43906	2.35528	3.53282	3.64474	3.05661	2.85893	2.89344	3.37378	2.4127	3.77368	2.72994	2.27329
ENSG00000008277	6.35438	6.08542	6.90721	7.11718	6.79464	7.68076	7.72277	6.59876	6.31903	6.38135	6.24547	7.74939	7.3782	7.48289	7.20334	6.98971	7.44894	7.64941	7.4318
ENSG00000287733	4.46504	3.25384	3.83298	4.42567	3.49816	3.4497	4.17068	4.20939	3.88856	4.73342	3.11419	4.94531	4.57765	2.75685	3.9325	3.04221	3.95236	4.535	4.09417
ENSG00000170356	5.18808	4.7948	6.6655	5.59821	4.79626	6.20769	5.61503	5.45205	4.49466	5.36381	5.9538	4.87157	6.11398	6.50808	5.56198	3.57491	4.68937	5.52271	4.698
ENSG00000243896	4.83301	4.79605	6.60363	6.24208	4.43571	5.41679	5.22395	5.65131	5.67221	5.5399	5.91448	4.84555	5.57182	6.17132	5.98896	4.22626	4.94175	4.93927	4.61976
ENSG00000164690	2.05644	1.62193	1.40263	3.39976	2.20114	2.32879	1.92875	1.47643	2.24436	1.61213	4.20831	2.1128	2.99721	2.98513	4.46437	2.05388	2.94894	2.50648	2.76933
ENSG00000135205	7.81577	6.69597	8.85692	9.60259	8.20358	9.2445	8.94402	6.64823	7.26004	6.35775	7.17853	8.57779	9.17849	8.7294	8.21217	7.99866	8.59522	8.87104	8.61719
ENSG00000272843	1.70512	1.00526	1.84097	1.5689	0.993929	2.20273	0.919861	0.931707	1.00618	1.00013	1.83145	1.39356	1.47704	2.19606	0.911052	1.76538	1.5113	1.78704	2.17416
ENSG00000106133	3.86385	2.68635	5.55202	4.71593	3.31389	5.33446	3.87914	3.95461	3.18035	4.14121	3.3122	4.27639	4.95518	4.66839	3.98531	3.52043	4.96285	5.1069	4.1087
ENSG00000123965	3.97246	3.51817	2.53529	4.32122	4.30889	2.22852	2.16355	3.03722	3.4178	3.27304	2.73468	3.98589	3.7913	2.78666	2.46981	2.9271	2.71171	3.25807	2.94561
ENSG00000198580	1.16638	1.29599	1.14987	2.41898	1.28101	1.78744	1.62154	1.65989	1.29719	1.28922	1.40975	2.40802	2.67404	2.92409	2.8787	2.32232	2.40163	2.31378	2.13717
ENSG00000233429	5.76774	4.42247	6.24921	5.44191	4.58628	6.02598	5.55828	4.02271	3.38924	3.36942	4.79386	5.34635	5.56058	5.26547	4.52933	4.21756	5.28964	5.6177	5.30083
[truncated: 3,001 more rows]
